# Supplementary material for: Viral Infection Induces Alzheimer’s Disease-Related Pathways and Senescence in iPSC-Derived Neuronal Models
Source: bioRxiv. 2025 Jun 15:2025.06.11.659008. Preprint. [Version 1] doi: 10.1101/2025.06.11.659008 (PMC12259118; doi:10.1101/2025.06.11.659008)
Supplement: Supplement 10 — Table F: List of deregulated/measured genes expressed in HSV-1- and TBEV-infected cerebral organoids. [file media-10.xlsx]

## Sheet: WT.HSV-1_WT.NTR
Supplementary_Table_F: List of deregulated/measured genes expressed in HSV-1- and TBEV-infected cerebral organoids (WT.HSV-1_vs._WT.NTR).
ENSG_code	baseMean	log2FoldChange	lfcSE	stat	pvalue	padj	symbol
ENSG00000000003	716.39	-1.38108	0.491351	-2.81077	0.00494227	0.0499484	TSPAN6
ENSG00000000005	9.5415	-0.0159218	1.50392	-0.0105869	0.991553	0.99597	TNMD
ENSG00000000419	500.006	2.17322	0.474876	4.5764	4.73043e-06	0.000590263	DPM1
ENSG00000000457	65.1799	1.03084	0.464066	2.22133	0.0263289	0.137565	SCYL3
ENSG00000000460	46.576	0.934009	0.542619	1.7213	0.085197	0.271427	C1orf112
ENSG00000000938	1.55567	0.290677	2.31778	0.125412	0.900197	NA	FGR
ENSG00000000971	5.1607	-0.0838832	1.60906	-0.0521317	0.958424	0.983748	CFH
ENSG00000001036	78.0184	-0.628244	0.644838	-0.974267	0.329924	0.592344	FUCA2
ENSG00000001084	192.349	-0.530107	0.47556	-1.1147	0.264979	0.522779	GCLC
ENSG00000001167	37.0692	0.648502	0.508239	1.27598	0.201964	0.451092	NFYA
ENSG00000001460	29.3881	-0.350907	0.748046	-0.469098	0.639	0.824326	STPG1
ENSG00000001461	65.8838	-0.0579372	0.43637	-0.132771	0.894375	0.958643	NIPAL3
ENSG00000001497	80.5976	-0.302549	0.357696	-0.845825	0.39765	0.6508	LAS1L
ENSG00000001561	59.5021	-0.279442	0.493131	-0.566668	0.570939	0.780077	ENPP4
ENSG00000001617	32.0147	0.204295	0.565414	0.36132	0.71786	0.87005	SEMA3F
ENSG00000001626	0.769626	1.60851	3.19687	0.503152	0.614858	NA	CFTR
ENSG00000001629	579.702	1.16345	0.374905	3.10331	0.00191368	0.0284725	ANKIB1
ENSG00000001630	0.187111	2.56301	4.39242	0.583508	0.559551	NA	CYP51A1
ENSG00000001631	254.626	0.813815	0.372594	2.18419	0.0289486	0.146283	KRIT1
ENSG00000002016	55.716	0.450096	0.547869	0.82154	0.411339	0.662872	RAD52
ENSG00000002079	3.27832	6.56247	4.26418	1.53897	0.12381	0.340394	NA
ENSG00000002330	76.5915	-1.04546	0.433409	-2.41217	0.0158578	0.102557	BAD
ENSG00000002549	101.158	1.01334	0.426907	2.37369	0.0176115	0.108915	LAP3
ENSG00000002586	212.235	-1.33751	0.547516	-2.44286	0.0145713	0.0978932	CD99
ENSG00000002587	28.9879	1.56594	0.833136	1.87957	0.0601664	0.221462	HS3ST1
ENSG00000002726	0.806831	4.80658	4.30427	1.1167	0.264123	NA	AOC1
ENSG00000002745	0.285458	-0.820835	4.32383	-0.18984	0.849435	NA	WNT16
ENSG00000002746	36.5845	-0.503597	0.776705	-0.648377	0.516741	0.741536	HECW1
ENSG00000002822	42.3764	-0.172345	0.465177	-0.370494	0.711015	0.866433	MAD1L1
ENSG00000002834	538.656	-0.385322	0.352943	-1.09174	0.274947	0.533799	LASP1
ENSG00000002919	93.2866	-0.33913	0.356785	-0.950518	0.341849	0.601703	SNX11
ENSG00000002933	31.4986	-1.8222	0.779778	-2.33682	0.0194485	0.115341	TMEM176A
ENSG00000003056	84.8943	0.295333	0.356673	0.828023	0.407657	0.659209	M6PR
ENSG00000003096	111.764	-1.19335	0.523728	-2.27856	0.0226932	0.126526	KLHL13
ENSG00000003137	15.5161	-0.0993397	0.643604	-0.154349	0.877335	0.950679	CYP26B1
ENSG00000003147	48.4581	0.444556	0.486165	0.914414	0.360499	0.619545	ICA1
ENSG00000003249	37.4582	-1.30528	0.71583	-1.82344	0.0682364	0.23788	DBNDD1
ENSG00000003393	130.476	-0.0762534	0.314681	-0.24232	0.808532	0.917425	ALS2
ENSG00000003400	1.38728	3.80316	2.7808	1.36765	0.171421	NA	CASP10
ENSG00000003402	113.896	-0.39817	0.692881	-0.574658	0.565523	0.776474	CFLAR
ENSG00000003436	18.1961	0.0351446	0.607791	0.0578234	0.953889	0.981152	TFPI
ENSG00000003509	122.513	1.34713	0.464982	2.89716	0.00376553	0.0428186	NDUFAF7
ENSG00000003756	538.804	0.540712	0.26092	2.07233	0.0382351	0.170676	RBM5
ENSG00000003987	38.4041	0.769575	0.750278	1.02572	0.305024	0.566319	MTMR7
ENSG00000003989	10.1505	-0.494286	0.805074	-0.613963	0.53924	0.757331	SLC7A2
ENSG00000004059	0.779546	1.79018	3.05694	0.585612	0.558136	NA	ARF5
ENSG00000004139	75.3485	-0.35031	0.480031	-0.729766	0.465533	0.703769	SARM1
ENSG00000004142	176.081	-0.297425	0.372948	-0.797495	0.425163	0.67413	POLDIP2
ENSG00000004399	13.0089	-0.962612	0.801655	-1.20078	0.229836	0.484988	PLXND1
ENSG00000004455	343.688	-0.696817	0.400377	-1.7404	0.0817886	0.264668	AK2
ENSG00000004468	1.62721	1.90145	2.33563	0.814104	0.415585	NA	CD38
ENSG00000004478	363.171	-0.7179	0.32941	-2.17935	0.0293054	0.147211	FKBP4
ENSG00000004487	358.595	-0.158905	0.360209	-0.441146	0.659107	0.837112	KDM1A
ENSG00000004534	476.23	0.928518	0.373929	2.48314	0.0130231	0.0919821	RBM6
ENSG00000004660	5.53898	-0.813959	0.908968	-0.895476	0.370533	0.6287	CAMKK1
ENSG00000004700	171.752	0.481839	0.395661	1.21781	0.223298	0.476945	RECQL
ENSG00000004766	122.317	0.730984	0.409066	1.78696	0.073944	0.249731	VPS50
ENSG00000004776	10.3243	-0.729956	0.888969	-0.821126	0.411574	0.662962	HSPB6
ENSG00000004777	87.2694	-0.578982	0.667349	-0.867585	0.385621	0.640408	ARHGAP33
ENSG00000004779	868.564	-0.761973	0.361873	-2.10564	0.0352359	0.163245	NDUFAB1
ENSG00000004799	58.4217	0.388756	0.668353	0.581662	0.560794	0.773101	PDK4
ENSG00000004809	0.314775	0	4.40736	0	1	NA	SLC22A16
ENSG00000004838	36.4882	0.232141	1.08471	0.214011	0.830539	0.928906	ZMYND10
ENSG00000004846	1.04366	1.89805	3.18846	0.595286	0.551652	NA	ABCB5
ENSG00000004848	149.044	-1.56417	1.65092	-0.947454	0.343408	0.602508	ARX
ENSG00000004864	146.751	0.454014	0.449676	1.00965	0.312665	0.574472	SLC25A13
ENSG00000004866	66.2742	0.634912	0.373636	1.69928	0.0892662	0.279058	ST7
ENSG00000004897	692.077	0.645109	0.419562	1.53758	0.124152	0.340726	CDC27
ENSG00000004939	3.00967	3.63208	1.54671	2.34826	0.0188614	0.113482	SLC4A1
ENSG00000004948	3.61718	5.0661	1.90376	2.6611	0.00778862	0.0667489	CALCR
ENSG00000004961	164.139	0.739805	0.294575	2.51143	0.0120244	0.0875723	HCCS
ENSG00000004975	116.295	-0.520047	0.327635	-1.58728	0.11245	0.320941	DVL2
ENSG00000005001	0.634014	-0.204896	3.5884	-0.0570996	0.954466	NA	PRSS22
ENSG00000005007	181.943	-0.549059	0.305281	-1.79854	0.0720921	0.245649	UPF1
ENSG00000005020	189.607	-0.000818983	0.468768	-0.0017471	0.998606	0.999086	SKAP2
ENSG00000005022	589.908	-0.506206	0.509986	-0.992588	0.320911	0.583493	SLC25A5
ENSG00000005059	73.5238	-1.00346	0.663863	-1.51154	0.130651	0.350268	MCUB
ENSG00000005073	0.942254	0.334234	2.94503	0.113491	0.909642	NA	HOXA11
ENSG00000005075	161.988	-0.742759	0.404085	-1.83813	0.066044	0.234378	POLR2J
ENSG00000005100	165.111	1.31678	0.341301	3.85812	0.000114264	0.00482949	DHX33
ENSG00000005102	2.30709	-2.79142	2.05443	-1.35873	0.174232	NA	MEOX1
ENSG00000005108	205.298	-1.03336	0.353555	-2.92278	0.00346926	0.0408648	THSD7A
ENSG00000005156	205.518	-0.482559	0.304706	-1.58369	0.113265	0.322159	LIG3
ENSG00000005175	445.387	1.09891	0.385204	2.8528	0.00433358	0.0460077	RPAP3
ENSG00000005187	1.87463	0.268183	1.55741	0.172198	0.863282	NA	ACSM3
ENSG00000005189	40.2047	-0.873532	0.548318	-1.59311	0.111135	0.318679	REXO5
ENSG00000005194	157.827	-0.806349	0.425835	-1.89357	0.058282	0.217044	CIAPIN1
ENSG00000005206	75.8234	-1.37177	0.460997	-2.97566	0.00292355	0.037023	SPPL2B
ENSG00000005238	24.3368	0.40748	0.547347	0.744464	0.456596	0.697926	FAM214B
ENSG00000005243	13.7147	-0.638938	0.874474	-0.730655	0.46499	0.703382	COPZ2
ENSG00000005249	254.441	-0.41363	0.585495	-0.706462	0.479901	0.713771	PRKAR2B
ENSG00000005302	208.435	0.817946	0.382274	2.13969	0.0323802	0.155962	MSL3
ENSG00000005339	450.027	0.258899	0.316575	0.817811	0.413465	0.664448	CREBBP
ENSG00000005379	23.3604	-0.736075	0.588921	-1.24987	0.211347	0.462501	TSPOAP1
ENSG00000005381	0	NA	NA	NA	NA	NA	MPO
ENSG00000005421	0.592023	3.24253	4.33321	0.748298	0.45428	NA	PON1
ENSG00000005436	43.5077	0.111066	0.648279	0.171324	0.863969	0.945004	GCFC2
ENSG00000005448	530.078	-0.797073	0.3745	-2.12837	0.0333065	0.158062	WDR54
ENSG00000005469	58.069	0.818833	0.466132	1.75666	0.0789765	0.259603	CROT
ENSG00000005471	8.46626	5.87944	1.36295	4.31376	1.60502e-05	0.00131759	ABCB4
ENSG00000005483	3963.6	1.2263	0.393436	3.11689	0.00182768	0.0277569	KMT2E
ENSG00000005486	130.072	-1.00272	0.604997	-1.6574	0.0974384	0.29411	RHBDD2
ENSG00000005513	53.5468	0.0924209	1.61034	0.057392	0.954233	0.981339	SOX8
ENSG00000005700	658.239	0.567188	0.31853	1.78064	0.0749709	0.251565	IBTK
ENSG00000005801	235.018	0.631966	0.39107	1.61599	0.106096	0.309943	ZNF195
ENSG00000005810	719.109	0.800399	0.382456	2.09279	0.0363682	0.166086	MYCBP2
ENSG00000005812	159.397	0.467843	0.304075	1.53858	0.123908	0.340405	FBXL3
ENSG00000005844	0.984549	2.06708	2.76588	0.74735	0.454852	NA	ITGAL
ENSG00000005882	44.8906	-1.01927	0.465102	-2.19149	0.0284163	0.144805	PDK2
ENSG00000005884	30.7699	0.303767	0.58946	0.51533	0.606322	0.803038	ITGA3
ENSG00000005889	162.983	0.58416	0.413664	1.41216	0.157902	0.39101	ZFX
ENSG00000005893	632.259	-0.563517	0.552869	-1.01926	0.30808	0.569119	LAMP2
ENSG00000005961	4.66927	0.306921	1.04652	0.293277	0.769311	0.898812	ITGA2B
ENSG00000005981	0.278217	0.00610158	4.38227	0.00139233	0.998889	NA	ASB4
ENSG00000006007	316.172	-0.673309	0.283531	-2.37473	0.0175618	0.108765	GDE1
ENSG00000006015	107.802	-0.958346	0.434954	-2.20333	0.0275718	0.142205	REX1BD
ENSG00000006016	25.3811	-1.3866	0.545132	-2.5436	0.0109717	0.082972	CRLF1
ENSG00000006025	20.9742	1.21823	0.549096	2.21861	0.0265131	0.138269	OSBPL7
ENSG00000006042	255.603	-1.29503	0.335798	-3.85658	0.000114986	0.00482949	TMEM98
ENSG00000006047	6.25309	-0.288041	1.0108	-0.284963	0.775672	0.90164	YBX2
ENSG00000006059	0	NA	NA	NA	NA	NA	KRT33A
ENSG00000006062	14.5961	1.14824	0.729915	1.57312	0.115692	0.326361	MAP3K14
ENSG00000006071	11.6222	-0.0430913	0.896489	-0.0480668	0.961663	0.984312	ABCC8
ENSG00000006116	1.20887	-1.50773	2.49581	-0.604105	0.545774	NA	CACNG3
ENSG00000006118	74.6227	-1.41361	0.551409	-2.56364	0.0103582	0.0800142	TMEM132A
ENSG00000006125	692.856	0.0420938	0.275393	0.15285	0.878516	0.951357	AP2B1
ENSG00000006128	116.965	0.237884	0.847357	0.280736	0.778913	0.903527	TAC1
ENSG00000006194	200.234	0.167699	0.373775	0.448662	0.653675	0.834061	ZNF263
ENSG00000006210	13.0739	1.21864	0.693493	1.75725	0.0788755	0.25939	CX3CL1
ENSG00000006282	86.7739	-1.12979	0.649404	-1.73974	0.0819047	0.264906	SPATA20
ENSG00000006283	23.0556	0.532872	0.586838	0.908041	0.363857	0.622267	CACNA1G
ENSG00000006327	38.3693	0.960479	0.741293	1.29568	0.195085	0.442381	TNFRSF12A
ENSG00000006377	127.077	-2.76864	1.85596	-1.49176	NA	NA	DLX6
ENSG00000006432	38.0408	0.142096	0.498496	0.285049	0.775606	0.90164	MAP3K9
ENSG00000006451	574.888	0.111831	0.298653	0.374452	0.708068	0.864945	RALA
ENSG00000006453	56.2581	-0.542808	0.547185	-0.992002	0.321197	0.583673	BAIAP2L1
ENSG00000006459	201	0.735118	0.318572	2.30754	0.0210246	0.121082	KDM7A
ENSG00000006468	106.47	0.302681	0.366959	0.824834	0.409466	0.660972	ETV1
ENSG00000006530	77.7304	-0.0986245	0.358509	-0.275097	0.783242	0.905046	AGK
ENSG00000006534	17.2642	-0.799496	0.998372	-0.8008	0.423247	0.672489	ALDH3B1
ENSG00000006555	0.0953088	0.740997	4.40736	0.168127	0.866483	NA	TTC22
ENSG00000006576	199.367	0.67208	0.359914	1.86733	0.0618551	0.225235	PHTF2
ENSG00000006606	0.739691	1.60259	4.06417	0.394322	0.693343	NA	CCL26
ENSG00000006607	79.206	1.24392	0.352218	3.53168	0.000412925	0.010675	FARP2
ENSG00000006611	2.51179	-0.595504	1.49124	-0.399334	0.689647	NA	USH1C
ENSG00000006625	155.85	-1.22177	0.419815	-2.91026	0.00361131	0.0417768	GGCT
ENSG00000006634	281.039	0.854531	0.434764	1.96551	0.0493558	0.197645	DBF4
ENSG00000006638	1.38944	2.08276	2.27118	0.917035	0.359124	NA	TBXA2R
ENSG00000006652	603.707	1.25888	0.302496	4.16164	3.15964e-05	0.00201153	IFRD1
ENSG00000006659	0.0438115	0	4.40736	0	1	NA	LGALS14
ENSG00000006695	85.752	0.404872	0.351518	1.15178	0.249411	0.508022	COX10
ENSG00000006704	265.046	-0.402367	0.354724	-1.13431	0.256665	0.515043	GTF2IRD1
ENSG00000006712	152.322	0.221112	0.325665	0.678956	0.497166	0.727169	PAF1
ENSG00000006715	232.976	0.0871506	0.240748	0.362	0.717352	0.869717	VPS41
ENSG00000006740	39.2815	-0.147571	0.458286	-0.322006	0.747448	0.887352	ARHGAP44
ENSG00000006744	182.376	-0.379511	0.281633	-1.34754	0.177807	0.41846	ELAC2
ENSG00000006747	46.1131	5.84606	1.05364	5.54843	2.88251e-08	1.12388e-05	SCIN
ENSG00000006756	69.9149	-0.596436	0.532433	-1.12021	0.262625	0.521807	ARSD
ENSG00000006757	43.5647	-0.257289	0.706803	-0.364018	0.715844	0.86859	PNPLA4
ENSG00000006788	0.617129	4.20428	4.33321	0.970247	0.331923	NA	MYH13
ENSG00000006831	250.402	-0.626488	0.317681	-1.97207	0.0486017	0.196093	ADIPOR2
ENSG00000006837	30.1531	0.0814458	0.504917	0.161305	0.871853	0.947977	CDKL3
ENSG00000007001	1.85888	-2.22028	1.99772	-1.11141	0.266393	NA	UPP2
ENSG00000007038	0.0544504	0.741007	4.40736	0.16813	0.866481	NA	PRSS21
ENSG00000007047	345.436	-0.851214	0.441546	-1.92781	0.0538793	0.208618	MARK4
ENSG00000007062	45.7696	-0.650234	0.511541	-1.27113	0.203683	0.45281	PROM1
ENSG00000007080	126.989	-1.39933	0.383923	-3.64482	0.000267579	0.00822925	CCDC124
ENSG00000007129	0.185885	0.740984	4.40736	0.168124	0.866486	NA	CEACAM21
ENSG00000007168	665.859	-0.486635	0.292882	-1.66154	0.0966053	0.29263	PAFAH1B1
ENSG00000007171	3.21521	0.232224	1.57192	0.147732	0.882554	0.953849	NOS2
ENSG00000007174	14.0734	-0.428489	1.27477	-0.336129	0.736774	0.881162	DNAH9
ENSG00000007202	138.676	-0.169593	0.291366	-0.582062	0.560525	0.772969	KIAA0100
ENSG00000007216	0.351962	0	4.40736	0	1	NA	SLC13A2
ENSG00000007237	67.2466	-0.54958	0.627952	-0.875194	0.381468	0.637267	GAS7
ENSG00000007255	163.126	-2.10196	0.460317	-4.56633	4.96334e-06	0.000603239	TRAPPC6A
ENSG00000007264	2.10971	-1.13988	1.57888	-0.721957	0.470321	NA	MATK
ENSG00000007306	0	NA	NA	NA	NA	NA	CEACAM7
ENSG00000007312	0.586116	-0.741809	3.83539	-0.193412	0.846636	NA	CD79B
ENSG00000007314	1.77716	-1.60245	2.21983	-0.72188	0.470368	NA	SCN4A
ENSG00000007341	132.785	1.47978	0.413337	3.58008	0.000343488	0.00950412	ST7L
ENSG00000007350	19.1632	-2.23336	0.66845	-3.3411	0.000834464	0.016619	TKTL1
ENSG00000007372	775.423	-0.554184	0.551388	-1.00507	0.314863	0.576925	PAX6
ENSG00000007376	26.0656	-1.56597	0.717286	-2.1832	0.0290214	0.146414	RPUSD1
ENSG00000007384	84.9129	-0.292362	0.46068	-0.634631	0.525669	0.747955	RHBDF1
ENSG00000007392	652.641	0.22478	0.364907	0.615994	0.537899	0.75613	LUC7L
ENSG00000007402	23.1385	-0.792678	0.530821	-1.49331	0.135357	0.357231	CACNA2D2
ENSG00000007516	92.7843	-0.554789	0.526697	-1.05333	0.292188	0.553082	BAIAP3
ENSG00000007520	138.079	-0.952719	0.446295	-2.13473	0.0327832	0.156771	TSR3
ENSG00000007541	20.6202	-1.66363	0.610753	-2.72389	0.0064517	0.0590344	PIGQ
ENSG00000007545	78.8827	-0.0562942	0.395136	-0.142468	0.88671	0.954813	CRAMP1
ENSG00000007866	51.8295	0.021358	0.481317	0.0443741	0.964606	0.985133	TEAD3
ENSG00000007908	0.888455	1.04265	3.19729	0.326106	0.744345	NA	SELE
ENSG00000007923	91.1113	-0.425932	0.454631	-0.936874	0.348823	0.607625	DNAJC11
ENSG00000007933	0	NA	NA	NA	NA	NA	FMO3
ENSG00000007944	339.416	2.39128	0.430292	5.55733	2.73934e-08	1.12388e-05	MYLIP
ENSG00000007952	0.474108	3.89132	4.35347	0.893843	0.371406	NA	NOX1
ENSG00000007968	22.2356	-2.65011	0.850633	-3.11546	0.00183658	0.0278342	E2F2
ENSG00000008018	725.034	-0.463956	0.266564	-1.74051	0.0817702	0.264654	PSMB1
ENSG00000008056	17.5182	-0.919484	0.823172	-1.117	0.263994	0.522765	SYN1
ENSG00000008083	387.572	-0.359494	0.269637	-1.33325	0.18245	0.425239	JARID2
ENSG00000008086	145.362	1.63736	0.500238	3.27316	0.00106352	0.0193638	CDKL5
ENSG00000008118	17.7118	-1.41109	0.933302	-1.51194	0.13055	0.350073	CAMK1G
ENSG00000008128	3.91838	0.974165	1.55283	0.627349	0.53043	0.751736	CDK11A
ENSG00000008130	23.0458	-0.756186	0.711501	-1.0628	0.287871	0.548181	NADK
ENSG00000008196	259.128	-0.584946	1.46097	-0.400383	0.688874	0.853885	TFAP2B
ENSG00000008197	1.24562	0.674842	2.36447	0.285409	0.775331	NA	TFAP2D
ENSG00000008226	5.83414	2.91097	1.41888	2.05159	0.0402094	0.175718	DLEC1
ENSG00000008256	211.157	-0.144222	0.328295	-0.439306	0.66044	0.837542	CYTH3
ENSG00000008277	54.3039	-0.305106	0.522792	-0.583608	0.559484	0.772261	ADAM22
ENSG00000008282	177.888	-0.111471	0.448552	-0.248514	0.803737	0.91496	SYPL1
ENSG00000008283	87.1219	-0.694938	0.455331	-1.52622	0.126954	0.344632	CYB561
ENSG00000008294	1357.93	0.660099	0.300715	2.1951	0.0281563	0.143989	SPAG9
ENSG00000008300	79.7483	-0.678157	0.532219	-1.27421	0.20259	0.451629	CELSR3
ENSG00000008311	110.413	0.962809	0.440972	2.18338	0.0290079	0.146395	AASS
ENSG00000008323	0.618161	-0.974827	3.40718	-0.28611	0.774794	NA	PLEKHG6
ENSG00000008324	230.277	-0.692604	0.342185	-2.02406	0.0429636	0.182223	SS18L2
ENSG00000008382	74.4029	-0.929043	0.528117	-1.75916	0.0785503	0.25866	MPND
ENSG00000008394	86.5689	-1.19604	0.738876	-1.61873	0.105505	0.309133	MGST1
ENSG00000008405	300.05	0.452022	0.329916	1.37011	0.170651	0.4096	CRY1
ENSG00000008438	0	NA	NA	NA	NA	NA	PGLYRP1
ENSG00000008441	76.9671	-0.328808	0.753941	-0.436119	0.662751	0.838779	NFIX
ENSG00000008513	37.7123	-0.259401	0.438652	-0.591359	0.55428	0.769105	ST3GAL1
ENSG00000008516	0.680689	1.01952	2.89293	0.352418	0.724525	NA	MMP25
ENSG00000008517	2.83342	1.23956	1.52332	0.81372	0.415805	0.666549	IL32
ENSG00000008710	78.9528	-0.0681329	0.475538	-0.143275	0.886073	0.954717	PKD1
ENSG00000008735	109.31	-1.0379	0.58345	-1.7789	0.0752569	0.251902	MAPK8IP2
ENSG00000008838	440.05	-0.818804	0.331786	-2.46787	0.0135922	0.0941077	MED24
ENSG00000008853	72.5252	-1.40086	0.634452	-2.20798	0.0272455	0.141027	RHOBTB2
ENSG00000008869	101.321	0.0472126	0.339936	0.138887	0.88954	0.956264	HEATR5B
ENSG00000008952	1278.55	0.619302	0.416329	1.48753	0.136874	0.359966	SEC62
ENSG00000008988	3454.4	0.316501	0.266092	1.18944	0.234265	0.489806	RPS20
ENSG00000009307	3252.45	-0.427832	0.278618	-1.53555	0.124649	0.341239	CSDE1
ENSG00000009335	149.587	0.57123	0.306143	1.86589	0.0620566	0.225668	UBE3C
ENSG00000009413	946.992	1.2414	0.509895	2.43461	0.0149078	0.0992112	REV3L
ENSG00000009694	38.8723	0.0479303	0.759039	0.063146	0.94965	0.979985	TENM1
ENSG00000009709	69.2832	-1.29298	1.67983	-0.769707	0.441474	0.68613	PAX7
ENSG00000009724	2.09823	1.10005	1.86037	0.591308	0.554314	NA	MASP2
ENSG00000009765	2.80458	3.69341	1.74781	2.11316	0.0345868	0.161322	IYD
ENSG00000009780	108.584	0.542551	0.325985	1.66434	0.0960439	0.291496	FAM76A
ENSG00000009790	1.04724	5.20279	3.8751	1.34262	0.179394	NA	TRAF3IP3
ENSG00000009830	204.396	-0.329226	0.323034	-1.01917	0.308123	0.569119	POMT2
ENSG00000009844	566.49	-0.264834	0.275543	-0.961133	0.336485	0.597956	VTA1
ENSG00000009950	23.1007	0.384694	0.55823	0.689132	0.49074	0.721919	MLXIPL
ENSG00000009954	1445.52	0.671713	0.304128	2.20865	0.027199	0.140942	BAZ1B
ENSG00000010017	161.343	0.467013	0.265914	1.75626	0.0790446	0.259603	RANBP9
ENSG00000010030	6.12287	0.460155	1.19419	0.385329	0.699994	0.860457	ETV7
ENSG00000010072	101.734	0.71914	0.355092	2.02522	0.0428447	0.182012	SPRTN
ENSG00000010165	108.31	-0.195115	0.351741	-0.554711	0.579093	0.78523	METTL13
ENSG00000010219	144.9	-0.573784	0.465213	-1.23338	0.217434	0.47027	DYRK4
ENSG00000010244	786.034	0.759808	0.246967	3.07655	0.0020941	0.0299887	ZNF207
ENSG00000010256	178.039	-0.915742	0.355647	-2.57486	0.0100281	0.0784353	UQCRC1
ENSG00000010270	194.002	-0.469308	0.406832	-1.15357	0.248677	0.507487	STARD3NL
ENSG00000010278	52.9217	-1.64934	0.87458	-1.88586	0.0593137	0.219402	CD9
ENSG00000010282	0	NA	NA	NA	NA	NA	HHATL
ENSG00000010292	269.755	-1.00066	0.50014	-2.00077	0.0454173	0.188123	NCAPD2
ENSG00000010295	96.0782	-0.000432859	0.337336	-0.00128317	0.998976	0.999297	IFFO1
ENSG00000010310	6.86153	-1.48545	1.1757	-1.26346	0.206425	0.456727	GIPR
ENSG00000010318	46.4507	0.769689	0.558749	1.37752	0.168351	0.406218	PHF7
ENSG00000010319	3.49216	0.825135	1.5588	0.529339	0.59657	0.797002	SEMA3G
ENSG00000010322	175.898	-0.431574	0.33748	-1.27882	0.200962	0.449776	NISCH
ENSG00000010327	0.617707	0.851279	4.18717	0.203307	0.838895	NA	STAB1
ENSG00000010361	43.8831	-0.350522	0.524979	-0.667688	0.504333	0.732512	FUZ
ENSG00000010379	4.0605	1.97873	1.57126	1.25933	0.207913	0.458497	SLC6A13
ENSG00000010404	685.412	-0.116275	0.431972	-0.269172	0.787797	0.907676	IDS
ENSG00000010438	1.49347	0.367069	2.17861	0.168488	0.8662	NA	PRSS3
ENSG00000010539	155.432	0.950674	0.456895	2.08073	0.0374586	0.168791	ZNF200
ENSG00000010610	5.37715	-0.224798	1.11794	-0.201083	0.840634	0.934165	CD4
ENSG00000010626	164.891	-0.929968	0.543884	-1.70986	0.0872912	0.275272	LRRC23
ENSG00000010671	2.77528	4.08417	2.24216	1.82153	0.0685263	0.238228	BTK
ENSG00000010704	5.1229	1.46821	1.24702	1.17738	0.239044	0.495042	HFE
ENSG00000010803	33.7007	-0.485723	0.505568	-0.960748	0.336679	0.597956	SCMH1
ENSG00000010810	397.743	-0.154652	0.320591	-0.482397	0.629524	0.81916	FYN
ENSG00000010818	128.776	0.762356	0.439741	1.73365	0.0829802	0.267043	HIVEP2
ENSG00000010932	7.37883	2.33174	1.33885	1.74161	0.0815772	0.264303	FMO1
ENSG00000011007	206.196	0.866049	0.396845	2.18234	0.0290846	0.146614	ELOA
ENSG00000011009	380.531	-0.328637	0.515564	-0.637432	0.523844	0.74669	LYPLA2
ENSG00000011021	155.907	-0.162161	0.42605	-0.380616	0.703489	0.862582	CLCN6
ENSG00000011028	105.331	-1.36293	0.425739	-3.20133	0.00136794	0.0226984	MRC2
ENSG00000011052	0	NA	NA	NA	NA	NA	NME1-NME2
ENSG00000011083	1.84097	-1.74708	2.84712	-0.613632	0.539459	NA	SLC6A7
ENSG00000011105	98.688	-1.29273	0.547419	-2.36149	0.0182014	0.11099	TSPAN9
ENSG00000011114	335.473	0.593915	0.325624	1.82393	0.0681624	0.23788	BTBD7
ENSG00000011132	12.6943	-0.49403	0.74683	-0.661503	0.50829	0.735782	APBA3
ENSG00000011143	67.9812	-0.676218	0.405366	-1.66817	0.0952827	0.28986	MKS1
ENSG00000011198	107.872	2.79017	0.503114	5.5458	2.9261e-08	1.12388e-05	ABHD5
ENSG00000011201	60.4652	-2.04494	0.683116	-2.99355	0.00275752	0.035992	ANOS1
ENSG00000011243	103.792	1.16421	0.48958	2.37799	0.0174075	0.108137	AKAP8L
ENSG00000011258	172.763	0.706602	0.334197	2.11433	0.0344872	0.161213	MBTD1
ENSG00000011260	533.126	1.21344	0.366901	3.30726	0.000942141	0.0178844	UTP18
ENSG00000011275	274.779	0.169405	0.262813	0.644583	0.519197	0.743364	RNF216
ENSG00000011295	678.381	0.259902	0.278223	0.93415	0.350226	0.609162	TTC19
ENSG00000011304	997.975	-0.735804	0.363316	-2.02524	0.0428423	0.182012	PTBP1
ENSG00000011332	447.193	-0.712049	0.73078	-0.974369	0.329873	0.592344	DPF1
ENSG00000011347	41.0078	-1.25849	0.538322	-2.33781	0.0193972	0.115279	SYT7
ENSG00000011376	78.8122	-0.501783	0.315606	-1.5899	0.111857	0.320056	LARS2
ENSG00000011405	909.338	0.737776	0.3079	2.39616	0.0165681	0.104926	PIK3C2A
ENSG00000011422	33.7352	-0.312691	0.672487	-0.464976	0.641949	0.826195	PLAUR
ENSG00000011426	128.816	0.160533	0.453949	0.353636	0.723612	0.873328	ANLN
ENSG00000011451	127.557	-0.888584	0.427371	-2.07919	0.0376002	0.169296	WIZ
ENSG00000011454	779.437	0.277984	0.401398	0.692538	0.488599	0.720187	RABGAP1
ENSG00000011465	79.7694	-1.48896	0.887942	-1.67687	0.0935683	0.286585	DCN
ENSG00000011478	3.12594	2.89292	1.56425	1.84941	0.0643993	0.230781	QPCTL
ENSG00000011485	59.5349	-0.966117	0.440231	-2.19457	0.0281946	0.144004	PPP5C
ENSG00000011523	161.594	-0.00206271	0.382177	-0.00539725	0.995694	0.997741	CEP68
ENSG00000011566	217.093	0.458299	0.300924	1.52297	0.127766	0.345926	MAP4K3
ENSG00000011590	0	NA	NA	NA	NA	NA	ZBTB32
ENSG00000011600	3.99737	1.00038	1.61079	0.621048	0.534568	0.754224	TYROBP
ENSG00000011638	22.4218	-1.11117	0.747255	-1.487	0.137014	0.36013	LDAF1
ENSG00000011677	145.94	-2.22817	0.803725	-2.77231	0.00556603	0.0537508	GABRA3
ENSG00000012048	151.69	-0.217155	0.555905	-0.390634	0.696068	0.858126	BRCA1
ENSG00000012061	111.306	-0.84879	0.332371	-2.55374	0.0106572	0.0815168	ERCC1
ENSG00000012124	2.12326	-0.0921411	2.7279	-0.0337773	0.973055	NA	CD22
ENSG00000012171	19.4453	-0.961362	0.623637	-1.54154	0.123185	0.339315	SEMA3B
ENSG00000012174	74.2652	-0.595382	0.513982	-1.15837	0.246712	0.504944	MBTPS2
ENSG00000012211	1.07012	0.752664	2.49095	0.30216	0.76253	NA	PRICKLE3
ENSG00000012223	0.087623	0	4.40736	0	1	NA	LTF
ENSG00000012232	110.821	-1.24936	0.429306	-2.91019	0.00361208	0.0417768	EXTL3
ENSG00000012504	3.23972	3.7387	1.93596	1.93118	0.0534604	0.207339	NR1H4
ENSG00000012660	534.23	-0.62646	0.515512	-1.21522	0.224283	0.477894	ELOVL5
ENSG00000012779	0.204069	3.05114	4.38063	0.696507	0.486111	NA	ALOX5
ENSG00000012817	23.3444	0.277204	4.08888	0.0677947	NA	NA	KDM5D
ENSG00000012822	68.2183	-0.208774	0.375303	-0.55628	0.578019	0.784197	CALCOCO1
ENSG00000012963	128.759	-0.198434	0.351919	-0.563862	0.572848	0.781373	UBR7
ENSG00000012983	547.393	0.631898	0.375607	1.68234	0.0925029	0.284551	MAP4K5
ENSG00000013016	31.4736	-0.772603	0.525163	-1.47117	0.141246	0.366316	EHD3
ENSG00000013275	385.842	-0.163339	0.336538	-0.485351	0.627427	0.81791	PSMC4
ENSG00000013288	24.9141	-0.617196	0.581051	-1.06221	0.288142	0.548432	MAN2B2
ENSG00000013293	12.7938	-0.866474	1.06766	-0.811562	0.417043	0.667722	SLC7A14
ENSG00000013297	54.67	-1.69803	0.735995	-2.30712	0.0210483	0.121181	CLDN11
ENSG00000013306	227.273	-1.18614	0.397297	-2.98553	0.00283085	0.036466	SLC25A39
ENSG00000013364	31.8485	-0.803753	0.631864	-1.27203	0.203361	0.452647	MVP
ENSG00000013374	449.67	-0.139745	0.306238	-0.456326	0.648155	0.830585	NUB1
ENSG00000013375	486.094	0.0584456	0.432671	0.135081	0.892548	0.957902	PGM3
ENSG00000013392	30.4259	-0.176003	0.520914	-0.337873	0.735459	0.880229	RWDD2A
ENSG00000013441	1634.32	1.30238	0.475485	2.73906	0.00616154	0.0574913	CLK1
ENSG00000013503	94.7467	1.23062	0.434738	2.83072	0.00464434	0.0480835	POLR3B
ENSG00000013523	16.9986	-0.462469	0.544867	-0.848774	0.396007	0.649668	ANGEL1
ENSG00000013561	146.175	0.277305	0.414066	0.669711	0.503042	0.731694	RNF14
ENSG00000013563	29.369	0.731831	0.545475	1.34164	0.179712	0.420986	DNASE1L1
ENSG00000013573	35.5682	0.38185	0.662312	0.576541	0.56425	0.775559	DDX11
ENSG00000013583	190.814	-1.01825	0.340985	-2.98621	0.00282462	0.0364359	HEBP1
ENSG00000013588	11.2782	-0.526862	0.971361	-0.542396	0.587546	0.791329	GPRC5A
ENSG00000013619	23.429	-0.536362	0.526292	-1.01913	0.308139	0.569119	MAMLD1
ENSG00000013725	4.21713	2.32539	1.30013	1.78859	0.0736811	0.249248	CD6
ENSG00000013810	265.431	-1.28839	0.484765	-2.65777	0.00786602	0.0671355	TACC3
ENSG00000014123	372.108	0.679101	0.37189	1.82608	0.0678379	0.237506	UFL1
ENSG00000014138	17.4246	-1.38893	0.89606	-1.55004	0.121132	0.335786	POLA2
ENSG00000014164	32.0965	-0.719552	0.533778	-1.34804	0.177647	0.418242	ZC3H3
ENSG00000014216	43.3868	-1.28905	0.523153	-2.464	0.0137395	0.0946401	CAPN1
ENSG00000014257	1.02128	-0.701717	2.43518	-0.288158	0.773226	NA	ACP3
ENSG00000014641	968.586	-0.889089	0.384918	-2.30982	0.0208984	0.120504	MDH1
ENSG00000014824	477.684	-0.0638123	0.307927	-0.207232	0.835829	0.931825	SLC30A9
ENSG00000014914	6.45346	-0.457765	1.04737	-0.43706	0.662068	0.83832	MTMR11
ENSG00000014919	113.765	-0.459653	0.30357	-1.51416	0.129986	0.34921	COX15
ENSG00000015133	118.798	-1.06407	0.433106	-2.45684	0.0140164	0.0956773	CCDC88C
ENSG00000015153	354.651	0.955537	0.372511	2.56512	0.0103139	0.0798654	YAF2
ENSG00000015171	566.869	0.252048	0.340131	0.741031	0.458675	0.699618	ZMYND11
ENSG00000015285	5.8977	-0.300157	1.07157	-0.28011	0.779393	0.903654	WAS
ENSG00000015413	0.740989	-0.188245	3.07003	-0.0613171	0.951107	NA	DPEP1
ENSG00000015475	36.0849	-1.02273	0.777105	-1.31608	0.188148	0.433104	BID
ENSG00000015479	19.2751	0.0521651	0.606041	0.0860751	0.931407	0.972653	MATR3
ENSG00000015520	7.75076	2.71137	1.15174	2.35415	0.018565	0.112563	NPC1L1
ENSG00000015532	48.4024	-0.645542	0.624668	-1.03342	0.301409	0.562293	XYLT2
ENSG00000015568	0	NA	NA	NA	NA	NA	RGPD5
ENSG00000015592	1364.31	-1.3363	0.60711	-2.20109	0.0277297	0.142587	STMN4
ENSG00000015676	251.195	-0.603234	0.313482	-1.9243	0.0543169	0.209965	NUDCD3
ENSG00000016082	32.0902	-1.55034	0.992476	-1.56209	0.118266	0.330879	ISL1
ENSG00000016391	9.45104	-0.497485	0.858275	-0.579634	0.562162	0.774357	CHDH
ENSG00000016402	0.634001	-0.520818	2.74555	-0.189695	0.849548	NA	IL20RA
ENSG00000016490	0	NA	NA	NA	NA	NA	CLCA1
ENSG00000016602	0.0438115	0	4.40736	0	1	NA	CLCA4
ENSG00000016864	126.924	-0.718947	0.367472	-1.95647	0.05041	0.200345	GLT8D1
ENSG00000017260	263.766	-0.154416	0.329666	-0.468403	0.639496	0.824528	ATP2C1
ENSG00000017427	14.9046	-0.00612338	1.02495	-0.00597433	0.995233	0.997508	IGF1
ENSG00000017483	6.6501	1.08788	1.01857	1.06805	0.285499	0.54634	SLC38A5
ENSG00000017797	276.846	0.289773	0.283653	1.02158	0.306982	0.568101	RALBP1
ENSG00000018189	1274.64	-0.0964822	0.43854	-0.220008	0.825865	0.926507	RUFY3
ENSG00000018236	85.4057	-0.689729	0.711005	-0.970076	0.332009	0.594086	CNTN1
ENSG00000018280	25.1232	-0.207928	0.867503	-0.239686	0.810574	0.918367	SLC11A1
ENSG00000018408	184.945	0.183506	0.348203	0.527009	0.598187	0.797988	WWTR1
ENSG00000018510	141.968	0.223408	0.314408	0.710566	0.477353	0.712656	AGPS
ENSG00000018607	0.256745	1.94021	4.38387	0.44258	0.65807	NA	ZNF285CP
ENSG00000018610	297.57	0.436322	0.412758	1.05709	0.290471	0.551114	STEEP1
ENSG00000018625	151.142	-1.93108	1.14615	-1.68484	0.0920198	0.283821	ATP1A2
ENSG00000018699	76.492	1.03956	0.506104	2.05404	0.0399719	0.175212	TTC27
ENSG00000018869	12.1907	-0.347398	1.14837	-0.302514	0.76226	0.896091	ZNF582
ENSG00000019102	0.528667	0.797205	4.28037	0.186247	0.852251	NA	VSIG2
ENSG00000019144	131.477	0.67993	0.511912	1.32822	0.184106	0.427586	PHLDB1
ENSG00000019169	0	NA	NA	NA	NA	NA	MARCO
ENSG00000019186	0.884103	3.47064	3.0859	1.12468	0.260726	NA	CYP24A1
ENSG00000019485	21.1685	-0.333555	0.735533	-0.453487	0.650198	0.831836	PRDM11
ENSG00000019505	95.7301	-0.894858	0.602764	-1.48459	0.137652	0.360895	SYT13
ENSG00000019549	24.206	-0.0759598	0.618328	-0.122847	0.902228	0.961729	SNAI2
ENSG00000019582	2.55902	2.90294	1.53942	1.88573	0.0593311	NA	CD74
ENSG00000019991	2.31114	-0.575173	1.72764	-0.332923	0.739192	NA	HGF
ENSG00000019995	408.219	0.38047	0.265323	1.43399	0.151576	0.381776	ZRANB1
ENSG00000020129	126.112	-0.259454	0.449091	-0.577732	0.563445	0.775156	NCDN
ENSG00000020181	11.2718	-0.928268	0.79444	-1.16846	0.242623	0.500089	ADGRA2
ENSG00000020219	0	NA	NA	NA	NA	NA	CCT8L1P
ENSG00000020256	102.157	-0.578683	0.359771	-1.60848	0.107731	0.312971	ZFP64
ENSG00000020426	518.048	1.45063	0.486192	2.98366	0.00284823	0.036547	MNAT1
ENSG00000020577	55.5716	1.42802	0.365279	3.90939	9.25288e-05	0.00425519	SAMD4A
ENSG00000020633	9.83944	2.44837	0.852735	2.87119	0.00408926	0.0446715	RUNX3
ENSG00000020922	238.55	-0.129568	0.465256	-0.278488	0.780638	0.903868	MRE11
ENSG00000021300	14.2625	-1.68715	0.78487	-2.14959	0.0315878	0.153526	PLEKHB1
ENSG00000021355	12.4382	-0.656939	1.14037	-0.576074	0.564565	0.775616	SERPINB1
ENSG00000021461	0.585908	2.90194	4.38387	0.661957	0.507999	NA	CYP3A43
ENSG00000021488	10.7447	1.57041	1.14582	1.37056	0.170514	0.409482	SLC7A9
ENSG00000021574	286.078	0.00129287	0.411778	0.00313971	0.997495	0.998455	SPAST
ENSG00000021645	112.259	-0.474045	0.685064	-0.691971	0.488955	0.720529	NRXN3
ENSG00000021762	69.3005	-1.10285	0.51955	-2.1227	0.033779	0.1593	OSBPL5
ENSG00000021776	581.306	0.399128	0.259725	1.53673	0.124358	0.340756	AQR
ENSG00000021826	29.1543	-1.03699	0.888871	-1.16663	0.243358	0.501038	CPS1
ENSG00000021852	0	NA	NA	NA	NA	NA	C8B
ENSG00000022267	220.999	-0.8264	0.424215	-1.94807	0.0514066	0.202691	FHL1
ENSG00000022277	906.823	-0.143652	0.27757	-0.517535	0.604782	0.802061	RTF2
ENSG00000022355	6.35553	3.12846	1.99015	1.57198	0.115956	0.32662	GABRA1
ENSG00000022556	56.3754	-0.0886004	2.13735	-0.0414534	0.966934	0.986381	NLRP2
ENSG00000022567	32.9472	-0.294457	0.468878	-0.628002	0.530003	0.751406	SLC45A4
ENSG00000022840	226.198	-0.359839	0.317411	-1.13367	0.256934	0.515344	RNF10
ENSG00000022976	58.285	0.0814678	0.417122	0.195309	0.845151	0.935851	ZNF839
ENSG00000023041	156.407	0.194993	0.287438	0.678382	0.497529	0.72735	ZDHHC6
ENSG00000023171	49.4727	0.722025	0.602364	1.19865	0.230663	0.485856	GRAMD1B
ENSG00000023191	292.606	-0.597222	0.376351	-1.58687	0.112541	0.320994	RNH1
ENSG00000023228	520.837	0.0118214	0.213842	0.0552812	0.955914	0.982281	NDUFS1
ENSG00000023287	1010.41	0.892049	0.312311	2.85629	0.00428628	0.0457652	RB1CC1
ENSG00000023318	260.543	-0.185551	0.305328	-0.607709	0.54338	0.760749	ERP44
ENSG00000023330	98.3237	0.902423	0.335548	2.6894	0.00715799	0.063348	ALAS1
ENSG00000023445	19.5175	1.92302	0.827326	2.32438	0.0201049	0.117671	BIRC3
ENSG00000023516	282.716	-0.0307164	0.337107	-0.0911178	0.927399	0.971206	AKAP11
ENSG00000023572	75.2959	0.47054	0.367951	1.27881	0.200964	0.449776	GLRX2
ENSG00000023608	423.424	2.20858	0.496989	4.44393	8.83307e-06	0.000888863	SNAPC1
ENSG00000023697	32.2466	0.184243	0.563542	0.326937	0.743715	0.885356	DERA
ENSG00000023734	1205.85	-0.346985	0.245298	-1.41454	0.157202	0.389923	STRAP
ENSG00000023839	4.4565	0.728352	1.48463	0.490596	0.623712	0.815111	ABCC2
ENSG00000023892	1.39924	-0.125816	2.05373	-0.0612623	0.95115	NA	DEF6
ENSG00000023902	351.775	-0.593474	0.416287	-1.42564	0.153974	0.384645	PLEKHO1
ENSG00000023909	98.7305	0.446913	0.537304	0.83177	0.405539	0.657705	GCLM
ENSG00000024048	337.964	0.828297	0.363265	2.28014	0.0225991	0.126303	UBR2
ENSG00000024422	21.4902	-0.783494	0.894973	-0.875439	0.381335	0.637267	EHD2
ENSG00000024526	64.7854	-0.832697	0.571821	-1.45622	0.145332	0.373292	DEPDC1
ENSG00000024862	97.7077	0.473455	0.465828	1.01637	0.309451	0.570922	CCDC28A
ENSG00000025039	574.212	-0.621494	0.427569	-1.45355	0.146071	0.374454	RRAGD
ENSG00000025156	472.743	-0.169054	0.314534	-0.537474	0.59094	0.793202	HSF2
ENSG00000025293	394.884	0.457897	0.290803	1.57459	0.115351	0.325938	PHF20
ENSG00000025423	10.5733	-0.749709	0.790277	-0.948666	0.342791	0.602145	HSD17B6
ENSG00000025434	31.8548	-0.00669433	0.464116	-0.0144238	0.988492	0.995093	NR1H3
ENSG00000025708	11.2728	1.09035	0.799969	1.36298	0.172887	0.411748	TYMP
ENSG00000025770	86.8675	-1.28461	0.400772	-3.20533	0.00134907	0.0225249	NCAPH2
ENSG00000025772	325.412	-0.900181	0.372045	-2.41955	0.0155399	0.10138	TOMM34
ENSG00000025796	742.21	0.220687	0.295097	0.747846	0.454553	0.696624	SEC63
ENSG00000025800	346.383	0.370163	0.296935	1.24661	0.212539	0.46417	KPNA6
ENSG00000026025	5106.81	-0.343862	0.525244	-0.654672	0.512679	0.738898	VIM
ENSG00000026036	0	NA	NA	NA	NA	NA	RTEL1-TNFRSF6B
ENSG00000026103	11.4054	2.45971	1.0154	2.42242	0.0154177	0.101002	FAS
ENSG00000026297	88.8573	-0.623678	0.428844	-1.45433	0.145856	0.374176	RNASET2
ENSG00000026508	61.7764	-0.146956	0.712024	-0.206392	0.836485	0.931989	CD44
ENSG00000026559	28.6184	-0.190969	0.551844	-0.346056	0.729301	0.877439	KCNG1
ENSG00000026652	232.491	-0.246662	0.307937	-0.801016	0.423122	0.672405	AGPAT4
ENSG00000026751	1.82485	4.82462	2.30496	2.09314	0.0363363	NA	SLAMF7
ENSG00000026950	52.0223	-0.203054	0.677119	-0.29988	0.764269	0.896742	BTN3A1
ENSG00000027001	59.086	0.263345	0.490185	0.537236	0.591105	0.793268	MIPEP
ENSG00000027075	6.82062	1.1246	1.06079	1.06016	0.289074	0.549389	PRKCH
ENSG00000027644	0.0544504	0.741007	4.40736	0.16813	0.866481	NA	INSRR
ENSG00000027697	70.5042	1.45303	0.472712	3.07381	0.00211345	0.0301517	IFNGR1
ENSG00000027847	80.2583	-0.837566	0.472689	-1.77192	0.0764081	0.254292	B4GALT7
ENSG00000027869	11.9042	-0.677002	0.835677	-0.810125	0.417868	0.668194	SH2D2A
ENSG00000028116	40.102	0.932391	0.715305	1.30349	0.192408	0.438488	VRK2
ENSG00000028137	31.8331	-1.6005	1.62812	-0.983033	0.325591	0.587554	TNFRSF1B
ENSG00000028203	346.29	0.0980091	0.295702	0.331446	0.740308	0.882895	VEZT
ENSG00000028277	246.172	-0.393221	0.370885	-1.06022	0.289042	0.549389	POU2F2
ENSG00000028310	367.035	0.356125	0.316093	1.12665	0.259892	0.518703	BRD9
ENSG00000028528	295.16	0.391322	0.253355	1.54456	0.122453	0.338023	SNX1
ENSG00000028839	103.679	0.431193	0.290927	1.48214	0.138304	0.36185	TBPL1
ENSG00000029153	12.1949	1.71809	1.06629	1.61128	0.107118	0.311809	ARNTL2
ENSG00000029363	1854.33	0.995127	0.288415	3.45033	0.00055991	0.0129221	BCLAF1
ENSG00000029364	440.05	0.0140364	0.328807	0.0426888	0.96595	0.985876	SLC39A9
ENSG00000029534	16.3838	-0.114249	0.902833	-0.126545	0.8993	0.960739	ANK1
ENSG00000029559	4.56206	1.19174	1.70223	0.700107	0.483861	0.716229	IBSP
ENSG00000029639	99.3242	0.639825	0.361253	1.77113	0.0765396	0.254683	TFB1M
ENSG00000029725	922.623	0.689451	0.374077	1.84307	0.0653187	0.232915	RABEP1
ENSG00000029993	495.167	-1.74247	0.480304	-3.62785	0.000285796	0.00853147	HMGB3
ENSG00000030066	189.769	0.711076	0.254845	2.79023	0.00526706	0.0519407	NUP160
ENSG00000030110	16.6819	0.471616	0.676588	0.697051	0.485771	0.717789	BAK1
ENSG00000030304	0.528559	2.92957	4.35347	0.672927	0.500993	NA	MUSK
ENSG00000030419	41.3451	0.117835	0.469727	0.250859	0.801923	0.914049	IKZF2
ENSG00000030582	323.678	-1.03933	0.384646	-2.70204	0.00689157	0.061747	GRN
ENSG00000031003	329.811	1.74357	0.388292	4.49035	7.11072e-06	0.000743527	FAM13B
ENSG00000031081	16.5255	-1.05972	0.652415	-1.62431	0.10431	0.306814	ARHGAP31
ENSG00000031691	126.479	0.654959	0.550597	1.18954	0.234226	0.489778	CENPQ
ENSG00000031698	1220.79	0.00710758	0.320437	0.0221809	0.982304	0.992538	SARS1
ENSG00000031823	193.844	-1.10245	0.394745	-2.79282	0.00522505	0.0516898	RANBP3
ENSG00000032219	1624.37	1.55443	0.537588	2.8915	0.00383409	0.0431785	ARID4A
ENSG00000032389	66.3224	-0.523774	0.474231	-1.10447	0.26939	0.527534	EIPR1
ENSG00000032444	32.3635	-1.27057	0.473395	-2.68396	0.00727554	0.0639059	PNPLA6
ENSG00000032742	160.508	0.605723	0.422186	1.43473	0.151364	0.381404	IFT88
ENSG00000033011	28.0682	-0.586641	0.531347	-1.10406	0.269566	0.527602	ALG1
ENSG00000033030	449.707	1.88375	0.412372	4.56808	4.92213e-06	0.00060214	ZCCHC8
ENSG00000033050	117.102	0.804331	0.297729	2.70155	0.00690167	0.0617751	ABCF2
ENSG00000033100	69.0006	-0.0940544	0.439749	-0.213882	0.830639	0.928906	CHPF2
ENSG00000033122	56.1005	-0.308407	0.844747	-0.365088	0.715046	0.868187	LRRC7
ENSG00000033170	245.277	0.625585	0.487127	1.28423	0.19906	0.4469	FUT8
ENSG00000033178	531.652	0.208341	0.265129	0.785808	0.43198	0.678735	UBA6
ENSG00000033327	184.335	-0.786469	0.370599	-2.12216	0.0338246	0.15943	GAB2
ENSG00000033627	292.523	-0.0354453	0.317666	-0.11158	0.911156	0.964783	ATP6V0A1
ENSG00000033800	687.234	-0.0141125	0.246374	-0.0572808	0.954321	0.981377	PIAS1
ENSG00000033867	3888.28	1.04923	0.583151	1.79924	NA	NA	SLC4A7
ENSG00000034053	230.943	-1.72172	0.527333	-3.26495	0.00109483	0.0197227	APBA2
ENSG00000034152	56.9656	0.736888	0.385602	1.91101	0.0560039	0.213314	MAP2K3
ENSG00000034239	92.2415	0.437271	1.26001	0.347037	0.728564	0.876947	CLXN
ENSG00000034510	2231.35	-1.12314	0.502782	-2.23386	0.0254924	0.134872	TMSB10
ENSG00000034533	31.994	0.75459	0.546267	1.38136	0.167169	0.404565	ASTE1
ENSG00000034677	360.655	0.502573	0.252143	1.99321	0.0462388	0.190014	RNF19A
ENSG00000034693	65.192	0.547652	0.332984	1.64468	0.100036	0.299435	PEX3
ENSG00000034713	478.024	-0.719363	0.421213	-1.70783	0.087667	0.275961	GABARAPL2
ENSG00000034971	0.403614	0	4.40736	0	1	NA	MYOC
ENSG00000035115	91.3427	-0.0883725	0.354016	-0.249629	0.802875	0.914525	SH3YL1
ENSG00000035141	212.659	-0.153574	0.262545	-0.584942	0.558587	0.771706	FAM136A
ENSG00000035403	354.38	0.197445	0.456308	0.432701	0.665232	0.840159	VCL
ENSG00000035499	76.0379	-0.660343	0.521321	-1.26667	0.205272	0.455115	DEPDC1B
ENSG00000035664	7.62569	1.29131	0.85566	1.50914	0.131263	0.351021	DAPK2
ENSG00000035681	76.2958	0.296884	0.391985	0.757385	0.448819	0.692144	NSMAF
ENSG00000035687	272.843	1.14199	0.347514	3.28618	0.00101557	0.0187389	ADSS2
ENSG00000035720	0.627607	2.89677	4.16207	0.695992	0.486434	NA	STAP1
ENSG00000035862	487.845	-1.51413	0.415851	-3.64103	0.000271545	0.00829121	TIMP2
ENSG00000035928	823.895	1.06519	0.384233	2.77225	0.00556709	0.0537508	RFC1
ENSG00000036054	229.515	0.68522	0.37397	1.83229	0.0669088	0.235755	TBC1D23
ENSG00000036257	278.307	0.384827	0.256466	1.5005	0.133485	0.354149	CUL3
ENSG00000036448	27.8913	-0.109587	0.57868	-0.189374	0.849799	0.937449	MYOM2
ENSG00000036473	0	NA	NA	NA	NA	NA	OTC
ENSG00000036530	69.9576	-0.104493	0.43197	-0.2419	0.808858	0.917595	CYP46A1
ENSG00000036549	443.334	0.58191	0.329056	1.76842	0.07699	0.255364	ZZZ3
ENSG00000036565	1.01412	-2.24357	2.98569	-0.75144	0.452388	NA	SLC18A1
ENSG00000036672	13.7315	-0.0203773	0.728553	-0.0279696	0.977686	0.991063	USP2
ENSG00000036828	0.0504119	0	4.40736	0	1	NA	CASR
ENSG00000037042	61.2093	-0.776501	0.500244	-1.55224	0.120604	0.334487	TUBG2
ENSG00000037241	164.756	0.0528222	0.307866	0.171575	0.863772	0.945004	RPL26L1
ENSG00000037280	7.03971	-0.784528	1.30238	-0.602381	0.54692	0.763592	FLT4
ENSG00000037474	195.334	1.12002	0.261633	4.28088	1.86152e-05	0.00145841	NSUN2
ENSG00000037637	144.637	0.055678	0.325495	0.171056	0.864179	0.945068	FBXO42
ENSG00000037749	24.9719	0.976193	0.594754	1.64134	0.100727	0.300639	MFAP3
ENSG00000037757	47.0325	0.607979	0.471678	1.28897	0.197408	0.445007	MRI1
ENSG00000037897	65.7683	-0.280188	0.47294	-0.592438	0.553557	0.768558	METTL1
ENSG00000037965	9.34095	-2.84666	1.39767	-2.03672	NA	NA	HOXC8
ENSG00000038002	63.3983	-0.379529	0.604999	-0.627322	0.530448	0.751736	AGA
ENSG00000038210	12.962	0.178782	0.791772	0.225801	0.821357	0.924267	PI4K2B
ENSG00000038219	1881.77	1.12402	0.346156	3.24714	0.00116572	0.0205837	BOD1L1
ENSG00000038274	395.846	-0.368608	0.285358	-1.29174	0.196448	0.443801	MAT2B
ENSG00000038295	23.0693	-0.160075	1.10446	-0.144935	0.884762	0.954563	TLL1
ENSG00000038358	1.44711	1.64434	2.18732	0.75176	0.452195	NA	EDC4
ENSG00000038382	227.654	-0.0159108	0.389645	-0.0408342	0.967428	0.986508	TRIO
ENSG00000038427	1290.94	-0.186863	0.645431	-0.289517	0.772186	0.900505	VCAN
ENSG00000038532	39.2872	0.324414	0.498919	0.650233	0.515542	0.741144	CLEC16A
ENSG00000038945	1.70451	-0.297831	2.24781	-0.132498	0.89459	NA	MSR1
ENSG00000039068	9.83475	0.360886	0.827008	0.436376	0.662564	0.8386	CDH1
ENSG00000039123	782.094	0.916973	0.383898	2.38858	0.0169135	0.106074	MTREX
ENSG00000039139	24.2235	1.39205	0.794763	1.75153	0.0798551	0.261211	DNAH5
ENSG00000039319	556.877	0.432541	0.409872	1.05531	0.291285	0.551988	ZFYVE16
ENSG00000039523	45.8939	-0.726178	0.564178	-1.28714	0.198044	0.445474	RIPOR1
ENSG00000039537	0.176332	0.740984	4.40736	0.168124	0.866486	NA	C6
ENSG00000039560	481.868	-0.33519	0.310811	-1.07843	0.28084	0.541571	RAI14
ENSG00000039600	1.53998	0.593272	2.11455	0.280567	0.779043	NA	SOX30
ENSG00000039650	64.28	-0.308144	0.417091	-0.738794	0.460032	0.700251	PNKP
ENSG00000039987	5.68297	2.81486	1.46537	1.92092	0.0547421	0.210791	BEST2
ENSG00000040199	68.586	1.01348	0.372539	2.72046	0.00651914	0.0594924	PHLPP2
ENSG00000040275	227.905	0.323203	0.39087	0.82688	0.408305	0.659748	SPDL1
ENSG00000040341	272.059	0.291072	0.489691	0.594398	0.552246	0.76742	STAU2
ENSG00000040487	16.4052	-0.822355	0.718452	-1.14462	0.252367	0.51056	SLC66A1
ENSG00000040531	17.8243	0.308234	0.681672	0.452173	0.651144	0.832338	CTNS
ENSG00000040608	350.399	-1.03261	0.417081	-2.4758	0.0132937	0.0930634	RTN4R
ENSG00000040633	155.814	0.263812	0.414801	0.635996	0.524779	0.747056	PHF23
ENSG00000040731	12.8291	1.17665	0.799636	1.47148	0.141162	0.366201	CDH10
ENSG00000040933	75.7719	-0.854531	0.484095	-1.76521	0.0775281	0.256423	INPP4A
ENSG00000041353	10.0982	1.72963	0.995587	1.7373	0.0823346	0.265699	RAB27B
ENSG00000041357	895.715	-0.866698	0.258767	-3.34934	0.000810052	0.0162505	PSMA4
ENSG00000041515	25.5848	0.523361	0.785225	0.666511	0.505085	0.73324	MYO16
ENSG00000041802	283.352	0.677277	0.27549	2.45845	0.013954	0.0955293	LSG1
ENSG00000041880	41.2589	-0.807578	0.581993	-1.38761	0.165256	0.401858	PARP3
ENSG00000041982	8.61536	-0.396184	0.95931	-0.412989	0.679615	0.848958	TNC
ENSG00000041988	119.219	-0.327899	0.399228	-0.821332	0.411457	0.662872	THAP3
ENSG00000042062	10.797	1.94382	0.915199	2.12393	0.033676	0.159049	RIPOR3
ENSG00000042088	177.745	-0.322889	0.45206	-0.714262	0.475065	0.711508	TDP1
ENSG00000042286	14.8298	0.0957902	0.791426	0.121035	0.903663	0.962109	AIFM2
ENSG00000042304	0.087623	0	4.40736	0	1	NA	C2orf83
ENSG00000042317	203.16	0.588755	0.360377	1.63372	0.102318	0.303362	SPATA7
ENSG00000042429	536.195	1.22653	0.366104	3.35023	0.000807445	0.0162156	MED17
ENSG00000042445	85.6814	-0.72674	0.41452	-1.75321	0.0795662	0.260614	RETSAT
ENSG00000042493	5.10592	-1.97102	1.63329	-1.20678	0.227518	0.481726	CAPG
ENSG00000042753	604.282	-1.53352	0.452114	-3.39189	0.000694132	0.0147173	AP2S1
ENSG00000042781	2.15903	2.94821	2.06876	1.42511	0.154126	NA	USH2A
ENSG00000042813	0	NA	NA	NA	NA	NA	ZPBP
ENSG00000042832	2.1011	3.14853	2.78888	1.12896	0.258916	NA	TG
ENSG00000042980	5.23081	0.94391	1.03584	0.911255	0.362161	0.620748	ADAM28
ENSG00000043039	3.06865	1.3442	1.83071	0.734253	0.462795	0.702183	BARX2
ENSG00000043093	110.796	-0.131874	0.327584	-0.402565	0.687268	0.852967	DCUN1D1
ENSG00000043143	15.0824	0.341246	0.604351	0.564649	0.572312	0.780967	JADE2
ENSG00000043355	1039.8	-0.0523921	0.446882	-0.117239	0.90667	0.963173	ZIC2
ENSG00000043462	0.213448	-0.826003	4.32356	-0.191047	0.848489	NA	LCP2
ENSG00000043514	257.755	0.688441	0.332011	2.07355	0.038121	0.170399	TRIT1
ENSG00000043591	15.1981	2.09996	0.787525	2.66653	0.00766384	0.0661338	ADRB1
ENSG00000044012	0.537887	4.20428	4.33321	0.970247	0.331924	NA	GUCA2B
ENSG00000044090	38.1394	-1.04308	0.490479	-2.12665	0.0334488	0.158577	CUL7
ENSG00000044115	552.4	-0.834112	0.350338	-2.38088	0.0172713	0.107576	CTNNA1
ENSG00000044446	49.1414	-0.75547	0.401122	-1.88339	0.0596473	0.220222	PHKA2
ENSG00000044459	512.585	1.08195	0.636412	1.70008	0.0891162	0.278788	CNTLN
ENSG00000044524	177.306	-0.191298	0.535648	-0.357134	0.720992	0.872039	EPHA3
ENSG00000044574	2700.02	-0.389514	0.384239	-1.01373	0.310712	0.572096	HSPA5
ENSG00000046604	64.4837	-0.903213	0.578773	-1.56056	0.118627	0.331493	DSG2
ENSG00000046647	32.4502	-1.301	0.596937	-2.17946	0.0292975	0.147211	GEMIN8
ENSG00000046651	459.133	1.23526	0.350702	3.52224	0.000427917	0.0109417	OFD1
ENSG00000046653	535.191	-1.03859	0.493816	-2.1032	0.0354484	0.163703	GPM6B
ENSG00000046774	0.0504119	0	4.40736	0	1	NA	MAGEC2
ENSG00000046889	240.446	0.701193	0.542716	1.29201	0.196355	0.443754	PREX2
ENSG00000047056	255.871	0.618704	0.37163	1.66484	0.0959448	0.291289	WDR37
ENSG00000047188	192.21	0.493419	0.362529	1.36105	0.173499	0.412506	YTHDC2
ENSG00000047230	151.121	-0.933775	0.534874	-1.74578	0.0808484	0.263035	CTPS2
ENSG00000047249	396.985	0.285093	0.307784	0.926274	0.354304	0.613744	ATP6V1H
ENSG00000047315	815.968	0.495176	0.273086	1.81326	0.0697916	0.240835	POLR2B
ENSG00000047346	176.373	0.971633	0.306137	3.17385	0.00150432	0.0243318	FAM214A
ENSG00000047365	12.2812	0.802194	0.73006	1.09881	0.271853	0.530551	ARAP2
ENSG00000047410	1777.92	0.765118	0.304941	2.50907	0.0121051	0.0879296	TPR
ENSG00000047457	22.8068	-0.45382	1.05181	-0.431465	0.66613	0.840726	CP
ENSG00000047578	47.4009	0.603545	0.397606	1.51795	0.129028	0.348185	KATNIP
ENSG00000047579	193.348	-0.306924	0.408693	-0.750989	0.452659	0.695622	DTNBP1
ENSG00000047597	9.33903	-0.583818	0.988295	-0.590732	0.5547	0.769459	XK
ENSG00000047617	3.60633	2.2822	1.54272	1.47933	0.139052	0.362742	ANO2
ENSG00000047621	112.123	1.06013	0.346925	3.05579	0.00224471	0.031191	C12orf4
ENSG00000047634	250.185	1.44968	0.319568	4.53636	5.7234e-06	0.000657207	SCML1
ENSG00000047644	193.285	0.548628	0.355021	1.54534	0.122264	0.337723	WWC3
ENSG00000047648	13.6205	0.171908	0.768201	0.22378	0.822929	0.925146	ARHGAP6
ENSG00000047662	9.48984	4.33828	1.20782	3.59183	0.000328366	0.00925608	FAM184B
ENSG00000047849	807.273	-0.892592	0.421081	-2.11976	0.0340261	0.160017	MAP4
ENSG00000047932	405.749	0.056423	0.330338	0.170804	0.864378	0.945121	GOPC
ENSG00000047936	0.557369	3.38009	4.37447	0.772687	0.439708	NA	ROS1
ENSG00000048028	174.585	0.604395	0.488265	1.23784	0.215775	0.468195	USP28
ENSG00000048052	229.765	-0.549973	0.312317	-1.76094	0.0782477	0.257982	HDAC9
ENSG00000048140	80.9718	-2.16037	0.480797	-4.4933	7.01271e-06	0.000737398	TSPAN17
ENSG00000048162	158.663	1.59792	0.489054	3.26737	0.00108551	0.0196115	NOP16
ENSG00000048342	76.6379	0.0711227	0.483816	0.147004	0.883129	0.954196	CC2D2A
ENSG00000048392	129.173	0.32581	0.50808	0.641257	0.521356	0.744781	RRM2B
ENSG00000048405	214.366	0.886357	0.308667	2.87157	0.00408442	0.0446543	ZNF800
ENSG00000048462	0.0876111	0	4.40736	0	1	NA	TNFRSF17
ENSG00000048471	30.9448	0.812906	0.559717	1.45235	0.146404	0.374903	SNX29
ENSG00000048540	169.326	-1.10269	0.488941	-2.25527	0.0241166	0.130724	LMO3
ENSG00000048544	313.343	0.0700291	0.296325	0.236325	0.81318	0.920156	MRPS10
ENSG00000048545	21.7434	-0.933213	0.834957	-1.11768	0.263705	0.522413	GUCA1A
ENSG00000048649	2303.41	1.18828	0.524291	2.26644	0.0234243	0.128724	RSF1
ENSG00000048707	159.57	0.364712	0.308043	1.18396	0.236427	0.491908	VPS13D
ENSG00000048740	953.31	-0.386175	0.502349	-0.768737	0.442049	0.686683	CELF2
ENSG00000048828	359.013	-0.173216	0.321249	-0.539194	0.589753	0.792477	FAM120A
ENSG00000048991	387.327	0.847945	0.49594	1.70977	0.0873077	0.275272	R3HDM1
ENSG00000049089	14.051	-0.830462	0.706424	-1.17559	0.23976	0.495921	COL9A2
ENSG00000049130	53.8832	1.16638	0.383055	3.04494	0.00232726	0.0319464	KITLG
ENSG00000049167	36.0063	1.31852	0.54007	2.44138	0.0146312	0.0980972	ERCC8
ENSG00000049192	54.2324	0.668709	0.56133	1.1913	0.233538	0.489041	ADAMTS6
ENSG00000049239	57.8053	-0.622631	0.475704	-1.30886	0.190581	0.436261	H6PD
ENSG00000049245	373.033	0.70333	0.399004	1.76271	0.077949	0.257496	VAMP3
ENSG00000049246	68.4772	0.617378	0.576175	1.07151	0.28394	0.544853	PER3
ENSG00000049247	0.662026	3.23531	4.08879	0.791265	0.42879	NA	UTS2
ENSG00000049249	6.6263	3.99592	1.36318	2.93132	0.0033753	0.0402905	TNFRSF9
ENSG00000049283	1.08815	-2.43751	2.81251	-0.866669	0.386124	NA	EPN3
ENSG00000049323	90.9282	-1.11862	0.490849	-2.27894	0.0226706	0.126475	LTBP1
ENSG00000049449	134.473	-0.542874	0.486798	-1.11519	0.264767	0.522779	RCN1
ENSG00000049540	32.0226	-1.68601	0.64354	-2.6199	0.00879564	0.072142	ELN
ENSG00000049541	59.1335	-0.605911	0.493346	-1.22817	0.219384	0.472196	RFC2
ENSG00000049618	839.611	0.282735	0.319433	0.885118	0.376093	0.633319	ARID1B
ENSG00000049656	285.569	-0.469155	0.26902	-1.74394	0.0811697	0.263622	CLPTM1L
ENSG00000049759	595.788	-0.611233	0.669981	-0.912314	0.361603	0.620531	NEDD4L
ENSG00000049768	0.380755	-1.17693	3.68833	-0.319096	0.749654	NA	FOXP3
ENSG00000049769	44.8356	-1.3406	0.460739	-2.90967	0.00361811	0.0417768	PPP1R3F
ENSG00000049860	86.1127	-0.098396	0.462295	-0.212842	0.83145	0.929478	HEXB
ENSG00000049883	67.5933	0.127602	0.323207	0.3948	0.69299	0.856265	PTCD2
ENSG00000050030	109.058	0.223141	0.628098	0.355264	0.722392	0.872659	NEXMIF
ENSG00000050130	147.962	-0.357634	0.385898	-0.926758	0.354052	0.613535	JKAMP
ENSG00000050165	151.489	-2.04483	0.520415	-3.92922	8.52213e-05	0.00398772	DKK3
ENSG00000050327	1.57217	1.17698	1.99921	0.588721	0.556048	NA	ARHGEF5
ENSG00000050344	18.3559	0.319804	0.782232	0.408836	0.68266	0.850293	NFE2L3
ENSG00000050393	155.269	-0.266439	0.292863	-0.909774	0.362942	0.621574	MCUR1
ENSG00000050405	118.661	0.000620885	0.483084	0.00128525	0.998975	0.999297	LIMA1
ENSG00000050426	164.751	-0.608548	0.452532	-1.34476	0.178702	0.419459	LETMD1
ENSG00000050438	188.562	-0.597558	0.357919	-1.66953	0.0950116	0.289442	SLC4A8
ENSG00000050555	3.49622	-4.634	1.85784	-2.49429	0.0126209	0.0901282	LAMC3
ENSG00000050628	26.4203	2.14424	0.773603	2.77175	0.00557557	0.0537928	PTGER3
ENSG00000050730	6.10776	1.03983	1.85035	0.561965	0.57414	0.782108	TNIP3
ENSG00000050748	129.26	0.502595	0.430179	1.16834	0.24267	0.500089	MAPK9
ENSG00000050767	8.30675	-1.72639	0.967254	-1.78484	0.0742871	0.250231	COL23A1
ENSG00000050820	49.3632	-0.048199	0.386299	-0.124771	0.900705	0.960981	BCAR1
ENSG00000051009	49.5415	-0.512056	0.422745	-1.21127	0.225794	0.47943	FHIP1B
ENSG00000051108	469.582	-0.156707	0.493343	-0.317643	0.750756	0.889192	HERPUD1
ENSG00000051128	195.875	-1.76233	0.455604	-3.86812	0.000109678	0.00471918	HOMER3
ENSG00000051180	23.904	-2.3778	0.940193	-2.52905	0.0114371	0.0849815	RAD51
ENSG00000051341	41.2712	0.100369	0.701903	0.142995	0.886294	0.954717	POLQ
ENSG00000051382	97.0422	0.578289	0.378791	1.52667	0.126843	0.344526	PIK3CB
ENSG00000051523	5.95636	-0.289956	1.13667	-0.255093	0.798651	0.913323	CYBA
ENSG00000051596	16.1448	-1.6706	0.875085	-1.90907	0.0562532	0.213741	THOC3
ENSG00000051620	322.942	-0.401465	0.380906	-1.05397	0.291895	0.55264	HEBP2
ENSG00000051825	350.947	0.868752	0.445783	1.94882	0.0513166	0.202465	MPHOSPH9
ENSG00000052126	872.417	0.925934	0.320504	2.88899	0.0038648	0.0433174	PLEKHA5
ENSG00000052344	4.37979	-1.36629	1.73838	-0.785957	0.431893	0.678735	PRSS8
ENSG00000052723	225.241	-0.109727	0.46277	-0.237109	0.812573	0.919627	SIKE1
ENSG00000052749	119.312	0.012439	0.399821	0.0311114	0.975181	0.99022	RRP12
ENSG00000052795	254.216	-0.235551	0.413037	-0.570289	0.568482	0.778366	FNIP2
ENSG00000052802	1318.19	-1.20943	0.457503	-2.64355	0.00820412	0.0688903	MSMO1
ENSG00000052841	457.361	0.438143	0.299386	1.46347	0.143338	0.370077	TTC17
ENSG00000052850	9.59859	-0.649644	0.889102	-0.730675	0.464978	0.703382	ALX4
ENSG00000053108	7.0739	-0.136609	1.27173	-0.10742	0.914456	0.966179	FSTL4
ENSG00000053254	373.106	-0.563108	0.282518	-1.99318	0.046242	0.190014	FOXN3
ENSG00000053328	3.0469	0.874989	1.51889	0.576072	0.564567	0.775616	METTL24
ENSG00000053371	347.762	-1.11289	0.570244	-1.9516	0.0509852	0.201925	AKR7A2
ENSG00000053372	162.642	-0.330457	0.386173	-0.855722	0.392151	0.646175	MRTO4
ENSG00000053438	2776.02	-1.91915	4.04426	-0.474538	0.635116	0.822321	NNAT
ENSG00000053501	68.8233	0.0797253	0.404534	0.197079	0.843765	0.935479	USE1
ENSG00000053524	26.0099	1.03238	0.506244	2.03928	0.0414217	0.17868	MCF2L2
ENSG00000053702	3.45464	-0.304085	1.77266	-0.171541	0.863798	0.945004	NRIP2
ENSG00000053747	2.53929	2.29101	1.54732	1.48063	0.138705	NA	LAMA3
ENSG00000053770	193.645	0.790694	0.348878	2.26639	0.0234274	0.128724	AP5M1
ENSG00000053900	101.375	-0.183111	0.329394	-0.555902	0.578278	0.784491	ANAPC4
ENSG00000053918	5.75929	-0.76314	1.24634	-0.612306	0.540336	0.758187	KCNQ1
ENSG00000054116	168.523	-1.07809	0.500305	-2.15486	0.0311725	0.152538	TRAPPC3
ENSG00000054118	1086.65	-0.143514	0.21667	-0.662361	0.50774	0.735327	THRAP3
ENSG00000054148	41.4833	-0.743663	0.621119	-1.19729	0.231192	0.486388	PHPT1
ENSG00000054179	1.51933	2.87284	2.34508	1.22505	0.220557	NA	ENTPD2
ENSG00000054219	1.54794	-0.219765	2.56503	-0.0856776	0.931723	NA	LY75
ENSG00000054267	3696.02	1.66181	0.376248	4.4168	1.00172e-05	0.000971459	ARID4B
ENSG00000054277	77.0893	-1.99085	0.718923	-2.76921	0.00561921	0.0540726	OPN3
ENSG00000054282	832.697	1.4359	0.519793	2.76244	0.0057371	0.0547241	SDCCAG8
ENSG00000054356	22.0535	-0.61122	0.842454	-0.725523	0.468131	0.705598	PTPRN
ENSG00000054392	32.3238	-0.479451	0.493621	-0.971294	0.331402	0.593574	HHAT
ENSG00000054523	1892.85	-0.584134	0.305159	-1.9142	0.055595	0.212535	KIF1B
ENSG00000054598	149.358	-0.0915127	0.528152	-0.17327	0.86244	0.944795	FOXC1
ENSG00000054611	95.3202	0.00668808	0.346907	0.0192791	0.984618	0.993393	TBC1D22A
ENSG00000054654	1289.01	0.361668	0.559454	0.646466	0.517978	0.742456	SYNE2
ENSG00000054690	23.7582	-0.251121	0.550883	-0.455851	0.648497	0.830905	PLEKHH1
ENSG00000054793	397.176	-1.24885	0.492047	-2.53807	0.0111464	0.0837862	ATP9A
ENSG00000054796	0.0504119	0	4.40736	0	1	NA	SPO11
ENSG00000054803	0.36553	-1.56322	4.22841	-0.369696	0.711609	NA	CBLN4
ENSG00000054938	0.0438115	0	4.40736	0	1	NA	CHRDL2
ENSG00000054965	75.2983	-0.233814	0.470701	-0.496735	0.619376	0.81207	FAM168A
ENSG00000054967	31.2569	0.561377	0.470754	1.19251	0.233062	0.488617	RELT
ENSG00000054983	117.103	-0.438214	0.443655	-0.987736	0.323282	0.585902	GALC
ENSG00000055044	1787.35	2.07402	0.498222	4.16283	3.14323e-05	0.00200791	NOP58
ENSG00000055070	171.911	-0.407892	0.352756	-1.1563	0.247558	0.506001	SZRD1
ENSG00000055118	153.312	-1.13511	0.477643	-2.37649	0.0174784	0.108423	KCNH2
ENSG00000055130	189.402	-0.167972	0.331429	-0.506812	0.612287	0.807623	CUL1
ENSG00000055147	124.413	0.125338	0.326248	0.384181	0.700844	0.861189	FAM114A2
ENSG00000055163	309.949	-0.960741	0.439519	-2.18589	0.0288234	0.145828	CYFIP2
ENSG00000055208	244.985	0.871326	0.361685	2.40907	0.0159931	0.10311	TAB2
ENSG00000055211	223.784	-0.0024846	0.309397	-0.00803045	0.993593	0.996771	GINM1
ENSG00000055332	211.956	0.0298895	0.310734	0.09619	0.92337	0.969903	EIF2AK2
ENSG00000055483	161.859	0.412106	0.383437	1.07477	0.282479	0.543619	USP36
ENSG00000055609	1120.54	0.928568	0.3867	2.40126	0.0163388	0.104114	KMT2C
ENSG00000055732	3.79188	1.29777	1.12963	1.14885	0.250618	0.509483	MCOLN3
ENSG00000055813	0.211848	2.90196	4.38387	0.661962	0.507995	NA	CCDC85A
ENSG00000055917	550.598	-0.18625	0.212219	-0.877629	0.380145	0.636363	PUM2
ENSG00000055950	428.214	-0.716664	0.422952	-1.69444	0.0901826	0.280608	MRPL43
ENSG00000055955	3.55197	0.256399	1.77931	0.144101	0.885421	0.954578	ITIH4
ENSG00000055957	0.0541353	0.741007	4.40736	0.16813	0.866481	NA	ITIH1
ENSG00000056050	212.183	-0.864414	0.34594	-2.49874	0.0124635	0.0894475	HPF1
ENSG00000056097	1536.32	0.264057	0.252746	1.04475	0.296137	0.557234	ZFR
ENSG00000056277	105.86	0.661735	0.502873	1.31591	0.188205	0.433181	ZNF280C
ENSG00000056291	0.433933	1.05717	3.5589	0.297048	0.76643	NA	NPFFR2
ENSG00000056487	321.605	-0.465197	0.293401	-1.58553	0.112845	0.321431	PHF21B
ENSG00000056558	4.40551	0.347029	1.24013	0.279832	0.779607	0.903654	TRAF1
ENSG00000056586	588.952	0.355965	0.321462	1.10733	0.268151	0.526263	RC3H2
ENSG00000056736	1.38814	-0.187707	1.84852	-0.101544	0.919118	NA	IL17RB
ENSG00000056972	19.3791	-0.378071	0.812862	-0.465111	0.641852	0.826127	TRAF3IP2
ENSG00000056998	84.3802	-1.28289	0.44002	-2.91552	0.00355098	0.041462	GYG2
ENSG00000057019	419.339	-1.28491	0.423326	-3.03527	0.00240323	0.0325572	DCBLD2
ENSG00000057149	0	NA	NA	NA	NA	NA	SERPINB3
ENSG00000057252	114.649	-0.496047	0.296635	-1.67225	0.0944752	0.288277	SOAT1
ENSG00000057294	39.454	2.66036	0.667097	3.98797	6.66399e-05	0.00337108	PKP2
ENSG00000057468	3.77318	3.67815	1.89822	1.93768	0.0526627	0.205723	MSH4
ENSG00000057593	1.75944	-1.70925	2.04863	-0.834341	0.404089	NA	F7
ENSG00000057608	1017.22	0.198582	0.247683	0.801756	0.422694	0.672295	GDI2
ENSG00000057657	8.92936	-0.358165	1.14141	-0.313791	0.75368	0.89102	PRDM1
ENSG00000057663	111.04	0.72596	0.295599	2.45589	0.0140536	0.0956773	ATG5
ENSG00000057704	25.3816	-0.671165	0.568709	-1.18016	0.237938	0.493899	TMCC3
ENSG00000057757	382.832	-0.0556212	0.339279	-0.16394	0.869779	0.947036	PITHD1
ENSG00000057935	257.734	-0.58499	0.469561	-1.24583	0.212829	0.464441	MTA3
ENSG00000058056	127.201	0.0587677	0.434279	0.135323	0.892357	0.957807	USP13
ENSG00000058063	106.236	0.0666517	0.350436	0.190197	0.849155	0.93697	ATP11B
ENSG00000058085	2.22081	0.904934	1.70091	0.532029	0.594706	NA	LAMC2
ENSG00000058091	344.864	-0.0991106	0.390364	-0.253893	0.799578	0.913514	CDK14
ENSG00000058262	354.828	-0.68941	0.309331	-2.22871	0.025833	0.136049	SEC61A1
ENSG00000058272	1310.11	1.19658	0.418164	2.8615	0.0042164	0.0453815	PPP1R12A
ENSG00000058335	13.3403	-0.143424	1.33148	-0.107718	NA	NA	RASGRF1
ENSG00000058404	54.9467	-0.437829	0.819469	-0.534284	0.593145	0.794582	CAMK2B
ENSG00000058453	62.6733	-1.0858	0.585579	-1.85423	0.0637061	0.229349	CROCC
ENSG00000058600	88.2778	0.116525	0.320646	0.363408	0.7163	0.868891	POLR3E
ENSG00000058668	243.641	-0.960303	0.407449	-2.35687	0.0184297	0.112033	ATP2B4
ENSG00000058673	415.45	0.284804	0.303855	0.937301	0.348604	0.607582	ZC3H11A
ENSG00000058729	200.536	0.916997	0.320348	2.8625	0.00420308	0.0453573	RIOK2
ENSG00000058799	126.806	-0.969186	0.441764	-2.1939	0.0282424	0.144115	YIPF1
ENSG00000058804	263.105	-1.34857	0.394207	-3.42097	0.000623992	0.0138873	NDC1
ENSG00000058866	3.49345	2.33177	1.27447	1.8296	0.0673091	0.236587	DGKG
ENSG00000059122	57.2951	-1.68496	0.491676	-3.42697	0.000610355	0.0137431	FLYWCH1
ENSG00000059145	36.8704	-0.260409	0.454289	-0.573223	0.566493	0.777082	UNKL
ENSG00000059377	6.01376	-2.34182	1.40451	-1.66736	0.0954432	0.290194	TBXAS1
ENSG00000059378	6.30788	2.16738	0.994442	2.17949	0.0292952	0.147211	PARP12
ENSG00000059573	109.129	-0.334617	0.395657	-0.845724	0.397707	0.6508	ALDH18A1
ENSG00000059588	103.94	0.656273	0.397272	1.65195	0.0985447	0.296204	TARBP1
ENSG00000059691	54.8814	0.180398	0.39959	0.451457	0.65166	0.832565	GATB
ENSG00000059728	190.775	1.27369	0.369333	3.44863	0.000563436	0.0129875	MXD1
ENSG00000059758	219.7	0.177285	0.372445	0.476004	0.634071	0.821764	CDK17
ENSG00000059769	395.842	1.33485	0.521678	2.55877	0.0105044	0.0807766	DNAJC25
ENSG00000059804	878.652	-0.328483	0.408516	-0.804088	0.421346	0.671307	SLC2A3
ENSG00000059915	52.4237	-0.381466	0.790689	-0.482447	0.629488	0.81916	PSD
ENSG00000060069	54.2263	-0.297263	0.548945	-0.541517	0.588151	0.79146	CTDP1
ENSG00000060138	452.539	0.524214	0.440639	1.18967	0.234177	0.489767	YBX3
ENSG00000060140	0.35048	0	4.40736	0	1	NA	STYK1
ENSG00000060237	862.488	0.247735	0.254433	0.973677	0.330217	0.592757	WNK1
ENSG00000060303	0.424218	1.94019	4.38387	0.442575	0.658073	NA	RPS17P5
ENSG00000060339	2335.14	1.09768	0.438131	2.50538	0.0122321	0.0884114	CCAR1
ENSG00000060491	84.0011	-0.033029	0.354357	-0.0932083	0.925738	0.970672	OGFR
ENSG00000060558	0	NA	NA	NA	NA	NA	GNA15
ENSG00000060566	0.108901	-0.24055	4.36131	-0.0551554	0.956015	NA	CREB3L3
ENSG00000060642	37.4276	-0.587376	0.642522	-0.914173	0.360626	0.619649	PIGV
ENSG00000060656	148.274	-1.19705	0.568816	-2.10445	0.0353392	0.16344	PTPRU
ENSG00000060688	92.6718	-0.469965	0.377001	-1.24659	0.212548	0.46417	SNRNP40
ENSG00000060709	43.7801	-0.673089	0.775249	-0.868224	0.385272	0.640318	RIMBP2
ENSG00000060718	386.4	-0.0782006	0.399616	-0.195689	0.844853	0.935743	COL11A1
ENSG00000060749	879.94	0.838523	0.415018	2.02045	0.0433365	0.183221	QSER1
ENSG00000060762	524.544	-0.427548	0.446931	-0.95663	0.338754	0.599118	MPC1
ENSG00000060971	76.6478	-0.361033	0.37401	-0.965303	0.334393	0.596023	ACAA1
ENSG00000060982	588.874	-0.814882	0.551938	-1.4764	0.139836	0.364123	BCAT1
ENSG00000061273	279.32	-0.419148	0.380663	-1.1011	0.270853	0.529469	HDAC7
ENSG00000061337	101.984	-1.1352	0.4981	-2.27907	0.022663	0.126475	LZTS1
ENSG00000061455	6.12299	0.165505	1.12496	0.147121	0.883036	0.954196	PRDM6
ENSG00000061492	0.796021	-2.65444	3.39361	-0.782185	0.434106	NA	WNT8A
ENSG00000061656	19.8313	-1.57105	1.29235	-1.21565	0.224117	0.477894	SPAG4
ENSG00000061676	495.812	-0.0721598	0.245301	-0.294168	0.768629	0.898366	NCKAP1
ENSG00000061794	402.232	0.94232	0.384695	2.44953	0.0143044	0.0967954	MRPS35
ENSG00000061918	99.8255	-0.725027	0.424372	-1.70847	0.087549	0.275729	GUCY1B1
ENSG00000061936	579.13	0.926346	0.302873	3.05853	0.00222429	0.0310564	SFSWAP
ENSG00000061938	79.8287	-0.750657	0.43407	-1.72935	0.0837471	0.268544	TNK2
ENSG00000061987	181.322	0.388795	0.370268	1.05004	0.293701	0.554656	MON2
ENSG00000062038	45.5337	-0.857624	0.527161	-1.62687	0.103764	0.305899	CDH3
ENSG00000062096	0.386891	-2.08143	4.27927	-0.486398	0.626685	NA	ARSF
ENSG00000062194	1211.26	0.650554	0.344014	1.89107	0.0586147	0.217677	GPBP1
ENSG00000062282	14.7344	-0.963675	0.908484	-1.06075	0.288804	0.54912	DGAT2
ENSG00000062370	39.1199	1.39754	0.728961	1.91716	0.0552171	0.211544	ZNF112
ENSG00000062485	197.229	-0.162243	0.286136	-0.567014	0.570705	0.779987	CS
ENSG00000062524	0.306354	0.740988	4.40736	0.168125	0.866485	NA	LTK
ENSG00000062582	11.6063	2.68393	0.985414	2.72366	0.00645635	0.0590344	MRPS24
ENSG00000062598	151.018	-0.157177	0.370642	-0.424068	0.671516	0.843768	ELMO2
ENSG00000062650	662.319	0.771857	0.286168	2.69721	0.00699229	0.0623213	WAPL
ENSG00000062716	321.283	0.372363	0.290352	1.28245	0.199684	0.447924	VMP1
ENSG00000062725	550.537	0.0145621	0.301911	0.048233	0.961531	0.984312	APPBP2
ENSG00000062822	20.4149	-2.33254	0.807003	-2.89037	0.00384793	0.0432823	POLD1
ENSG00000063015	30.0442	-0.694224	0.98278	-0.706388	0.479947	0.713771	SEZ6
ENSG00000063046	392.211	0.262105	0.375739	0.697572	0.485445	0.717643	EIF4B
ENSG00000063127	33.6435	-0.641618	0.657038	-0.976531	0.328801	0.591179	SLC6A16
ENSG00000063169	33.0074	0.0680857	0.506872	0.134325	0.893145	0.958014	BICRA
ENSG00000063176	75.3652	-0.116471	0.364502	-0.319535	0.749321	0.888504	SPHK2
ENSG00000063177	4447.51	-0.205499	0.284621	-0.722009	0.470289	0.707417	RPL18
ENSG00000063180	67.3636	-0.573212	0.450529	-1.27231	0.203263	0.452487	CA11
ENSG00000063241	35.1301	-1.27428	0.604834	-2.10683	0.0351325	0.162833	ISOC2
ENSG00000063244	792.034	-1.0286	0.380788	-2.70125	0.00690791	0.0617751	U2AF2
ENSG00000063245	292.975	-0.714393	0.324128	-2.20405	0.0275209	0.142134	EPN1
ENSG00000063322	316.398	0.802933	0.308515	2.60257	0.00925271	0.0744459	MED29
ENSG00000063438	12.9398	0.755778	0.723642	1.04441	0.296296	0.557365	AHRR
ENSG00000063515	0	NA	NA	NA	NA	NA	GSC2
ENSG00000063587	87.0188	-0.0375964	0.421857	-0.0891214	0.928985	0.971417	ZNF275
ENSG00000063601	134.612	-0.650038	0.430225	-1.51092	0.130808	0.350453	MTMR1
ENSG00000063660	89.0693	-1.63342	0.440871	-3.70499	0.000211398	0.00723352	GPC1
ENSG00000063761	19.722	-0.168867	0.588083	-0.287147	0.774	0.901098	ADCK1
ENSG00000063854	185.364	-1.22513	0.488027	-2.51037	0.0120604	0.0877318	HAGH
ENSG00000063978	151.061	0.643629	0.407482	1.57953	0.114215	0.324001	RNF4
ENSG00000064012	5.45247	2.64311	1.11853	2.36301	0.0181269	0.110732	CASP8
ENSG00000064042	406.118	-0.522587	0.398754	-1.31055	0.19001	0.435473	LIMCH1
ENSG00000064102	163.402	0.678496	0.431383	1.57284	0.115756	0.326443	INTS13
ENSG00000064115	111.489	-0.849039	0.360616	-2.35441	0.018552	0.11252	TM7SF3
ENSG00000064195	17.559	4.52314	0.845679	5.34853	8.86706e-08	2.63436e-05	DLX3
ENSG00000064199	177.429	-0.627288	0.707273	-0.886912	0.375126	0.632544	SPA17
ENSG00000064201	0	NA	NA	NA	NA	NA	TSPAN32
ENSG00000064205	12.0174	2.17871	0.931022	2.34013	0.0192773	0.114799	CCN5
ENSG00000064218	22.2686	0.256995	1.01414	0.253413	0.799949	0.913579	DMRT3
ENSG00000064225	51.0862	0.315578	0.511937	0.616439	0.537605	0.756056	ST3GAL6
ENSG00000064270	0.506494	1.10509	4.30468	0.256717	0.797397	NA	ATP2C2
ENSG00000064300	82.241	-0.862976	0.548109	-1.57446	0.115381	0.325976	NGFR
ENSG00000064309	171.412	-0.697861	0.531786	-1.3123	0.18942	0.434962	CDON
ENSG00000064313	316.475	1.12271	0.324578	3.45898	0.000542217	0.0126385	TAF2
ENSG00000064393	425.422	-0.965895	0.35086	-2.75294	0.00590631	0.0557872	HIPK2
ENSG00000064419	328.824	0.108401	0.289104	0.374955	0.707694	0.864945	TNPO3
ENSG00000064489	0	NA	NA	NA	NA	NA	NA
ENSG00000064490	40.6656	-1.12911	0.601187	-1.87814	0.0603619	0.221876	RFXANK
ENSG00000064545	191.952	-0.641353	0.43292	-1.48146	0.138485	0.362065	TMEM161A
ENSG00000064547	42.6093	-1.0374	0.439669	-2.3595	0.0182997	0.111496	LPAR2
ENSG00000064601	48.5405	-0.530296	0.429015	-1.23608	0.21643	0.468964	CTSA
ENSG00000064607	470.014	-0.853105	0.308624	-2.76422	0.0057059	0.0545719	SUGP2
ENSG00000064651	606.537	0.509111	0.413803	1.23032	0.218577	0.471434	SLC12A2
ENSG00000064652	71.3317	-0.712343	0.471503	-1.51079	0.130842	0.350453	SNX24
ENSG00000064655	27.7362	-0.554056	0.583216	-0.95	0.342112	0.601908	EYA2
ENSG00000064666	586.528	-1.05466	0.334065	-3.15705	0.00159374	0.0253873	CNN2
ENSG00000064687	14.7941	-0.414199	0.670268	-0.61796	0.536602	0.755188	ABCA7
ENSG00000064692	74.3076	-0.432928	0.417094	-1.03796	0.299287	0.560344	SNCAIP
ENSG00000064703	235.991	0.390932	0.282541	1.38363	0.166472	0.403661	DDX20
ENSG00000064726	48.4558	0.133956	0.442141	0.302972	0.761911	0.896054	BTBD1
ENSG00000064763	6.8366	-1.15303	1.30974	-0.880349	0.37867	0.635218	FAR2
ENSG00000064787	9.45216	2.69315	1.10171	2.44453	0.0145042	0.0977585	BCAS1
ENSG00000064835	0	NA	NA	NA	NA	NA	POU1F1
ENSG00000064886	0.694621	0	3.70069	0	1	NA	CHI3L2
ENSG00000064932	64.5922	-1.37648	0.616086	-2.23423	0.0254681	0.134872	SBNO2
ENSG00000064933	221.316	0.789341	0.376151	2.09847	0.0358636	0.164767	PMS1
ENSG00000064961	64.5441	-0.60695	0.437034	-1.38879	0.164896	0.401349	HMG20B
ENSG00000064989	8.98985	0.662058	0.940549	0.703906	0.481492	0.714564	CALCRL
ENSG00000064995	386.394	-0.463627	0.24327	-1.90582	0.0566741	0.214335	TAF11
ENSG00000064999	147.015	-0.244232	0.28107	-0.868936	0.384882	0.640075	ANKS1A
ENSG00000065000	1101.38	-0.371293	0.231987	-1.60049	0.10949	0.316058	AP3D1
ENSG00000065029	46.8561	-0.577182	0.45218	-1.27644	0.201798	0.450939	ZNF76
ENSG00000065054	13.9987	-2.12056	0.844307	-2.5116	0.0120186	0.087564	SLC9A3R2
ENSG00000065057	70.0228	-1.28563	0.496301	-2.59043	0.0095857	0.0760558	NTHL1
ENSG00000065060	61.7311	-0.694555	0.396396	-1.75217	0.0797438	0.260938	UHRF1BP1
ENSG00000065135	1189.92	0.362591	0.311361	1.16453	0.244207	0.50194	GNAI3
ENSG00000065150	665.889	-0.550186	0.318204	-1.72903	0.083803	0.268632	IPO5
ENSG00000065154	205.945	1.28639	0.43279	2.97231	0.00295564	0.0372149	OAT
ENSG00000065183	287.358	0.424244	0.326512	1.29932	0.193833	0.440661	WDR3
ENSG00000065243	632.05	0.978686	0.342306	2.85909	0.00424853	0.045577	PKN2
ENSG00000065268	230.927	-1.03264	0.347098	-2.97507	0.0029292	0.0370441	WDR18
ENSG00000065308	28.5879	-0.352634	0.846134	-0.416759	0.676855	0.847007	TRAM2
ENSG00000065320	13.3759	-2.04415	1.14673	-1.78259	0.0746536	0.25083	NTN1
ENSG00000065325	0.0897939	0.00612867	4.38227	0.00139851	0.998884	NA	GLP2R
ENSG00000065328	119.325	-0.490424	0.65089	-0.753467	0.45117	0.694395	MCM10
ENSG00000065357	38.4221	0.138466	0.420107	0.329596	0.741705	0.88342	DGKA
ENSG00000065361	36.7258	3.27732	0.772045	4.24499	2.18606e-05	0.00160457	ERBB3
ENSG00000065371	0.0438115	0	4.40736	0	1	NA	ROPN1
ENSG00000065413	21.2157	1.18726	0.922166	1.28747	0.19793	0.445324	ANKRD44
ENSG00000065427	696.254	-0.207055	0.289957	-0.714087	0.475174	0.711563	KARS1
ENSG00000065457	110.118	0.403704	0.467122	0.864237	0.387458	0.64154	ADAT1
ENSG00000065485	53.1475	-0.386377	0.599484	-0.644517	0.519241	0.743364	PDIA5
ENSG00000065491	66.7815	0.774078	0.37924	2.04113	0.0412379	0.178322	TBC1D22B
ENSG00000065518	877.23	-0.867077	0.416723	-2.0807	0.037461	0.168791	NDUFB4
ENSG00000065526	623.776	0.870819	0.311136	2.79884	0.00512865	0.0510007	SPEN
ENSG00000065534	26.1206	0.26662	0.751048	0.354997	0.722592	0.87278	MYLK
ENSG00000065548	2468.73	0.731199	0.371338	1.96909	0.0489428	0.196839	ZC3H15
ENSG00000065559	383.119	0.49478	0.389038	1.2718	0.203443	0.452721	MAP2K4
ENSG00000065600	54.3449	-0.48192	0.384193	-1.25437	0.209707	0.460694	PACC1
ENSG00000065609	85.0834	-0.0602414	0.56727	-0.106195	0.915428	0.966606	SNAP91
ENSG00000065613	514.446	0.359583	0.22876	1.57188	0.115979	0.32662	SLK
ENSG00000065615	77.4109	0.452401	0.462402	0.97837	0.327891	0.589883	CYB5R4
ENSG00000065618	5.76114	3.20556	1.6956	1.89052	0.0586891	0.217694	COL17A1
ENSG00000065621	11.4513	-1.15713	1.00615	-1.15005	0.250122	0.508752	GSTO2
ENSG00000065665	79.0811	0.374721	0.340085	1.10185	0.270529	0.529171	SEC61A2
ENSG00000065675	18.6583	0.0145918	0.736056	0.0198243	0.984184	0.993331	PRKCQ
ENSG00000065717	17.4888	-0.49641	1.17907	-0.421017	0.673743	0.84509	TLE2
ENSG00000065802	151.656	0.104414	0.373791	0.279339	0.779985	0.903754	ASB1
ENSG00000065809	298.833	0.146172	0.297614	0.491147	0.623322	0.814943	FAM107B
ENSG00000065833	6.9898	0.300918	1.16437	0.258438	0.796069	0.91186	ME1
ENSG00000065882	99.9154	-0.506293	0.454106	-1.11492	0.264884	0.522779	TBC1D1
ENSG00000065883	404.261	1.0229	0.382978	2.67091	0.00756453	0.0656399	CDK13
ENSG00000065911	423.796	-0.115616	0.411826	-0.280739	0.77891	0.903527	MTHFD2
ENSG00000065923	38.4217	-1.10451	0.552775	-1.99812	0.0457038	0.188797	SLC9A7
ENSG00000065970	125.137	-0.266227	0.476602	-0.558595	0.576438	0.783332	FOXJ2
ENSG00000065978	2940.53	0.24823	0.243084	1.02117	0.307174	0.568216	YBX1
ENSG00000065989	31.383	-0.320279	0.791767	-0.404512	0.685837	0.852208	PDE4A
ENSG00000066027	97.7742	-0.0363928	0.418773	-0.0869034	0.930748	0.972515	PPP2R5A
ENSG00000066032	178.587	-0.838759	0.483289	-1.73552	0.0826484	0.266345	CTNNA2
ENSG00000066044	519.99	-0.577798	0.25226	-2.29049	0.021993	0.124063	ELAVL1
ENSG00000066056	9.77948	0.14532	1.15536	0.125779	0.899907	0.960794	TIE1
ENSG00000066084	159.742	-0.210734	0.332033	-0.634677	0.525639	0.747955	DIP2B
ENSG00000066117	147.345	-0.180982	0.3488	-0.518871	0.603851	0.801353	SMARCD1
ENSG00000066135	382.329	-0.150191	0.325928	-0.460811	0.644934	0.828363	KDM4A
ENSG00000066136	121.626	-0.314013	0.398549	-0.787891	0.430761	0.67781	NFYC
ENSG00000066185	3.68309	-3.52732	2.19563	-1.60652	0.108161	0.313867	ZMYND12
ENSG00000066230	0.0792411	0	4.40736	0	1	NA	SLC9A3
ENSG00000066248	57.0452	-1.22567	0.756502	-1.62019	0.105192	0.308506	NGEF
ENSG00000066279	539.519	-0.544048	0.497696	-1.09313	0.274335	0.533128	ASPM
ENSG00000066294	2.12133	4.95454	2.2371	2.21471	0.02678	NA	CD84
ENSG00000066322	30.8198	-0.027084	0.565533	-0.047891	0.961803	0.984312	ELOVL1
ENSG00000066336	0.268277	0.619706	4.34622	0.142585	0.886618	NA	SPI1
ENSG00000066379	140.814	0.262422	0.285674	0.918604	0.358303	0.617584	POLR1H
ENSG00000066382	105.981	0.0977756	1.41078	0.0693062	NA	NA	MPPED2
ENSG00000066405	0.201807	0	4.40736	0	1	NA	CLDN18
ENSG00000066422	560.421	1.34136	0.379198	3.53736	0.000404143	0.0104769	ZBTB11
ENSG00000066427	372.55	0.977697	0.312677	3.12686	0.00176684	0.0271733	ATXN3
ENSG00000066455	181.869	0.401849	0.407837	0.985316	0.324469	0.586828	GOLGA5
ENSG00000066468	197.156	-0.202237	0.452468	-0.446964	0.654901	0.834593	FGFR2
ENSG00000066557	300.778	0.981538	0.466975	2.10191	0.0355613	0.16404	LRRC40
ENSG00000066583	78.9773	-0.374151	0.412059	-0.908005	0.363876	0.622267	ISOC1
ENSG00000066629	125.828	-0.844883	0.372544	-2.26787	0.023337	0.128519	EML1
ENSG00000066651	262.008	0.233114	0.397608	0.586291	0.55768	0.770882	TRMT11
ENSG00000066654	486.119	0.250923	0.271111	0.925536	0.354687	0.614181	THUMPD1
ENSG00000066697	143.704	-0.398334	0.343042	-1.16118	0.245569	0.503725	MSANTD3
ENSG00000066735	89.8031	-0.909597	0.642696	-1.41528	0.156986	0.389563	KIF26A
ENSG00000066739	94.4311	0.541518	0.351982	1.53848	0.12393	0.340417	ATG2B
ENSG00000066777	402.428	0.819382	0.362933	2.25766	0.0239666	0.130261	ARFGEF1
ENSG00000066813	1.16973	2.41813	2.79995	0.863632	0.38779	NA	ACSM2B
ENSG00000066827	28.9019	-0.817668	0.504805	-1.61977	0.105282	0.308693	ZFAT
ENSG00000066855	55.939	-0.255307	0.4482	-0.569627	0.56893	0.778802	MTFR1
ENSG00000066923	3.27154	-2.66403	1.60369	-1.66119	0.0966745	0.292791	STAG3
ENSG00000066926	44.2577	0.301486	0.537008	0.561418	0.574513	0.782375	FECH
ENSG00000066933	334.717	0.544417	0.360023	1.51217	0.13049	0.350012	MYO9A
ENSG00000067048	327.185	0.346262	4.08109	0.0848455	NA	NA	DDX3Y
ENSG00000067057	475.144	-0.281898	0.541121	-0.520951	0.602401	0.800222	PFKP
ENSG00000067064	695.002	-0.124317	0.486579	-0.255491	0.798344	0.913083	IDI1
ENSG00000067066	19.0585	1.33467	0.738222	1.80795	0.0706138	0.242332	SP100
ENSG00000067082	404.145	0.481474	0.35218	1.36712	0.171586	0.410899	KLF6
ENSG00000067113	75.3202	-0.111037	0.399088	-0.278226	0.780839	0.903943	PLPP1
ENSG00000067141	294.949	-1.02973	0.377859	-2.72517	0.00642692	0.0589381	NEO1
ENSG00000067167	325.777	0.00288152	0.35564	0.00810235	0.993535	0.996771	TRAM1
ENSG00000067177	15.8878	0.47795	0.690696	0.691983	0.488948	0.720529	PHKA1
ENSG00000067182	95.7929	-0.297965	0.482569	-0.617456	0.536934	0.755283	TNFRSF1A
ENSG00000067191	98.8507	0.186119	0.56238	0.330949	0.740683	0.882961	CACNB1
ENSG00000067208	617.805	1.2187	0.372881	3.26834	0.00108179	0.0195632	EVI5
ENSG00000067221	61.0371	-0.255061	0.578327	-0.441033	0.659189	0.837159	STOML1
ENSG00000067225	2968.17	-0.974023	0.488472	-1.99402	0.0461498	0.189917	PKM
ENSG00000067248	728.703	1.08044	0.380784	2.83742	0.00454804	0.0474965	DHX29
ENSG00000067334	927.9	1.77143	0.411746	4.30225	1.69074e-05	0.00136994	DNTTIP2
ENSG00000067365	48.2794	0.387466	0.464762	0.833687	0.404457	0.656967	METTL22
ENSG00000067369	922.756	0.271591	0.266387	1.01953	0.307949	0.569104	TP53BP1
ENSG00000067445	510.408	-0.486517	0.296668	-1.63994	0.101018	0.301267	TRO
ENSG00000067533	404.062	1.71292	0.380662	4.49984	6.8006e-06	0.0007241	RRP15
ENSG00000067560	830.236	-0.772484	0.428794	-1.80152	0.0716202	0.24462	RHOA
ENSG00000067596	158.767	1.04172	0.304662	3.41926	0.000627917	0.0139581	DHX8
ENSG00000067601	4.31234	2.0034	1.46316	1.36922	0.170929	0.409902	PMS2P4
ENSG00000067606	108.324	-0.941965	0.469587	-2.00594	0.0448623	0.187097	PRKCZ
ENSG00000067646	18.5093	1.01557	4.09422	0.248049	NA	NA	ZFY
ENSG00000067704	150.605	-0.0109707	0.471127	-0.0232861	0.981422	0.99219	IARS2
ENSG00000067715	452.521	0.148198	0.53283	0.278133	0.78091	0.90397	SYT1
ENSG00000067798	112.97	0.333807	0.696039	0.47958	0.631526	0.820455	NAV3
ENSG00000067829	123.945	-0.866552	0.652624	-1.3278	0.184245	0.427803	IDH3G
ENSG00000067836	131.776	-0.940889	0.51484	-1.82754	0.0676191	0.237186	ROGDI
ENSG00000067840	70.23	-1.43474	0.628448	-2.28299	0.0224312	0.125702	PDZD4
ENSG00000067842	53.9418	-0.363266	0.662938	-0.547964	0.583717	0.788595	ATP2B3
ENSG00000067900	1529.07	1.38913	0.391951	3.54414	0.000393893	0.0102968	ROCK1
ENSG00000067955	261.687	-0.156628	0.315717	-0.496104	0.619821	0.812296	CBFB
ENSG00000067992	45.2936	-0.0352326	0.46242	-0.0761919	0.939266	0.975625	PDK3
ENSG00000068001	63.0077	-1.26916	0.449185	-2.82548	0.00472096	0.0486041	HYAL2
ENSG00000068024	51.9569	-0.807958	0.458721	-1.76133	0.0781827	0.257904	HDAC4
ENSG00000068028	217.702	-0.00640248	0.301067	-0.0212659	0.983034	0.992847	RASSF1
ENSG00000068078	253.306	-0.766766	0.617918	-1.24089	0.214648	0.466535	FGFR3
ENSG00000068079	5.88716	0.116839	1.22981	0.0950053	0.924311	0.970318	IFI35
ENSG00000068097	132.003	-0.121791	0.342042	-0.356071	0.721788	0.872325	HEATR6
ENSG00000068120	94.8129	-0.377814	0.339084	-1.11422	0.265184	0.522953	COASY
ENSG00000068137	74.839	0.230501	0.374398	0.615656	0.538121	0.756385	PLEKHH3
ENSG00000068305	263.146	1.14587	0.331554	3.45605	0.000548149	0.0127374	MEF2A
ENSG00000068308	247.661	-0.183775	0.274949	-0.668395	0.503881	0.732232	OTUD5
ENSG00000068323	526.277	-0.377664	0.308144	-1.22561	0.220346	0.473458	TFE3
ENSG00000068354	41.3351	-0.854728	0.619811	-1.37901	0.16789	0.405576	TBC1D25
ENSG00000068366	275.114	-0.484869	0.410997	-1.17974	0.238104	0.494079	ACSL4
ENSG00000068383	151.654	-1.08544	0.429904	-2.52484	0.0115752	0.0855735	INPP5A
ENSG00000068394	30.0008	-0.0544706	0.458632	-0.118767	0.90546	0.962802	GPKOW
ENSG00000068400	269.474	0.270893	0.348968	0.77627	0.43759	0.682758	GRIPAP1
ENSG00000068438	91.0534	-0.605983	0.441981	-1.37106	0.170356	0.409418	FTSJ1
ENSG00000068489	280.47	-0.390602	0.522095	-0.748143	0.454374	0.696488	PRR11
ENSG00000068615	220.98	-1.14835	0.698174	-1.64479	0.100012	0.299413	REEP1
ENSG00000068650	91.2877	-0.229966	0.390299	-0.589205	0.555724	0.769853	ATP11A
ENSG00000068654	60.9074	-0.137614	0.408957	-0.336501	0.736493	0.880952	POLR1A
ENSG00000068697	2917.56	-0.669319	0.3784	-1.76882	0.0769247	0.255193	LAPTM4A
ENSG00000068724	36.8934	-0.79984	0.486234	-1.64497	0.0999765	0.299354	TTC7A
ENSG00000068745	529.963	-0.0800387	0.24947	-0.320835	0.748336	0.887832	IP6K2
ENSG00000068781	5.61776	3.43847	1.36274	2.5232	0.0116292	0.0858637	STON1-GTF2A1L
ENSG00000068784	212.744	0.545634	0.319058	1.71014	0.0872393	0.275225	SRBD1
ENSG00000068796	646.944	0.0660824	0.335448	0.196998	0.843829	0.935494	KIF2A
ENSG00000068831	15.6415	-1.12567	1.1047	-1.01898	NA	NA	RASGRP2
ENSG00000068878	446.936	0.632788	0.316954	1.99646	0.0458836	0.189265	PSME4
ENSG00000068885	114.057	0.195302	0.348445	0.560495	0.575142	0.78279	IFT80
ENSG00000068903	67.0329	-0.182671	0.471458	-0.387459	0.698416	0.859254	SIRT2
ENSG00000068912	313.434	-0.189565	0.33318	-0.568956	0.569386	0.779152	ERLEC1
ENSG00000068971	122.684	-0.682253	0.515611	-1.3232	0.18577	0.429585	PPP2R5B
ENSG00000068976	12.7991	-2.06784	1.33004	-1.55472	0.120013	0.33355	PYGM
ENSG00000068985	0.268944	2.90196	4.38387	0.661962	0.507995	NA	PAGE1
ENSG00000069011	21.6682	-0.558865	0.968088	-0.577288	0.563745	0.775206	PITX1
ENSG00000069018	0	NA	NA	NA	NA	NA	TRPC7
ENSG00000069020	99.9922	0.17627	0.446677	0.394624	0.693121	0.856313	MAST4
ENSG00000069122	1.61503	1.52198	1.82443	0.834223	0.404155	NA	ADGRF5
ENSG00000069188	170.31	-1.61862	0.442911	-3.6545	0.000257685	0.0080945	SDK2
ENSG00000069206	0.131399	0	4.40736	0	1	NA	ADAM7
ENSG00000069248	294.081	0.268428	0.279954	0.958828	0.337646	0.598383	NUP133
ENSG00000069275	6250.6	-0.322836	0.260472	-1.23943	0.215188	0.46741	NUCKS1
ENSG00000069329	986.246	-0.187606	0.231659	-0.809835	0.418035	0.668292	VPS35
ENSG00000069345	561.718	0.292845	0.274648	1.06626	0.286308	0.546706	DNAJA2
ENSG00000069399	139.474	0.666437	0.348517	1.91221	0.0558498	0.213128	BCL3
ENSG00000069424	26.4487	-1.18508	0.698697	-1.69612	0.089863	0.280074	KCNAB2
ENSG00000069431	5.2122	1.45605	1.20308	1.21027	0.226174	0.479857	ABCC9
ENSG00000069482	11.9055	-1.37506	1.16352	-1.18181	0.237279	0.492969	GAL
ENSG00000069493	55.1808	-0.0459933	0.479407	-0.0959377	0.92357	0.969965	CLEC2D
ENSG00000069509	317.345	0.567944	0.364413	1.55852	0.119111	0.332386	FUNDC1
ENSG00000069535	12.9307	-0.863957	0.965439	-0.894885	0.370849	0.628786	MAOB
ENSG00000069667	198.3	0.236247	0.50157	0.471015	0.63763	0.823928	RORA
ENSG00000069696	10.7879	-0.698256	0.818185	-0.853421	0.393426	0.647476	DRD4
ENSG00000069702	139.677	0.102423	0.614942	0.166558	0.867718	0.946726	TGFBR3
ENSG00000069712	0	NA	NA	NA	NA	NA	NA
ENSG00000069764	0.202282	0	4.40736	0	1	NA	PLA2G10
ENSG00000069812	17.6238	-0.0894466	0.709947	-0.125991	0.899739	0.960794	HES2
ENSG00000069849	1342.68	-0.680718	0.326723	-2.08347	0.0372081	0.168366	ATP1B3
ENSG00000069869	45.5272	0.845657	0.6349	1.33195	0.182876	0.425732	NEDD4
ENSG00000069943	18.1084	0.195379	0.713142	0.273969	0.784108	0.905656	PIGB
ENSG00000069956	458.094	-0.45193	0.263776	-1.71331	0.0866554	0.274392	MAPK6
ENSG00000069966	140.609	0.568836	0.459888	1.2369	0.216124	0.468465	GNB5
ENSG00000069974	31.3964	0.642705	0.554118	1.15987	0.246101	0.504384	RAB27A
ENSG00000069998	100.868	-0.532272	0.489247	-1.08794	0.276621	0.536196	HDHD5
ENSG00000070010	251.551	0.270586	0.339932	0.796	0.426032	0.67468	UFD1
ENSG00000070018	292.864	0.300345	0.269236	1.11554	0.264617	0.522779	LRP6
ENSG00000070019	0.854852	4.20427	4.33321	0.970244	0.331925	NA	GUCY2C
ENSG00000070031	0	NA	NA	NA	NA	NA	SCT
ENSG00000070047	163.498	-0.237054	0.303429	-0.781253	0.434654	0.680957	PHRF1
ENSG00000070061	107.89	0.604383	0.37425	1.61492	0.106329	0.310283	ELP1
ENSG00000070081	556.457	0.135579	0.412569	0.328621	0.742442	0.884044	NUCB2
ENSG00000070087	997.221	-0.855934	0.32577	-2.62742	0.00860346	0.0711268	PFN2
ENSG00000070159	8.86082	-0.0239535	0.829435	-0.0288793	0.976961	0.990796	PTPN3
ENSG00000070182	3.85231	-2.40054	1.78351	-1.34597	0.178313	0.418963	SPTB
ENSG00000070190	0.0504119	0	4.40736	0	1	NA	DAPP1
ENSG00000070193	1.4549	-2.00456	2.24101	-0.89449	0.37106	NA	FGF10
ENSG00000070214	172.211	-0.748917	0.360026	-2.08018	0.0375094	0.168928	SLC44A1
ENSG00000070269	60.9343	0.742031	0.479571	1.54728	0.121795	0.336965	TMEM260
ENSG00000070366	126.338	-0.018404	0.291737	-0.0630843	0.949699	0.979985	SMG6
ENSG00000070367	376.635	-0.01864	0.277401	-0.0671951	0.946426	0.978536	EXOC5
ENSG00000070371	16.8787	-0.0624046	0.6143	-0.101586	0.919085	0.968288	CLTCL1
ENSG00000070388	4.57407	1.62958	1.24566	1.30821	0.190804	0.436479	FGF22
ENSG00000070404	10.3463	0.0833262	0.849387	0.0981015	0.921852	0.969446	FSTL3
ENSG00000070413	194.183	-1.72008	0.520516	-3.30456	0.000951256	0.0180189	DGCR2
ENSG00000070423	229.226	-0.282668	0.361348	-0.78226	0.434062	0.680715	RNF126
ENSG00000070444	167.866	-0.322618	0.414798	-0.777773	0.436703	0.682105	MNT
ENSG00000070476	87.1014	-0.450793	0.428405	-1.05226	0.29268	0.553416	ZXDC
ENSG00000070495	297.165	1.23297	0.435422	2.83166	0.00463075	0.0480453	JMJD6
ENSG00000070501	492.002	0.263164	0.392925	0.669755	0.503014	0.731694	POLB
ENSG00000070526	1.76881	5.0541	3.17258	1.59305	0.111148	NA	ST6GALNAC1
ENSG00000070540	88.5164	-0.766476	0.529275	-1.44816	0.147572	0.375966	WIPI1
ENSG00000070601	0.88406	1.61771	2.56095	0.631684	0.527593	NA	FRMPD1
ENSG00000070610	69.4558	-0.0978709	0.41716	-0.234612	0.81451	0.920997	GBA2
ENSG00000070614	157.173	-1.81893	0.552404	-3.29275	0.000992121	0.0184955	NDST1
ENSG00000070669	704.497	-0.639993	0.460229	-1.3906	0.164348	0.40084	ASNS
ENSG00000070718	203.929	-0.705754	0.4365	-1.61685	0.105911	0.309536	AP3M2
ENSG00000070729	11.9854	-0.0774602	0.821832	-0.0942531	0.924908	0.970612	CNGB1
ENSG00000070731	4.27283	-0.377199	1.50239	-0.251066	0.801763	0.914002	ST6GALNAC2
ENSG00000070748	0.0437996	0	4.40736	0	1	NA	CHAT
ENSG00000070756	6474.07	1.0038	0.313351	3.20342	0.00135807	0.0226349	PABPC1
ENSG00000070759	13.0373	2.13795	1.02723	2.08129	0.0374074	0.168712	TESK2
ENSG00000070761	500.354	0.49959	0.321309	1.55486	0.119981	0.33355	CFAP20
ENSG00000070770	376.272	0.1017	0.272815	0.372781	0.709311	0.865669	CSNK2A2
ENSG00000070778	29.2631	-0.123231	0.595958	-0.206778	0.836183	0.931861	PTPN21
ENSG00000070785	116.668	0.286432	0.391758	0.731146	0.46469	0.703372	EIF2B3
ENSG00000070808	21.637	-1.5884	0.992946	-1.59968	0.109669	0.316373	CAMK2A
ENSG00000070814	146.723	0.142834	0.502238	0.284396	0.776107	0.901869	TCOF1
ENSG00000070831	954.991	-0.903619	0.365289	-2.47371	0.0133719	0.0932493	CDC42
ENSG00000070882	34.241	-0.365238	0.536165	-0.681204	0.495743	0.726099	OSBPL3
ENSG00000070886	24.5213	-0.981374	0.938645	-1.04552	0.295782	0.557047	EPHA8
ENSG00000070915	0.0801349	2.56302	4.39242	0.583511	0.55955	NA	SLC12A3
ENSG00000070950	104.43	0.784748	0.460504	1.70411	0.0883614	0.277471	RAD18
ENSG00000070961	704.078	0.592797	0.361537	1.63966	0.101076	0.301391	ATP2B1
ENSG00000070985	0	NA	NA	NA	NA	NA	TRPM5
ENSG00000071051	151.396	-0.742655	0.3688	-2.01371	0.0440402	0.184873	NCK2
ENSG00000071054	1365.2	-0.263344	0.365504	-0.720497	0.471219	0.708247	MAP4K4
ENSG00000071073	70.0934	-0.490974	0.408549	-1.20175	0.229461	0.484563	MGAT4A
ENSG00000071082	13711.5	-0.304628	0.279285	-1.09074	0.275386	0.534411	RPL31
ENSG00000071127	189.843	-0.102677	0.309655	-0.331585	0.740202	0.882895	WDR1
ENSG00000071189	324.883	0.902141	0.384636	2.34544	0.0190046	0.1139	SNX13
ENSG00000071203	1.05924	5.2265	4.29	1.2183	0.22311	NA	MS4A12
ENSG00000071205	81.1777	1.63102	0.51195	3.1859	0.00144302	0.0236922	ARHGAP10
ENSG00000071242	139.046	-1.28251	0.603555	-2.12493	0.0335927	0.158791	RPS6KA2
ENSG00000071243	213.003	0.827409	0.34959	2.3668	0.0179427	0.110218	ING3
ENSG00000071246	172.533	-1.91606	0.479491	-3.99602	6.4415e-05	0.00329414	VASH1
ENSG00000071282	24.5103	-0.0335689	0.645783	-0.0519816	0.958543	0.983748	LMCD1
ENSG00000071462	130.681	1.01633	0.378771	2.68323	0.00729151	0.0639682	BUD23
ENSG00000071537	436.24	-0.181449	0.29071	-0.624157	0.532524	0.753212	SEL1L
ENSG00000071539	23.4398	-0.814094	0.582915	-1.39659	0.162537	0.398038	TRIP13
ENSG00000071553	439.939	-0.785161	0.421387	-1.86328	0.0624229	0.226493	ATP6AP1
ENSG00000071564	529.885	-1.3861	0.357061	-3.88197	0.000103613	0.00459558	TCF3
ENSG00000071575	827.35	-0.82977	0.411074	-2.01854	0.0435347	0.183688	TRIB2
ENSG00000071626	278.753	-0.645267	0.313974	-2.05516	0.0398633	0.174859	DAZAP1
ENSG00000071655	187.706	-1.03577	0.420076	-2.46567	0.0136759	0.0944196	MBD3
ENSG00000071677	0	NA	NA	NA	NA	NA	PRLH
ENSG00000071794	531.156	0.425489	1.69318	0.251296	0.801585	0.914002	HLTF
ENSG00000071859	137.355	-0.0935305	0.496347	-0.188438	0.850534	0.937671	FAM50A
ENSG00000071889	65.42	-0.351336	0.576069	-0.609885	0.541938	0.759525	FAM3A
ENSG00000071894	133.872	-1.19866	0.370488	-3.23536	0.0012149	0.0212319	CPSF1
ENSG00000071909	13.9958	2.17281	1.06445	2.04125	0.0412261	0.178322	MYO3B
ENSG00000071967	30.4173	-0.434326	0.697724	-0.622489	0.53362	0.753573	CYBRD1
ENSG00000071991	10.0901	0.433698	1.1842	0.366236	0.714189	0.867683	CDH19
ENSG00000071994	318.538	-0.190543	0.247038	-0.771311	0.440523	0.685325	PDCD2
ENSG00000072041	79.0894	-0.415022	0.540454	-0.767915	0.442538	0.687079	SLC6A15
ENSG00000072042	821.266	0.0988805	0.227873	0.433928	0.664341	0.839372	RDH11
ENSG00000072062	156.687	-0.853391	0.404945	-2.10743	0.0350807	0.162808	PRKACA
ENSG00000072071	217.425	-0.957435	0.571648	-1.67487	0.0939604	0.287334	ADGRL1
ENSG00000072080	0	NA	NA	NA	NA	NA	SPP2
ENSG00000072110	158.156	-0.907744	0.497278	-1.82542	0.0679371	0.237589	ACTN1
ENSG00000072121	37.9469	0.168811	0.406786	0.414988	0.678151	0.848062	ZFYVE26
ENSG00000072133	46.7435	0.800807	0.553278	1.44739	0.147788	0.376156	RPS6KA6
ENSG00000072134	198.549	-0.316953	0.309061	-1.02553	0.305111	0.566319	EPN2
ENSG00000072135	75.6251	-1.16042	0.437313	-2.65351	0.00796583	0.0675868	PTPN18
ENSG00000072163	9.3297	-1.41511	1.01716	-1.39124	0.164152	0.400638	LIMS2
ENSG00000072182	14.788	0.227739	0.632333	0.360157	0.71873	0.870653	ASIC4
ENSG00000072195	70.0923	-0.760999	0.607934	-1.25178	0.21065	0.461904	SPEG
ENSG00000072201	5.39677	1.03702	1.57423	0.658747	0.510058	0.737263	LNX1
ENSG00000072210	147.286	-0.0250887	0.400824	-0.0625929	0.950091	0.980057	ALDH3A2
ENSG00000072274	464.68	1.4876	0.330277	4.50408	6.66597e-06	0.00071941	TFRC
ENSG00000072310	24.6382	-0.296129	0.716145	-0.413505	0.679237	0.84874	SREBF1
ENSG00000072315	1.94576	3.37705	3.04207	1.11011	0.266949	NA	TRPC5
ENSG00000072364	723.888	0.546657	0.22056	2.4785	0.0131938	0.0926734	AFF4
ENSG00000072401	160.389	-0.0737027	0.303716	-0.24267	0.808261	0.917307	UBE2D1
ENSG00000072415	263.032	0.585858	0.373992	1.5665	0.117232	0.32897	PALS1
ENSG00000072422	118.01	-0.365825	0.380946	-0.960307	0.336901	0.597956	RHOBTB1
ENSG00000072501	761.818	-0.231249	0.333276	-0.693866	0.487766	0.71954	SMC1A
ENSG00000072506	144.381	-0.614186	0.315095	-1.94921	0.0512708	0.202419	HSD17B10
ENSG00000072518	84.3178	-0.346067	0.394965	-0.876197	0.380923	0.636868	MARK2
ENSG00000072571	225.339	0.629212	0.64994	0.968109	0.33299	0.595223	HMMR
ENSG00000072609	84.8485	0.441704	0.317182	1.39259	0.163745	0.400002	CHFR
ENSG00000072657	23.2198	2.01354	0.970339	2.07509	0.037978	0.170243	TRHDE
ENSG00000072682	126.129	-0.546185	0.599555	-0.910985	0.362303	0.620878	P4HA2
ENSG00000072694	0	NA	NA	NA	NA	NA	FCGR2B
ENSG00000072736	109.349	0.222448	0.330515	0.673035	0.500925	0.729522	NFATC3
ENSG00000072756	130.362	0.859422	0.369741	2.32439	0.0201046	0.117671	TRNT1
ENSG00000072778	131.24	-0.207355	0.423921	-0.489136	0.624745	0.815879	ACADVL
ENSG00000072786	14.948	0.597002	0.821701	0.726544	0.467505	0.705236	STK10
ENSG00000072803	292.522	-0.252388	0.263688	-0.957148	0.338492	0.598768	FBXW11
ENSG00000072818	49.7949	-0.508799	0.500282	-1.01702	0.309142	0.57052	ACAP1
ENSG00000072832	333.141	-1.196	0.532301	-2.24685	0.0246497	0.132046	CRMP1
ENSG00000072840	5.87222	-0.601601	1.0958	-0.549005	0.583002	0.788215	EVC
ENSG00000072849	329.406	-0.0917813	0.302699	-0.303209	0.76173	0.895953	DERL2
ENSG00000072858	1.24353	3.62405	2.80009	1.29426	0.195575	NA	SIDT1
ENSG00000072864	88.4417	-0.536591	0.450803	-1.1903	0.233928	0.489459	NDE1
ENSG00000072952	14.4763	-0.683018	0.807138	-0.846222	0.397429	0.650575	IRAG1
ENSG00000072954	91.3269	0.302666	0.413946	0.731173	0.464673	0.703372	TMEM38A
ENSG00000072958	283.927	-0.43535	0.403474	-1.079	0.280586	0.541248	AP1M1
ENSG00000073008	31.0578	-0.0289821	0.477245	-0.0607279	0.951576	0.980498	PVR
ENSG00000073050	111.4	-0.583157	0.458995	-1.27051	0.203904	0.453046	XRCC1
ENSG00000073060	41.2873	-0.738795	0.456693	-1.61771	0.105726	0.309489	SCARB1
ENSG00000073067	0.201807	0	4.40736	0	1	NA	CYP2W1
ENSG00000073111	206.892	-1.75552	0.536014	-3.27514	0.00105609	0.0192487	MCM2
ENSG00000073146	1.42986	0.671045	2.12089	0.316398	0.751701	NA	MOV10L1
ENSG00000073150	20.6406	0.305494	0.743288	0.411004	0.68107	0.849441	PANX2
ENSG00000073169	27.9059	-0.149576	0.535829	-0.279148	0.780131	0.903754	SELENOO
ENSG00000073282	0.522511	0.858138	3.44086	0.249396	0.803054	NA	TP63
ENSG00000073331	8.7582	0.241801	1.02002	0.237054	0.812615	0.919627	ALPK1
ENSG00000073350	10.3128	0.302618	0.947796	0.319286	0.749509	0.888558	LLGL2
ENSG00000073417	47.2679	0.828428	0.447004	1.85329	0.0638405	0.229526	PDE8A
ENSG00000073464	113.754	-0.781854	0.51487	-1.51855	0.128877	0.348079	CLCN4
ENSG00000073536	31.4978	-0.381963	0.593551	-0.643521	0.519886	0.743824	NLE1
ENSG00000073578	103.748	-0.812991	0.443342	-1.83378	0.0666865	0.235569	SDHA
ENSG00000073584	583.856	-0.584598	0.283719	-2.06048	0.0393524	0.173308	SMARCE1
ENSG00000073598	0	NA	NA	NA	NA	NA	FNDC8
ENSG00000073605	38.3374	-0.0729333	0.504302	-0.144622	0.885009	0.954574	GSDMB
ENSG00000073614	1403.74	0.810502	0.319716	2.53507	0.0112426	0.0841373	KDM5A
ENSG00000073670	13.3213	-0.623652	0.77416	-0.805586	0.420482	0.6706	ADAM11
ENSG00000073711	124.54	-0.0883193	0.409305	-0.215779	0.82916	0.928193	PPP2R3A
ENSG00000073712	170.592	1.04887	0.320498	3.27262	0.00106554	0.0193796	FERMT2
ENSG00000073734	1.46702	2.90668	2.32047	1.25263	0.210342	NA	ABCB11
ENSG00000073737	0.16027	3.05115	4.38063	0.696509	0.48611	NA	DHRS9
ENSG00000073754	0	NA	NA	NA	NA	NA	CD5L
ENSG00000073756	11.1215	0.519865	0.841687	0.617646	0.536809	0.755267	PTGS2
ENSG00000073792	1052.73	0.0436211	0.377037	0.115695	0.907895	0.963653	IGF2BP2
ENSG00000073803	431.716	-0.251091	1.25681	-0.199785	0.841649	0.934738	MAP3K13
ENSG00000073849	64.8205	-0.92136	0.502949	-1.83191	0.0669641	0.235896	ST6GAL1
ENSG00000073861	7.00836	3.66311	1.21585	3.01279	0.00258858	0.0344353	TBX21
ENSG00000073905	0.43953	0	4.40736	0	1	NA	NA
ENSG00000073910	76.9316	-0.185612	0.664695	-0.279244	0.780058	0.903754	FRY
ENSG00000073921	342.448	0.308358	0.275873	1.11775	0.263672	0.522413	PICALM
ENSG00000073969	155.35	-0.130961	0.397376	-0.329564	0.74173	0.88342	NSF
ENSG00000074047	69.6927	-0.973922	0.557534	-1.74684	0.0806653	0.262696	GLI2
ENSG00000074054	170.783	-0.206733	0.286201	-0.722334	0.470089	0.70724	CLASP1
ENSG00000074071	112.84	-0.787498	0.324761	-2.42485	0.0153146	0.100647	MRPS34
ENSG00000074181	99.1973	-1.4922	0.539638	-2.76519	0.00568897	0.0544869	NOTCH3
ENSG00000074201	576.168	0.155788	0.29488	0.528309	0.597285	0.797274	CLNS1A
ENSG00000074211	76.9012	-0.643836	0.774754	-0.831019	0.405963	0.657814	PPP2R2C
ENSG00000074219	317.947	-1.08188	0.443152	-2.44133	0.0146331	0.0980972	TEAD2
ENSG00000074266	342.805	0.969082	0.412057	2.35182	0.018682	0.112857	EED
ENSG00000074276	2.24991	0.332145	1.83189	0.181312	0.856122	NA	CDHR2
ENSG00000074317	10.6041	-0.658247	1.12323	-0.58603	0.557855	0.77098	SNCB
ENSG00000074319	430.818	-0.333075	0.2756	-1.20854	0.226838	0.480721	TSG101
ENSG00000074356	331.757	0.689434	0.315425	2.18573	0.0288353	0.145828	NCBP3
ENSG00000074370	9.48196	-0.870666	0.934768	-0.931425	0.351634	0.610702	ATP2A3
ENSG00000074410	61.9348	-0.336363	0.563411	-0.597011	0.5505	0.766181	CA12
ENSG00000074416	16.1424	0.911588	0.849376	1.07324	0.283162	0.544204	MGLL
ENSG00000074527	8.50285	-0.997009	1.1009	-0.905633	0.36513	0.623064	NTN4
ENSG00000074582	115.608	-0.00545515	0.307507	-0.0177399	0.985846	0.993602	BCS1L
ENSG00000074590	170.951	-0.304039	0.449018	-0.67712	0.49833	0.727576	NUAK1
ENSG00000074603	335.848	0.862289	0.314883	2.73844	0.00617316	0.0575127	DPP8
ENSG00000074621	37.3158	0.273886	0.523219	0.523464	0.600651	0.799417	SLC24A1
ENSG00000074657	551.834	-0.362827	0.439697	-0.825174	0.409273	0.660774	ZNF532
ENSG00000074660	1.23358	-2.26853	2.22299	-1.02049	0.307498	NA	SCARF1
ENSG00000074695	477.326	0.164566	0.447428	0.367804	0.71302	0.867441	LMAN1
ENSG00000074696	942.11	-0.560843	0.248612	-2.2559	0.0240769	0.130687	HACD3
ENSG00000074706	16.9936	1.94673	1.01878	1.91085	0.0560236	0.213346	IPCEF1
ENSG00000074755	134.219	0.546323	0.324057	1.68589	0.0918179	0.28359	ZZEF1
ENSG00000074771	0	NA	NA	NA	NA	NA	NOX3
ENSG00000074800	5162.44	-0.893459	0.665874	-1.34178	0.179666	0.42095	ENO1
ENSG00000074803	1.85915	3.95638	2.42915	1.62871	0.103374	NA	SLC12A1
ENSG00000074842	120.836	-0.541449	0.575214	-0.941299	0.346552	0.60564	MYDGF
ENSG00000074855	42.3193	0.103254	0.527102	0.19589	0.844696	0.935686	ANO8
ENSG00000074935	78.8184	0.0967989	0.386801	0.250255	0.80239	0.914247	TUBE1
ENSG00000074964	243.172	-0.699447	0.368624	-1.89745	0.0577679	0.216375	ARHGEF10L
ENSG00000074966	1.82271	2.24888	2.32175	0.96861	0.33274	NA	TXK
ENSG00000075035	17.3453	-3.44888	1.1327	-3.04483	0.00232809	0.0319464	WSCD2
ENSG00000075043	167.195	-1.72473	0.597638	-2.88591	0.00390286	0.043508	KCNQ2
ENSG00000075073	0.219058	0	4.40736	0	1	NA	TACR2
ENSG00000075089	509.389	0.94158	0.42155	2.23361	0.0255086	0.134872	ACTR6
ENSG00000075131	59.5897	-0.51758	0.380153	-1.36151	0.173354	0.412283	TIPIN
ENSG00000075142	251.117	-0.998117	0.391337	-2.55053	0.0107558	0.0820697	SRI
ENSG00000075151	627.165	0.745116	0.333287	2.23566	0.0253741	0.134678	EIF4G3
ENSG00000075188	129.921	-0.257245	0.33635	-0.764815	0.444382	0.688648	NUP37
ENSG00000075213	198.755	-0.811959	0.667846	-1.21579	0.224066	0.477894	SEMA3A
ENSG00000075218	76.4001	-1.53026	0.528148	-2.89741	0.00376255	0.0428107	GTSE1
ENSG00000075223	113.596	-0.128592	0.507883	-0.253192	0.80012	0.913703	SEMA3C
ENSG00000075234	26.5119	-0.819548	0.644766	-1.27108	0.203701	0.45281	TTC38
ENSG00000075239	145.299	0.547651	0.422902	1.29498	0.195326	0.442712	ACAT1
ENSG00000075240	8.76569	0.321884	0.833019	0.386407	0.699195	0.859958	GRAMD4
ENSG00000075275	18.35	-1.14921	0.653396	-1.75883	0.0786071	0.258802	CELSR1
ENSG00000075290	1.19348	-2.78451	2.39109	-1.16454	0.244207	NA	WNT8B
ENSG00000075292	1572.23	0.773606	0.381827	2.02607	0.042758	0.182006	ZNF638
ENSG00000075303	59.786	-1.05408	0.45974	-2.29277	0.0218611	0.123675	SLC25A40
ENSG00000075336	136.423	0.484423	0.49118	0.986244	0.324014	0.586316	TIMM21
ENSG00000075340	338.572	-1.42361	0.515345	-2.76244	0.00573711	0.0547241	ADD2
ENSG00000075388	0.358275	-1.56015	4.29322	-0.363399	0.716307	NA	FGF4
ENSG00000075391	242.567	0.384355	0.344445	1.11587	0.264478	0.522779	RASAL2
ENSG00000075399	18.3574	-0.826079	0.729163	-1.13291	0.257251	0.515631	VPS9D1
ENSG00000075407	223.777	0.771611	0.500141	1.54279	0.122882	0.338832	ZNF37A
ENSG00000075413	759.84	1.22023	0.423224	2.88319	0.00393675	0.0437554	MARK3
ENSG00000075415	2695.94	-0.309121	0.276627	-1.11747	0.263795	0.522426	SLC25A3
ENSG00000075420	198.791	1.09919	0.357101	3.07809	0.00208332	0.029903	FNDC3B
ENSG00000075426	54.6871	0.436078	0.49543	0.8802	0.378751	0.635218	FOSL2
ENSG00000075429	0.201807	0	4.40736	0	1	NA	CACNG5
ENSG00000075461	102.003	-1.93394	0.637212	-3.035	0.00240532	0.0325572	CACNG4
ENSG00000075539	332.563	0.430511	0.24598	1.75019	0.0800855	0.26169	FRYL
ENSG00000075568	132.06	0.457923	0.316785	1.44553	0.148309	0.376853	TMEM131
ENSG00000075618	1598.04	-1.09502	0.312787	-3.50084	0.000463787	0.0114824	FSCN1
ENSG00000075624	691.229	-0.284806	0.298614	-0.95376	0.340205	0.600127	ACTB
ENSG00000075643	8.46298	0.0254878	0.934843	0.0272642	0.978249	0.991165	MOCOS
ENSG00000075651	15.6407	-0.199341	0.687244	-0.290059	0.771771	0.900352	PLD1
ENSG00000075673	3.43618	0.712441	1.37002	0.520022	0.603048	0.800628	ATP12A
ENSG00000075702	8.91497	-0.423762	0.873383	-0.485196	0.627537	0.817997	WDR62
ENSG00000075711	506.596	0.952124	0.399006	2.38624	0.0170216	0.106581	DLG1
ENSG00000075785	993.064	-0.497885	0.250688	-1.98607	0.0470255	0.19176	RAB7A
ENSG00000075790	142.24	-0.039983	0.350794	-0.113979	0.909255	0.964244	BCAP29
ENSG00000075826	54.2935	0.312149	0.578032	0.54002	0.589183	0.792109	SEC31B
ENSG00000075856	416.137	0.520869	0.257092	2.026	0.0427643	0.182006	SART3
ENSG00000075884	3.76914	0.84917	1.4257	0.595617	0.551431	0.766858	ARHGAP15
ENSG00000075886	0.256257	0.740997	4.40736	0.168127	0.866483	NA	TUBA3D
ENSG00000075891	15.3428	-0.0321225	0.823795	-0.0389934	0.968896	0.987251	PAX2
ENSG00000075914	390.222	-0.550917	0.269802	-2.04193	0.0411585	0.178201	EXOSC7
ENSG00000075945	226.489	0.0840886	0.431438	0.194903	0.845469	0.935977	KIFAP3
ENSG00000075975	97.6949	0.621279	0.455014	1.36541	0.172125	0.411208	MKRN2
ENSG00000076003	162.57	-1.61407	0.545389	-2.95948	0.00308162	0.0381978	MCM6
ENSG00000076043	137.623	0.608185	0.427668	1.4221	0.154998	0.386042	REXO2
ENSG00000076053	118.965	0.21206	0.368406	0.575615	0.564876	0.775813	RBM7
ENSG00000076067	46.1511	-0.434974	0.559788	-0.777034	0.437139	0.682453	RBMS2
ENSG00000076108	531.873	0.40917	0.310964	1.31581	0.188237	0.433203	BAZ2A
ENSG00000076201	153.536	-0.436897	0.391921	-1.11476	0.264954	0.522779	PTPN23
ENSG00000076242	303.485	0.211384	0.295588	0.715131	0.474528	0.711279	MLH1
ENSG00000076248	294.998	-1.73208	0.402481	-4.30349	1.68125e-05	0.00136818	UNG
ENSG00000076258	3.52858	-0.623611	1.41697	-0.440101	0.659864	0.837427	FMO4
ENSG00000076321	232.422	1.14999	0.406087	2.83187	0.00462764	0.0480397	KLHL20
ENSG00000076344	6.29375	0.442832	1.1901	0.372098	0.70982	0.865857	RGS11
ENSG00000076351	14.322	-0.85737	0.694723	-1.23412	0.217159	0.469891	SLC46A1
ENSG00000076356	147.908	-0.535336	0.514072	-1.04136	0.297707	0.558951	PLXNA2
ENSG00000076382	49.7539	-1.16221	0.53615	-2.1677	0.0301818	0.149621	SPAG5
ENSG00000076513	185.548	0.207077	0.374565	0.552846	0.580369	0.78616	ANKRD13A
ENSG00000076554	113.813	-0.488613	0.746855	-0.654227	0.512966	0.739064	TPD52
ENSG00000076555	29.8169	-0.264516	0.535434	-0.494022	0.621291	0.81331	ACACB
ENSG00000076604	63.5117	-0.63095	0.434582	-1.45186	0.146541	0.374958	TRAF4
ENSG00000076641	110.066	0.216906	0.530723	0.4087	0.68276	0.850361	PAG1
ENSG00000076650	162.779	1.63835	0.47409	3.45579	0.000548679	0.0127374	GPATCH1
ENSG00000076662	24.3492	0.639478	0.720868	0.887094	0.375028	0.632544	ICAM3
ENSG00000076685	236.082	0.200732	0.344898	0.582004	0.560564	0.772969	NT5C2
ENSG00000076706	57.6476	0.641166	0.404008	1.58701	0.11251	0.320994	MCAM
ENSG00000076716	109.279	-1.61756	0.717306	-2.25505	0.02413	0.130759	GPC4
ENSG00000076770	94.3282	-0.798688	0.911418	-0.876313	0.38086	0.636868	MBNL3
ENSG00000076826	21.902	-1.08401	0.706233	-1.53491	0.124805	0.341417	CAMSAP3
ENSG00000076864	46.7581	-1.0636	0.656876	-1.61918	0.10541	0.308901	RAP1GAP
ENSG00000076924	3.91444	2.21666	1.87124	1.1846	0.236177	0.491607	XAB2
ENSG00000076928	11.2075	0.184189	0.751197	0.245194	0.806306	0.916194	ARHGEF1
ENSG00000076944	17.1311	0.490949	0.597955	0.821047	0.41162	0.662962	STXBP2
ENSG00000076984	204.66	-0.606068	0.331579	-1.82783	0.0675754	0.237078	MAP2K7
ENSG00000077009	5.83068	-0.627712	1.19515	-0.525218	0.599432	0.798779	NMRK2
ENSG00000077044	230.894	-0.658894	0.381025	-1.72927	0.0837614	0.268544	DGKD
ENSG00000077063	82.4659	0.656364	0.600467	1.09309	0.274354	0.533128	CTTNBP2
ENSG00000077080	35.6788	-0.986821	0.885093	-1.11494	0.264878	0.522779	ACTL6B
ENSG00000077092	56.3965	-0.693415	0.805257	-0.86111	0.389177	0.642916	RARB
ENSG00000077097	973.593	-0.265364	0.279178	-0.950519	0.341849	0.601703	TOP2B
ENSG00000077147	901.946	-0.0625979	0.250832	-0.249561	0.802927	0.914525	TM9SF3
ENSG00000077150	32.1124	0.628254	0.578412	1.08617	0.277403	0.537087	NFKB2
ENSG00000077152	110.482	-1.5688	0.746901	-2.10042	0.0356922	0.164261	UBE2T
ENSG00000077157	220.685	0.341174	0.287802	1.18545	0.235842	0.49126	PPP1R12B
ENSG00000077232	495.938	0.187159	0.300354	0.623128	0.533201	0.753404	DNAJC10
ENSG00000077235	136.281	-0.0343357	0.295902	-0.116038	0.907623	0.963627	GTF3C1
ENSG00000077238	20.9987	0.26311	0.848923	0.309934	0.756611	0.892963	IL4R
ENSG00000077254	1017.48	0.853682	0.426521	2.0015	0.0453384	0.18803	USP33
ENSG00000077264	924.46	0.506836	0.68174	0.743446	0.457212	0.698469	PAK3
ENSG00000077274	13.3532	-0.211326	1.0057	-0.210127	0.833568	0.93079	CAPN6
ENSG00000077279	2481.13	-1.05478	0.633903	-1.66395	0.0961227	0.29164	DCX
ENSG00000077312	248.953	-1.26214	0.415887	-3.03481	0.00240688	0.0325572	SNRPA
ENSG00000077327	81.843	0.111349	1.4614	0.0761929	0.939266	0.975625	SPAG6
ENSG00000077348	51.0533	-1.54708	0.724636	-2.13497	0.0327632	0.156771	EXOSC5
ENSG00000077380	1021.93	0.0211709	0.366161	0.0578187	0.953893	0.981152	DYNC1I2
ENSG00000077420	0.0801349	2.56302	4.39242	0.583511	0.55955	NA	APBB1IP
ENSG00000077454	5.27591	2.68048	1.22792	2.18294	0.0290405	0.146431	LRCH4
ENSG00000077458	486.241	1.48323	0.410082	3.6169	0.00029815	0.00875795	FAM76B
ENSG00000077463	65.6451	-0.383472	0.457078	-0.838964	0.401489	0.653558	SIRT6
ENSG00000077498	8.78306	0.760726	1.68776	0.45073	0.652184	0.83284	TYR
ENSG00000077514	205.883	0.0847102	0.384354	0.220396	0.825562	0.926507	POLD3
ENSG00000077522	17.6876	2.00216	0.767711	2.60796	0.00910843	0.0738659	ACTN2
ENSG00000077549	554.137	-0.74996	0.310332	-2.41664	0.0156646	0.101839	CAPZB
ENSG00000077585	52.8349	-0.057496	0.369602	-0.155562	0.876378	0.950237	GPR137B
ENSG00000077616	41.9246	-0.383949	0.576873	-0.665569	0.505686	0.733829	NAALAD2
ENSG00000077684	212.982	-0.120558	0.290239	-0.415377	0.677866	0.847837	JADE1
ENSG00000077713	6.25896	-0.00706562	1.03721	-0.00681215	0.994565	0.997282	SLC25A43
ENSG00000077721	261.143	0.374085	0.406023	0.921339	0.356874	0.616143	UBE2A
ENSG00000077782	755.201	-0.639282	0.460501	-1.38823	0.165066	0.401605	FGFR1
ENSG00000077800	0.619663	1.043	3.2605	0.319891	0.749051	NA	FKBP6
ENSG00000077935	3.4002	1.59753	1.17568	1.35882	0.174204	0.413411	SMC1B
ENSG00000077942	229.199	-1.73955	0.507819	-3.42552	0.000613614	0.013771	FBLN1
ENSG00000077943	10.0836	0.865556	1.27972	0.676365	0.498809	0.727913	ITGA8
ENSG00000077984	0	NA	NA	NA	NA	NA	CST7
ENSG00000078018	3016.15	-0.504143	0.369435	-1.36463	0.172369	0.411628	MAP2
ENSG00000078043	265.281	0.87616	0.306106	2.86228	0.00420611	0.0453573	PIAS2
ENSG00000078053	149.894	-1.00024	0.352178	-2.84014	0.0045093	0.0472359	AMPH
ENSG00000078061	28.909	-0.328425	0.496178	-0.661908	0.50803	0.735519	ARAF
ENSG00000078070	98.9172	0.445611	0.37183	1.19843	0.230751	0.485935	MCCC1
ENSG00000078081	1.15479	-1.80084	2.30647	-0.780779	0.434932	NA	LAMP3
ENSG00000078098	8.33896	-0.433607	1.40818	-0.307921	0.758143	0.893716	FAP
ENSG00000078114	273.514	1.27136	0.415668	3.05861	0.0022237	0.0310564	NEBL
ENSG00000078124	105.435	0.302444	0.386103	0.783326	0.433436	0.679932	ACER3
ENSG00000078140	604.363	0.127895	0.271548	0.470983	0.637653	0.823928	UBE2K
ENSG00000078142	662.412	0.996826	0.34002	2.93167	0.0033715	0.0402905	PIK3C3
ENSG00000078177	370.553	0.599605	0.359462	1.66806	0.0953036	0.28986	N4BP2
ENSG00000078237	117.909	0.731543	0.405769	1.80286	0.0714109	0.244128	TIGAR
ENSG00000078246	241.907	0.266813	0.282277	0.945219	0.344547	0.603772	TULP3
ENSG00000078269	20.2617	-0.816884	0.884335	-0.923727	0.355629	0.614958	SYNJ2
ENSG00000078295	60.2479	-0.697061	0.769716	-0.905608	0.365143	0.623064	ADCY2
ENSG00000078304	625.484	-0.219079	0.234178	-0.935522	0.349519	0.608384	PPP2R5C
ENSG00000078319	7.69481	-0.391286	0.92067	-0.425002	0.670835	0.843422	PMS2P1
ENSG00000078328	79.8053	-1.12654	0.890306	-1.26534	0.20575	0.455588	RBFOX1
ENSG00000078369	1451.15	-1.05556	0.370512	-2.84892	0.00438682	0.0463806	GNB1
ENSG00000078399	21.6839	-0.258466	0.969407	-0.266622	0.78976	0.908543	HOXA9
ENSG00000078401	11.9536	2.46726	0.738988	3.3387	0.00084171	0.0166889	EDN1
ENSG00000078403	544.892	0.858654	0.330485	2.59816	0.00937247	0.0750425	MLLT10
ENSG00000078487	78.657	0.215511	0.501659	0.429596	0.667489	0.841316	ZCWPW1
ENSG00000078549	97.8256	-1.63551	0.550648	-2.97016	0.00297644	0.0372892	ADCYAP1R1
ENSG00000078579	0.427426	2.90195	4.38387	0.661959	0.507998	NA	FGF20
ENSG00000078589	0	NA	NA	NA	NA	NA	P2RY10
ENSG00000078596	100.701	-1.79774	0.555718	-3.23498	0.0012165	0.02124	ITM2A
ENSG00000078618	1157.12	0.186267	0.272346	0.683934	0.494017	0.724591	NRDC
ENSG00000078668	575.187	-0.716663	0.350365	-2.04547	0.0408082	0.177341	VDAC3
ENSG00000078674	1755.82	0.757608	0.27284	2.77675	0.00549061	0.0533581	PCM1
ENSG00000078687	313.502	0.157775	0.390635	0.403894	0.686291	0.852499	TNRC6C
ENSG00000078699	210.963	0.18818	0.343324	0.54811	0.583616	0.788595	CBFA2T2
ENSG00000078725	47.4184	-1.43873	0.757717	-1.89877	0.0575946	0.215908	BRINP1
ENSG00000078747	109.717	0.883449	0.362134	2.43957	0.014705	0.098438	ITCH
ENSG00000078795	1.85051	2.15398	1.67726	1.28423	0.199062	NA	PKD2L2
ENSG00000078804	65.7941	1.28092	0.448787	2.85419	0.00431465	0.0458587	TP53INP2
ENSG00000078808	188.796	-0.597186	0.40884	-1.46068	0.144102	0.371332	SDF4
ENSG00000078814	4.6324	1.49077	1.33245	1.11882	0.263218	0.522074	MYH7B
ENSG00000078898	0.0544504	0.741007	4.40736	0.16813	0.866481	NA	BPIFB2
ENSG00000078900	15.2287	-0.112144	1.18155	-0.0949129	0.924384	0.970318	TP73
ENSG00000078902	258.839	-0.51058	0.454063	-1.12447	0.260815	0.519658	TOLLIP
ENSG00000078967	30.2025	-0.0645691	0.544135	-0.118664	0.905542	0.962802	UBE2D4
ENSG00000079101	22.6843	0.277697	0.819362	0.338919	0.734671	0.88011	CLUL1
ENSG00000079102	600.507	-0.1377	0.458801	-0.300129	0.764079	0.896574	RUNX1T1
ENSG00000079112	0.217487	-1.24324	4.30448	-0.288826	0.772715	NA	CDH17
ENSG00000079134	364.049	1.76975	0.466843	3.79089	0.000150108	0.00578593	THOC1
ENSG00000079150	50.0923	0.0081543	0.477545	0.0170755	0.986376	0.993871	FKBP7
ENSG00000079156	141.307	0.708686	0.365335	1.93982	0.0524011	0.205187	OSBPL6
ENSG00000079215	126.094	0.7122	0.547781	1.30016	0.193547	0.440233	SLC1A3
ENSG00000079246	2400.18	-0.368794	0.238931	-1.54352	0.122706	0.338445	XRCC5
ENSG00000079257	7.70234	-3.43841	1.2853	-2.67517	0.00746906	0.0651134	LXN
ENSG00000079263	6.65491	1.38236	1.30047	1.06298	0.287793	0.548089	SP140
ENSG00000079277	64.4769	0.118538	0.539548	0.219698	0.826106	0.926548	MKNK1
ENSG00000079308	35.362	0.0465794	0.577617	0.0806406	0.935728	0.974565	TNS1
ENSG00000079313	17.7269	-0.164856	0.752967	-0.218942	0.826695	0.926785	REXO1
ENSG00000079332	874.663	0.847269	0.361823	2.34167	0.0191979	0.114436	SAR1A
ENSG00000079335	47.2193	1.42071	0.476975	2.97859	0.0028958	0.0368416	CDC14A
ENSG00000079337	2.54086	-2.86414	1.79036	-1.59975	0.109654	NA	RAPGEF3
ENSG00000079385	2.17591	1.01885	1.87709	0.542782	0.58728	NA	CEACAM1
ENSG00000079387	181.748	0.612653	0.322516	1.8996	0.057485	0.215664	SENP1
ENSG00000079393	2.16968	0.892258	2.51757	0.354412	0.72303	NA	DUSP13
ENSG00000079432	131.838	-0.0798124	0.372986	-0.213982	0.830561	0.928906	CIC
ENSG00000079435	11.4532	-0.734795	0.81708	-0.899295	0.368496	0.626727	LIPE
ENSG00000079459	1446.39	-1.45222	0.453606	-3.2015	0.00136712	0.0226984	FDFT1
ENSG00000079462	406.229	-1.55944	0.601103	-2.5943	0.00947835	0.0756103	PAFAH1B3
ENSG00000079482	38.0205	0.203272	0.641836	0.316704	0.751468	0.889685	OPHN1
ENSG00000079557	0	NA	NA	NA	NA	NA	AFM
ENSG00000079616	92.8266	-1.47749	0.500098	-2.95439	0.00313284	0.0385215	KIF22
ENSG00000079689	12.0328	0.072065	1.50479	0.0478905	0.961804	0.984312	SCGN
ENSG00000079691	54.1579	0.557399	0.543937	1.02475	0.305481	0.566392	CARMIL1
ENSG00000079739	155.198	-0.91	0.587264	-1.54956	0.121247	0.336006	PGM1
ENSG00000079785	1612.8	0.95203	0.454097	2.09654	0.0360346	0.165061	DDX1
ENSG00000079805	153.285	-0.0222329	0.312171	-0.0712203	0.943222	0.977214	DNM2
ENSG00000079819	329.933	0.489697	0.390415	1.2543	0.209733	0.460694	EPB41L2
ENSG00000079841	661.986	1.99248	0.58404	3.41155	0.000645936	0.0141569	RIMS1
ENSG00000079931	43.2577	-2.09882	0.863461	-2.43071	0.0150695	0.0998072	MOXD1
ENSG00000079950	242.302	-0.424853	0.421449	-1.00808	0.313417	0.575403	STX7
ENSG00000079974	450.786	-0.497087	0.383786	-1.29522	0.195244	0.442582	RABL2B
ENSG00000079999	118.008	-0.595639	0.345144	-1.72577	0.084389	0.269829	KEAP1
ENSG00000080007	1.29003	3.23175	2.37563	1.36038	0.17371	NA	DDX43
ENSG00000080031	6.51432	-0.869284	0.970191	-0.895993	0.370257	0.628484	PTPRH
ENSG00000080166	170.96	-0.111029	1.42306	-0.0780213	0.937811	0.975126	DCT
ENSG00000080189	80.0755	-0.738936	0.390074	-1.89435	0.0581785	0.216938	SLC35C2
ENSG00000080200	89.1547	-0.193098	0.518458	-0.372446	0.709561	0.865814	CRYBG3
ENSG00000080224	2.17175	-0.133484	1.80846	-0.073811	0.941161	NA	EPHA6
ENSG00000080293	0.989719	-2.63249	2.46253	-1.06902	0.28506	NA	SCTR
ENSG00000080298	435.693	-0.267602	0.300044	-0.891876	0.372459	0.630074	RFX3
ENSG00000080345	1084.46	0.590024	0.291313	2.02539	0.042827	0.182012	RIF1
ENSG00000080371	409.106	0.216212	0.263518	0.820483	0.411941	0.663276	RAB21
ENSG00000080493	52.0754	0.223705	0.61306	0.364899	0.715187	0.868206	SLC4A4
ENSG00000080503	441.005	0.413109	0.434754	0.950213	0.342004	0.601908	SMARCA2
ENSG00000080511	0.201807	0	4.40736	0	1	NA	RDH8
ENSG00000080546	125.889	0.430271	0.452966	0.949896	0.342165	0.601908	SESN1
ENSG00000080561	11.2729	-0.0829501	0.955738	-0.0867918	0.930837	0.972515	MID2
ENSG00000080572	6.22123	2.0329	1.37272	1.48093	0.138626	0.362179	DNAAF6
ENSG00000080573	5.90092	0.286609	1.0536	0.27203	0.785599	0.906483	COL5A3
ENSG00000080603	20.11	1.28232	0.534494	2.39913	0.0164343	0.104452	SRCAP
ENSG00000080608	494.68	1.14454	0.357229	3.20395	0.00135557	0.0226133	PUM3
ENSG00000080618	0	NA	NA	NA	NA	NA	CPB2
ENSG00000080644	16.4855	-1.43675	0.721386	-1.99165	0.0464093	0.19045	CHRNA3
ENSG00000080709	22.7201	2.13087	0.648834	3.28416	0.00102288	0.0188068	KCNN2
ENSG00000080802	253.644	1.03643	0.310617	3.33667	0.000847889	0.0167228	CNOT4
ENSG00000080815	240.035	0.263074	0.252688	1.0411	0.297829	0.559069	PSEN1
ENSG00000080819	28.5583	-0.81074	0.533919	-1.51847	0.128896	0.348081	CPOX
ENSG00000080822	122.694	0.423564	0.294862	1.43648	0.150865	0.380661	CLDND1
ENSG00000080823	192.139	1.16036	0.408056	2.84364	0.00446016	0.0468467	MOK
ENSG00000080824	18411.5	0.456258	0.298282	1.52962	0.126111	0.343283	HSP90AA1
ENSG00000080839	104.439	1.08139	0.497287	2.17458	0.0296618	0.148483	RBL1
ENSG00000080845	180.616	-1.14488	0.471357	-2.4289	0.0151445	0.0999858	DLGAP4
ENSG00000080854	0.711573	0.944041	3.65527	0.258269	0.796199	NA	IGSF9B
ENSG00000080910	0	NA	NA	NA	NA	NA	CFHR2
ENSG00000080947	37.0617	0.789648	0.543804	1.45208	0.146479	0.374903	CROCCP3
ENSG00000080986	187.368	-0.283815	0.534296	-0.531195	0.595284	0.79625	NDC80
ENSG00000081014	58.0303	1.0703	0.402568	2.65869	0.00784455	0.0671053	AP4E1
ENSG00000081019	404.739	0.844939	0.280371	3.01365	0.00258125	0.0343867	RSBN1
ENSG00000081026	193.066	0.13674	0.296205	0.461641	0.644338	0.828073	MAGI3
ENSG00000081041	5.06932	3.6698	1.666	2.20277	0.0276113	0.14231	CXCL2
ENSG00000081051	2.96285	-1.01552	2.14131	-0.474252	0.63532	0.822471	AFP
ENSG00000081052	2.33887	2.00677	1.67693	1.1967	0.231425	NA	COL4A4
ENSG00000081059	29.3135	-0.123843	0.753262	-0.164409	0.869409	0.947036	TCF7
ENSG00000081087	112.668	0.0908217	0.364747	0.248999	0.803361	0.914741	OSTM1
ENSG00000081138	56.7537	0.272075	0.69221	0.393053	0.69428	0.85701	CDH7
ENSG00000081148	6.03995	1.82757	1.46691	1.24586	0.212814	0.464441	IMPG2
ENSG00000081154	395.007	-0.115191	0.278916	-0.412996	0.679609	0.848958	PCNP
ENSG00000081177	40.9296	-0.478917	0.524714	-0.912719	0.36139	0.620504	EXD2
ENSG00000081181	87.8136	-0.0565594	0.632324	-0.089447	0.928727	0.971387	ARG2
ENSG00000081189	107.754	0.73759	0.672631	1.09657	0.272827	0.531485	MEF2C
ENSG00000081237	4.50045	1.7686	1.29702	1.36359	0.172698	0.411748	PTPRC
ENSG00000081248	0	NA	NA	NA	NA	NA	CACNA1S
ENSG00000081277	0.326702	-1.83183	4.28533	-0.427465	0.669041	NA	PKP1
ENSG00000081307	219.624	0.583404	0.346428	1.68406	0.0921709	0.283937	UBA5
ENSG00000081320	80.7459	0.760787	0.477193	1.5943	0.11087	0.318274	STK17B
ENSG00000081377	28.5061	0.456831	0.531503	0.859508	0.39006	0.643851	CDC14B
ENSG00000081386	72.1598	0.908084	0.460781	1.97075	0.0487525	0.196367	ZNF510
ENSG00000081479	215.994	-0.103786	0.642054	-0.161646	0.871585	0.94785	LRP2
ENSG00000081665	63.3818	1.42609	1.2887	1.10662	0.268459	0.526632	ZNF506
ENSG00000081692	101.413	-1.09386	0.474318	-2.30617	0.0211009	0.121335	JMJD4
ENSG00000081721	141.765	1.03729	0.407885	2.54309	0.0109877	0.0829931	DUSP12
ENSG00000081760	189.723	-0.23388	0.351129	-0.66608	0.50536	0.733527	AACS
ENSG00000081791	210.945	-0.21679	0.36903	-0.587459	0.556895	0.770278	DELE1
ENSG00000081800	5.12909	6.34204	1.7631	3.59709	0.000321793	0.00913959	SLC13A1
ENSG00000081803	57.8331	0.0745767	0.61004	0.122249	0.902702	0.961851	CADPS2
ENSG00000081818	3.69026	0.348984	1.64448	0.212216	0.831938	0.929802	PCDHB4
ENSG00000081842	3.90605	-0.535637	1.55718	-0.34398	0.730862	0.878245	PCDHA6
ENSG00000081853	0.320446	0.619693	4.34622	0.142582	0.88662	NA	PCDHGA2
ENSG00000081870	121.927	-0.559175	0.395442	-1.41405	0.157346	0.390177	HSPB11
ENSG00000081913	248.065	0.707145	0.434266	1.62837	0.103447	0.305446	PHLPP1
ENSG00000081923	1.46023	-0.672992	2.28385	-0.294674	0.768243	NA	ATP8B1
ENSG00000081985	0.0437996	0	4.40736	0	1	NA	IL12RB2
ENSG00000082014	107.39	-1.13829	0.625409	-1.82008	0.0687472	0.23876	SMARCD3
ENSG00000082068	470.051	1.34137	0.481459	2.78605	0.00533542	0.0524403	WDR70
ENSG00000082074	1.91419	5.5096	2.60589	2.11429	0.0344909	NA	FYB1
ENSG00000082126	0.860036	2.01515	2.71093	0.743343	0.457274	NA	MPP4
ENSG00000082146	68.1467	-0.978319	0.44855	-2.18107	0.0291781	0.146847	STRADB
ENSG00000082153	445.63	0.955786	0.388739	2.45868	0.0139448	0.0955012	BZW1
ENSG00000082175	1.43178	0.410206	3.06722	0.133739	0.893609	NA	PGR
ENSG00000082196	12.2735	0.887516	0.853575	1.03976	0.29845	0.559559	C1QTNF3
ENSG00000082212	304.552	0.639908	0.391691	1.63371	0.10232	0.303362	ME2
ENSG00000082213	191.151	-0.327656	0.336861	-0.972672	0.330716	0.593009	C5orf22
ENSG00000082258	433.714	0.848545	0.347322	2.44311	0.0145613	0.0978932	CCNT2
ENSG00000082269	170.343	0.444205	0.319595	1.3899	0.164559	0.40084	FAM135A
ENSG00000082293	3.44969	-1.26032	1.68177	-0.749401	0.453615	0.696042	COL19A1
ENSG00000082397	125.471	-0.196659	0.379571	-0.518109	0.604382	0.801711	EPB41L3
ENSG00000082438	145.705	0.514095	0.844896	0.608472	0.542874	0.760465	COBLL1
ENSG00000082458	173.39	-0.56655	0.36455	-1.55411	0.120158	0.333829	DLG3
ENSG00000082482	17.9599	-0.761212	0.894525	-0.850968	0.394787	0.648463	KCNK2
ENSG00000082497	163.537	-0.476297	0.80349	-0.592785	0.553325	0.768425	SERTAD4
ENSG00000082512	52.7745	0.0738638	0.729347	0.101274	0.919333	0.968288	TRAF5
ENSG00000082515	204.838	0.619499	0.307224	2.01644	0.0437539	0.184156	MRPL22
ENSG00000082516	99.2117	-0.0191587	0.355839	-0.0538409	0.957062	0.982845	GEMIN5
ENSG00000082556	30.7452	-0.0986117	0.776143	-0.127053	0.898898	0.960739	OPRK1
ENSG00000082641	330.036	-0.797478	0.421031	-1.89411	0.0582109	0.216938	NFE2L1
ENSG00000082684	110.423	-1.17327	0.522388	-2.24598	0.0247053	0.132268	SEMA5B
ENSG00000082701	391.159	0.0678835	0.313705	0.216393	0.828682	0.927791	GSK3B
ENSG00000082781	86.6542	-1.22973	0.465312	-2.64281	0.00822217	0.0689491	ITGB5
ENSG00000082805	589.447	1.12697	0.439775	2.5626	0.0103891	0.0802196	ERC1
ENSG00000082898	1816.48	1.03054	0.387985	2.65614	0.00790402	0.0673405	XPO1
ENSG00000082929	0.749043	3.88639	3.99423	0.973002	0.330552	NA	LINC01587
ENSG00000082996	123.598	-0.225235	0.426086	-0.528613	0.597074	0.79722	RNF13
ENSG00000083067	794.281	0.81072	1.06485	0.761345	0.446451	0.690255	TRPM3
ENSG00000083093	69.9218	0.510384	0.394873	1.29253	0.196174	0.443597	PALB2
ENSG00000083097	127.948	0.479487	0.356801	1.34385	0.178997	0.419919	DOP1A
ENSG00000083099	314.433	-0.13914	0.249212	-0.558319	0.576627	0.783332	LYRM2
ENSG00000083123	44.088	0.0683492	0.38739	0.176435	0.859952	0.943146	BCKDHB
ENSG00000083168	752.939	0.0867213	0.266491	0.325419	0.744864	0.886082	KAT6A
ENSG00000083223	480.913	1.81223	0.442075	4.09938	4.14262e-05	0.00246184	TUT7
ENSG00000083290	114.292	-0.902733	0.422799	-2.13513	0.0327501	0.156771	ULK2
ENSG00000083307	0.34554	1.9402	4.38387	0.442578	0.658071	NA	GRHL2
ENSG00000083312	2127.1	-0.365753	0.256035	-1.42853	0.15314	0.383814	TNPO1
ENSG00000083444	70.9041	-0.60098	0.639969	-0.939076	0.347692	0.606752	PLOD1
ENSG00000083454	2.71227	-1.32607	1.84742	-0.717795	0.472884	0.709383	P2RX5
ENSG00000083457	87.2642	-0.49201	0.310524	-1.58445	0.113092	0.321888	ITGAE
ENSG00000083520	692.34	0.780385	0.304601	2.56199	0.0104074	0.0802788	DIS3
ENSG00000083535	263.009	1.51629	0.363505	4.17129	3.02874e-05	0.00195479	PIBF1
ENSG00000083544	158.753	0.42299	0.3502	1.20785	0.227104	0.48098	TDRD3
ENSG00000083622	1.8263	2.88066	3.64106	0.79116	0.428851	NA	NA
ENSG00000083635	218.51	1.80832	0.504458	3.58469	0.000337483	0.00939619	NUFIP1
ENSG00000083642	763.024	0.397907	0.35982	1.10585	0.268792	0.526915	PDS5B
ENSG00000083720	153.961	0.59479	0.439555	1.35316	0.176003	0.41604	OXCT1
ENSG00000083750	59.3934	0.312594	0.48303	0.647151	0.517534	0.742078	RRAGB
ENSG00000083782	1.33747	-0.226655	2.88067	-0.0786813	0.937286	NA	EPYC
ENSG00000083799	302.557	1.25874	0.397791	3.16432	0.00155444	0.024931	CYLD
ENSG00000083807	34.434	-1.35726	0.705418	-1.92405	0.0543478	0.210041	SLC27A5
ENSG00000083812	35.255	-0.435267	0.458519	-0.949289	0.342474	0.602055	ZNF324
ENSG00000083814	52.0691	0.840124	0.741123	1.13358	0.25697	0.515344	ZNF671
ENSG00000083817	23.1905	1.0997	0.541618	2.03039	0.0423169	0.181163	ZNF416
ENSG00000083828	45.1709	-0.155858	0.409605	-0.380507	0.703569	0.862616	ZNF586
ENSG00000083838	32.418	-0.806416	0.492032	-1.63895	0.101224	0.301608	ZNF446
ENSG00000083844	242.2	0.13389	0.310034	0.431856	0.665846	0.840617	ZNF264
ENSG00000083845	4937.31	-0.692819	0.297416	-2.32946	0.0198346	0.11678	RPS5
ENSG00000083857	275.601	0.503953	0.405068	1.24412	0.213455	0.46505	FAT1
ENSG00000083896	1442.82	0.913948	0.317476	2.8788	0.00399196	0.0441071	YTHDC1
ENSG00000083937	408.095	0.464444	0.281259	1.6513	0.0986772	0.296364	CHMP2B
ENSG00000084070	166.383	-0.14766	0.400424	-0.368759	0.712307	0.866949	SMAP2
ENSG00000084072	177.282	-0.410902	0.512063	-0.802444	0.422296	0.672176	PPIE
ENSG00000084073	201.844	0.697035	0.31957	2.18117	0.0291711	0.146847	ZMPSTE24
ENSG00000084090	472.064	-0.755984	0.286341	-2.64015	0.00828687	0.0693053	STARD7
ENSG00000084092	106.793	-0.161133	0.373623	-0.431271	0.666271	0.840846	NOA1
ENSG00000084093	449.39	0.108214	0.397298	0.272375	0.785334	0.906381	REST
ENSG00000084110	2.81999	-0.54624	1.85457	-0.294537	0.768348	0.898355	HAL
ENSG00000084112	87.6779	-0.420007	0.461122	-0.910837	0.362381	0.620898	SSH1
ENSG00000084207	2195.04	-1.09451	0.364998	-2.99869	0.00271147	0.0355645	GSTP1
ENSG00000084234	1909.43	-0.220536	0.536874	-0.410779	0.681235	0.849441	APLP2
ENSG00000084444	89.5487	-1.40334	0.478968	-2.92992	0.00339046	0.0403428	FAM234B
ENSG00000084453	49.5343	-0.560627	1.79911	-0.311613	0.755334	0.892018	SLCO1A2
ENSG00000084463	630.441	0.325521	0.268337	1.2131	0.22509	0.478642	WBP11
ENSG00000084623	453.807	-0.0215149	0.31558	-0.0681758	0.945646	0.978199	EIF3I
ENSG00000084628	147.939	-1.60771	0.447968	-3.58889	0.000332083	0.00930479	NKAIN1
ENSG00000084636	7.17798	0.190544	1.31668	0.144715	0.884936	0.954563	COL16A1
ENSG00000084652	171.967	0.172604	0.45456	0.379716	0.704156	0.862997	TXLNA
ENSG00000084674	0.745161	-0.665874	3.01622	-0.220764	0.825276	NA	APOB
ENSG00000084676	310.837	1.0302	0.496606	2.07448	0.0380346	0.170243	NCOA1
ENSG00000084693	283.534	-0.726363	0.363975	-1.99564	0.0459732	0.189476	AGBL5
ENSG00000084710	255.346	-1.42974	0.508788	-2.81009	0.00495277	0.0500275	EFR3B
ENSG00000084731	112.816	-0.923526	0.612759	-1.50716	0.131769	0.351579	KIF3C
ENSG00000084733	511.678	-0.082095	0.237474	-0.3457	0.729568	0.877535	RAB10
ENSG00000084734	0.977496	-0.668297	3.10116	-0.215499	0.829378	NA	GCKR
ENSG00000084754	549.118	0.00243909	0.235682	0.0103491	0.991743	0.996105	HADHA
ENSG00000084764	62.5873	-0.868311	0.624684	-1.39	0.164529	0.40084	MAPRE3
ENSG00000084774	90.5182	-1.616	0.515362	-3.13567	0.00171463	0.0267749	CAD
ENSG00000085063	352.995	-0.937733	0.438722	-2.13742	0.0325641	0.156287	CD59
ENSG00000085117	69.131	-1.24921	0.476551	-2.62136	0.00875789	0.0719585	CD82
ENSG00000085185	175.836	-0.563967	0.472024	-1.19478	0.232171	0.487443	BCORL1
ENSG00000085224	2057.38	0.612304	0.420511	1.45609	0.145366	0.373329	ATRX
ENSG00000085231	164.458	0.101702	0.372381	0.273113	0.784767	0.905969	AK6
ENSG00000085265	7.25622	2.88873	1.28138	2.25439	0.0241717	0.130848	FCN1
ENSG00000085274	203.683	1.06222	0.369908	2.87157	0.00408443	0.0446543	MYNN
ENSG00000085276	95.4893	0.225382	0.861332	0.261667	0.793578	0.910527	MECOM
ENSG00000085365	537.387	-0.437431	0.39237	-1.11484	0.264918	0.522779	SCAMP1
ENSG00000085377	126.912	-0.281144	0.36353	-0.773372	0.439302	0.684211	PREP
ENSG00000085382	88.7707	-0.0561568	0.37024	-0.151677	0.879442	0.951695	HACE1
ENSG00000085415	95.6286	0.247308	0.345719	0.715343	0.474397	0.71114	SEH1L
ENSG00000085433	466.34	0.703007	0.429002	1.6387	0.101275	0.301649	WDR47
ENSG00000085449	188.783	-0.254953	0.404548	-0.630217	0.528553	0.750045	WDFY1
ENSG00000085465	6.72917	1.19913	1.00583	1.19219	0.233189	0.488701	OVGP1
ENSG00000085491	178.251	0.497023	0.405686	1.22514	0.220522	0.473623	SLC25A24
ENSG00000085511	172.987	0.866088	0.376756	2.2988	0.0215162	0.122743	MAP3K4
ENSG00000085514	9.026	0.885763	0.922912	0.959748	0.337182	0.598202	PILRA
ENSG00000085552	52.0926	-2.03294	0.706012	-2.87948	0.00398337	0.0440382	IGSF9
ENSG00000085563	41.2212	4.66136	0.834928	5.58295	2.36473e-08	1.05383e-05	ABCB1
ENSG00000085644	30.9353	0.176408	0.543223	0.324743	0.745376	0.886297	ZNF213
ENSG00000085662	202.778	-1.16514	0.373015	-3.12357	0.00178673	0.0273682	AKR1B1
ENSG00000085719	395.371	-0.331162	0.327583	-1.01093	0.312052	0.573515	CPNE3
ENSG00000085721	358.805	1.11566	0.355199	3.14095	0.00168398	0.0264422	RRN3
ENSG00000085733	271.941	0.108385	0.282438	0.383747	0.701166	0.861295	CTTN
ENSG00000085741	7.80803	-0.34727	1.01162	-0.343279	0.731388	0.878652	WNT11
ENSG00000085760	321.948	0.53465	0.34964	1.52915	0.126228	0.343469	MTIF2
ENSG00000085788	179.083	0.000916151	0.291443	0.0031435	0.997492	0.998455	DDHD2
ENSG00000085831	6.97057	1.84492	0.956615	1.92859	0.0537816	0.208283	TTC39A
ENSG00000085832	313.039	-0.159092	0.373984	-0.425397	0.670547	0.843173	EPS15
ENSG00000085840	24.2695	-1.06106	0.944626	-1.12326	0.261325	0.520488	ORC1
ENSG00000085871	20.2695	-0.162222	0.931184	-0.174211	0.8617	0.944343	MGST2
ENSG00000085872	616.208	-0.62793	0.300549	-2.08927	0.036683	0.167136	CHERP
ENSG00000085978	58.1113	0.984282	0.388586	2.53298	0.0113096	0.0843693	ATG16L1
ENSG00000085982	135.054	-0.0674797	0.333312	-0.202452	0.839563	0.93353	USP40
ENSG00000085998	43.4174	-0.0311349	0.499592	-0.0623207	0.950307	0.980068	POMGNT1
ENSG00000085999	4.48297	-1.62268	1.41809	-1.14427	0.252514	0.510786	RAD54L
ENSG00000086015	129.585	-0.736421	0.352683	-2.08805	0.0367929	0.167305	MAST2
ENSG00000086061	2011.67	0.521274	0.298071	1.74883	0.0803211	0.26214	DNAJA1
ENSG00000086062	105.5	-0.441745	0.533148	-0.82856	0.407353	0.659154	B4GALT1
ENSG00000086065	730.039	0.37795	0.400616	0.94342	0.345466	0.604533	CHMP5
ENSG00000086102	249.704	0.911215	0.313764	2.90414	0.00368262	0.0422869	NFX1
ENSG00000086159	0.766162	0.537703	2.64895	0.202988	0.839145	NA	AQP6
ENSG00000086189	110.341	-0.00407651	0.330363	-0.0123395	0.990155	0.995692	DIMT1
ENSG00000086200	110.056	0.761938	0.35694	2.13464	0.0327905	0.156771	IPO11
ENSG00000086205	2.03632	0.712481	1.85519	0.384047	0.700944	NA	FOLH1
ENSG00000086232	385.129	-0.818821	0.32385	-2.52839	0.0114586	0.0850403	EIF2AK1
ENSG00000086288	0	NA	NA	NA	NA	NA	NME8
ENSG00000086289	54.8726	-0.295658	0.427465	-0.691655	0.489154	0.720647	EPDR1
ENSG00000086300	72.9247	0.228768	0.379842	0.602271	0.546994	0.763637	SNX10
ENSG00000086475	262.406	-1.1904	0.385213	-3.09025	0.0019999	0.0291528	SEPHS1
ENSG00000086504	78.7017	-1.2132	0.450168	-2.69499	0.00703901	0.062678	MRPL28
ENSG00000086506	10.2218	-2.47067	1.13764	-2.17174	0.0298749	0.148793	HBQ1
ENSG00000086544	54.9954	-0.367227	0.358697	-1.02378	0.305939	0.566776	ITPKC
ENSG00000086548	0	NA	NA	NA	NA	NA	CEACAM6
ENSG00000086570	0.301642	1.20534	4.35866	0.27654	0.782134	NA	FAT2
ENSG00000086589	574.443	0.10214	0.256756	0.397811	0.690769	0.855034	RBM22
ENSG00000086598	463.563	-0.0978031	0.258826	-0.377872	0.705526	0.863883	TMED2
ENSG00000086619	261.262	3.30075	0.489824	6.73864	1.5988e-11	2.99247e-08	ERO1B
ENSG00000086666	220.003	-0.420117	0.292122	-1.43816	0.15039	0.379887	ZFAND6
ENSG00000086696	55.2332	0.258256	0.964449	0.267775	0.788872	0.908306	HSD17B2
ENSG00000086712	388.859	1.41391	0.445228	3.17569	0.0014948	0.0242041	TXLNG
ENSG00000086717	1.86863	0.663416	1.86987	0.354793	0.722745	NA	PPEF1
ENSG00000086730	3.6735	2.87351	1.49466	1.92252	0.0545405	0.210525	LAT2
ENSG00000086758	839.108	-0.26536	0.298643	-0.888552	0.374244	0.632081	HUWE1
ENSG00000086827	94.3968	-0.216068	0.376961	-0.573185	0.56652	0.777082	ZW10
ENSG00000086848	84.9744	-0.392749	0.456446	-0.860451	0.389541	0.643232	ALG9
ENSG00000086967	1.60932	3.72162	2.4395	1.52556	0.127119	NA	MYBPC2
ENSG00000086991	6.38475	1.25405	1.13889	1.10112	0.270844	0.529469	NOX4
ENSG00000087008	49.9376	-0.688555	0.467573	-1.47261	0.140855	0.365758	ACOX3
ENSG00000087053	275.392	-0.263639	0.328534	-0.802471	0.422281	0.672176	MTMR2
ENSG00000087074	505.115	0.44691	0.361129	1.23754	0.215888	0.468334	PPP1R15A
ENSG00000087076	44.7392	-0.771245	0.647696	-1.19075	0.233751	0.489223	HSD17B14
ENSG00000087077	68.9662	-0.0734303	0.40567	-0.18101	0.85636	0.940782	TRIP6
ENSG00000087085	14.5908	-0.266034	0.844866	-0.314883	0.75285	0.890475	ACHE
ENSG00000087086	9932.67	-0.167026	0.391333	-0.426812	0.669516	0.842301	FTL
ENSG00000087087	901.848	1.18048	0.349311	3.37946	0.000726274	0.0152567	SRRT
ENSG00000087088	58.7201	-0.592739	0.395051	-1.50041	0.133508	0.354149	BAX
ENSG00000087095	215.83	0.214254	0.288669	0.742212	0.457959	0.699029	NLK
ENSG00000087111	285.838	-0.978959	0.323523	-3.02593	0.00247866	0.0333308	PIGS
ENSG00000087116	24.6179	-1.58435	0.644769	-2.45725	0.0140007	0.0956773	ADAMTS2
ENSG00000087128	0.537887	4.20428	4.33321	0.970247	0.331924	NA	TMPRSS11E
ENSG00000087152	324.689	-0.834372	0.378841	-2.20244	0.0276345	0.142371	ATXN7L3
ENSG00000087157	54.9285	-0.218973	0.491783	-0.445264	0.656129	0.835426	PGS1
ENSG00000087191	376.757	-0.451871	0.297614	-1.51831	0.128936	0.348128	PSMC5
ENSG00000087206	418.422	1.67036	0.527355	3.16743	0.00153791	0.0247507	UIMC1
ENSG00000087237	0.62801	3.06526	3.61285	0.848433	0.396197	NA	CETP
ENSG00000087245	28.6564	-1.56417	0.760822	-2.05589	0.0397929	0.174714	MMP2
ENSG00000087250	199.362	-1.72738	1.10004	-1.57029	0.116348	0.327226	MT3
ENSG00000087253	35.5199	2.35958	0.573075	4.1174	3.83174e-05	0.00233611	LPCAT2
ENSG00000087258	303.703	-0.837807	0.654728	-1.27963	0.200677	0.449452	GNAO1
ENSG00000087263	323.886	0.879497	0.321953	2.73175	0.00629987	0.0582007	OGFOD1
ENSG00000087266	39.391	-0.934481	0.58835	-1.58831	0.112216	0.320469	SH3BP2
ENSG00000087269	219.673	0.774315	0.366995	2.10988	0.0348686	0.162065	NOP14
ENSG00000087274	467.186	-0.734385	0.307418	-2.38888	0.0168997	0.106074	ADD1
ENSG00000087299	96.4186	0.627473	0.340163	1.84462	0.0650925	0.232471	L2HGDH
ENSG00000087301	207.191	0.579933	0.510766	1.13542	0.2562	0.514775	TXNDC16
ENSG00000087302	612.371	-0.669372	0.256325	-2.61142	0.0090167	0.0734083	RTRAF
ENSG00000087303	20.6141	-0.652783	0.788778	-0.827588	0.407904	0.659361	NID2
ENSG00000087338	200.213	-0.0203861	0.39445	-0.0516823	0.958782	0.983769	GMCL1
ENSG00000087365	1050.08	-0.394913	0.321326	-1.22901	0.219068	0.47184	SF3B2
ENSG00000087448	332.354	-0.386734	0.328755	-1.17636	0.239453	0.495449	KLHL42
ENSG00000087460	2052.16	-0.326542	0.353413	-0.923968	0.355503	0.614832	GNAS
ENSG00000087470	385.091	0.511774	0.293561	1.74333	0.0812756	0.263737	DNM1L
ENSG00000087494	21.6977	0.441237	1.1201	0.393927	0.693635	0.856689	PTHLH
ENSG00000087495	126.968	-0.131268	0.584547	-0.224564	0.822318	0.924802	PHACTR3
ENSG00000087502	334.611	0.93289	0.399897	2.33282	0.0196574	0.116139	ERGIC2
ENSG00000087510	45.3875	0.0961676	0.759608	0.126602	0.899256	0.960739	TFAP2C
ENSG00000087586	228.638	0.0999635	0.462729	0.21603	0.828964	0.928029	AURKA
ENSG00000087589	4.21352	3.97328	1.50801	2.63478	0.00841925	0.0700681	CASS4
ENSG00000087842	161.604	-1.00977	0.623414	-1.61974	0.105289	0.308693	PIR
ENSG00000087884	126.284	-1.19282	0.332963	-3.58243	0.000340417	0.00943939	AAMDC
ENSG00000087903	99.9877	-0.0952074	0.504824	-0.188595	0.85041	0.937671	RFX2
ENSG00000087995	56.6346	0.491571	0.479506	1.02516	0.305287	0.566385	METTL2A
ENSG00000088002	0.77427	-0.732784	3.91383	-0.187229	0.851481	NA	SULT2B1
ENSG00000088035	46.0061	-0.948914	0.521377	-1.82002	0.0687565	0.23876	ALG6
ENSG00000088038	59.0004	0.609875	0.433525	1.40678	0.159492	0.39362	CNOT3
ENSG00000088053	2.83507	-1.35508	1.67098	-0.810949	0.417395	0.667839	GP6
ENSG00000088179	105.531	0.0149089	0.406713	0.0366572	0.970758	0.988342	PTPN4
ENSG00000088205	1522.44	0.639628	0.260385	2.45648	0.0140307	0.0956773	DDX18
ENSG00000088247	924.431	-0.673699	0.292059	-2.30673	0.0210701	0.12127	KHSRP
ENSG00000088256	335.725	-0.535693	0.314555	-1.70302	0.0885641	0.277757	GNA11
ENSG00000088280	61.9514	-1.3449	0.473077	-2.84287	0.00447093	0.0469072	ASAP3
ENSG00000088298	16.9423	-0.557953	0.785896	-0.709958	0.47773	0.712844	EDEM2
ENSG00000088305	112.537	-0.500015	0.521317	-0.959137	0.33749	0.598328	DNMT3B
ENSG00000088320	1.26738	2.49849	2.40546	1.03867	0.298956	NA	REM1
ENSG00000088325	402.907	-1.03825	0.409168	-2.53748	0.0111655	0.0838282	TPX2
ENSG00000088340	30.0411	-0.338489	0.790121	-0.428402	0.668358	0.841722	FER1L4
ENSG00000088356	262.393	0.0450465	0.288219	0.156293	0.875802	0.949953	PDRG1
ENSG00000088367	348.819	-1.01029	0.488154	-2.06962	0.0384877	0.170948	EPB41L1
ENSG00000088386	0.740172	3.20958	3.49112	0.919354	0.35791	NA	SLC15A1
ENSG00000088387	19.3518	0.485233	0.684026	0.709378	0.47809	0.713038	DOCK9
ENSG00000088448	341.913	0.127834	0.261926	0.488055	0.625511	0.816493	ANKRD10
ENSG00000088451	29.9976	0.417653	0.729423	0.57258	0.566929	0.777492	TGDS
ENSG00000088538	79.5004	-0.0884735	0.58127	-0.152207	0.879023	0.951465	DOCK3
ENSG00000088543	36.1117	-1.05263	0.593283	-1.77424	0.0760238	0.253417	C3orf18
ENSG00000088682	67.9889	-0.556866	0.475896	-1.17014	0.241944	0.499186	COQ9
ENSG00000088726	1.23084	3.9286	3.13416	1.25348	0.210032	NA	TMEM40
ENSG00000088727	297.665	0.0619035	0.778169	0.0795501	0.936595	0.974607	KIF9
ENSG00000088756	33.813	-0.56051	0.543832	-1.03067	0.302697	0.563852	ARHGAP28
ENSG00000088766	114.54	-0.0247696	0.372108	-0.0665656	0.946928	0.978558	CRLS1
ENSG00000088782	0	NA	NA	NA	NA	NA	DEFB127
ENSG00000088808	56.7606	0.965817	0.660929	1.4613	0.143932	0.371122	PPP1R13B
ENSG00000088812	68.3058	-0.14683	0.336398	-0.436476	0.662491	0.8386	ATRN
ENSG00000088826	62.212	-0.862182	0.499599	-1.72575	0.0843928	0.269829	SMOX
ENSG00000088827	1.23197	-2.46561	1.98211	-1.24393	0.213524	NA	SIGLEC1
ENSG00000088832	352.698	-0.953532	0.367563	-2.5942	0.00948108	0.0756103	FKBP1A
ENSG00000088833	341.103	-0.0547373	0.312023	-0.175427	0.860744	0.943627	NSFL1C
ENSG00000088836	2.90581	1.30523	1.34015	0.973946	0.330083	0.592573	SLC4A11
ENSG00000088854	103.992	0.0225891	0.352907	0.0640086	0.948963	0.979778	DNAAF9
ENSG00000088876	23.6418	0.594842	0.485226	1.22591	0.220234	0.473425	ZNF343
ENSG00000088881	28.7039	-1.44007	0.693604	-2.07622	0.0378739	0.16997	EBF4
ENSG00000088882	18.696	-2.00873	0.7306	-2.74943	0.00596991	0.0562067	CPXM1
ENSG00000088888	165.669	-0.749596	0.426746	-1.75654	0.0789961	0.259603	MAVS
ENSG00000088899	73.7195	-0.177889	0.445269	-0.39951	0.689517	0.854286	LZTS3
ENSG00000088926	0.417219	1.94019	4.38387	0.442574	0.658074	NA	F11
ENSG00000088930	1769.69	1.07986	0.48847	2.2107	0.0270569	0.140395	XRN2
ENSG00000088970	70.0738	0.596347	0.578988	1.02998	0.303019	0.564193	KIZ
ENSG00000088986	2158.9	0.546982	0.255401	2.14166	0.0322212	0.155639	DYNLL1
ENSG00000088992	21.2075	-0.903248	0.693115	-1.30317	0.192516	0.438681	TESC
ENSG00000089006	618.16	0.473062	0.310339	1.52434	0.127423	0.345449	SNX5
ENSG00000089009	820.077	0.0566352	0.344476	0.164409	0.869409	0.947036	RPL6
ENSG00000089012	0	NA	NA	NA	NA	NA	SIRPG
ENSG00000089022	232.127	-0.0399045	0.223215	-0.178771	0.858117	0.941986	MAPKAPK5
ENSG00000089041	1.51557	-1.34715	2.17763	-0.618632	0.536159	NA	P2RX7
ENSG00000089048	2012.73	2.1332	0.484688	4.40118	1.07663e-05	0.00100958	ESF1
ENSG00000089050	47.1791	-0.519847	0.611311	-0.850381	0.395114	0.648714	RBBP9
ENSG00000089053	956.132	-0.4515	0.220215	-2.05027	0.040338	0.176033	ANAPC5
ENSG00000089057	86.8184	-0.338464	0.536167	-0.631267	0.527866	0.749796	SLC23A2
ENSG00000089060	12.467	-0.74835	0.759628	-0.985153	0.324549	0.586859	SLC8B1
ENSG00000089063	209.117	-0.463756	0.403837	-1.14837	0.250814	0.509602	TMEM230
ENSG00000089091	79.6876	0.526109	0.388315	1.35485	0.175465	0.415194	DZANK1
ENSG00000089094	417.291	-0.664129	0.41746	-1.59088	0.111636	0.31969	KDM2B
ENSG00000089101	10.689	0.729683	1.23388	0.591373	0.554271	0.769105	CFAP61
ENSG00000089116	18.8716	0.408802	0.714652	0.572029	0.567302	0.777776	LHX5
ENSG00000089123	142.374	1.91599	0.432304	4.43204	9.33449e-06	0.000924411	TASP1
ENSG00000089127	5.25151	2.03345	1.324	1.53583	0.124579	0.341099	OAS1
ENSG00000089154	356.616	-0.633341	0.298342	-2.12287	0.0337651	0.1593	GCN1
ENSG00000089157	5398.66	-0.508972	0.254621	-1.99894	0.0456148	0.188554	RPLP0
ENSG00000089159	172.945	-0.695337	0.4659	-1.49246	0.135578	0.357764	PXN
ENSG00000089163	49.7239	1.82662	0.560445	3.25922	0.00111718	0.0200098	SIRT4
ENSG00000089169	5.30847	-2.88913	1.65697	-1.74362	0.0812249	0.263689	RPH3A
ENSG00000089177	103.723	1.12279	0.448109	2.50562	0.0122236	0.0884114	KIF16B
ENSG00000089195	233.224	1.16765	0.3561	3.27901	0.00104172	0.0190782	TRMT6
ENSG00000089199	68.913	0.635575	0.588798	1.07945	0.280389	0.541173	CHGB
ENSG00000089220	3455.28	-1.31636	0.377464	-3.48738	0.000487769	0.0118827	PEBP1
ENSG00000089225	6.31813	-2.87908	1.51652	-1.89848	0.0576329	0.215959	TBX5
ENSG00000089234	178.404	0.514656	0.33057	1.55687	0.1195	0.33295	BRAP
ENSG00000089248	1501.84	-0.979609	0.333593	-2.93654	0.00331892	0.0399744	ERP29
ENSG00000089250	7.27318	-0.762768	0.955801	-0.798041	0.424847	0.674029	NOS1
ENSG00000089280	1706.82	0.487455	0.252296	1.93208	0.0533499	0.207168	FUS
ENSG00000089289	620.392	0.0720448	0.357818	0.201345	0.840429	0.93405	IGBP1
ENSG00000089327	41.441	-1.23206	0.935239	-1.31737	0.187714	0.432636	FXYD5
ENSG00000089335	225.064	0.606064	0.504783	1.20064	0.22989	0.485046	ZNF302
ENSG00000089351	239.052	-0.872173	0.359517	-2.42596	0.015268	0.100517	GRAMD1A
ENSG00000089356	1.57095	-0.266405	2.1953	-0.121352	0.903412	NA	FXYD3
ENSG00000089472	29.0237	-2.36203	0.638723	-3.69806	0.000217256	0.00732682	HEPH
ENSG00000089486	196.087	-0.912017	0.384129	-2.37425	0.0175847	0.10884	CDIP1
ENSG00000089505	0	NA	NA	NA	NA	NA	CMTM1
ENSG00000089558	0.615576	2.1155	3.2177	0.657457	0.510887	NA	KCNH4
ENSG00000089597	814.24	-1.55692	0.355975	-4.37368	1.22172e-05	0.00108396	GANAB
ENSG00000089639	16.4463	-1.51003	0.753049	-2.00523	0.0449387	0.187272	GMIP
ENSG00000089682	295.074	0.554935	0.497451	1.11556	0.264611	0.522779	RBM41
ENSG00000089685	178.301	-1.55824	0.495341	-3.1458	0.00165632	0.0261615	BIRC5
ENSG00000089692	2.7499	1.40483	1.46476	0.959081	0.337518	0.598328	LAG3
ENSG00000089693	341.823	-1.02264	0.395454	-2.58599	0.00971008	0.0768796	MLF2
ENSG00000089723	19.3046	-0.746201	0.615367	-1.21261	0.225278	0.478759	OTUB2
ENSG00000089737	1565.42	0.0384252	0.293815	0.13078	0.895949	0.959225	DDX24
ENSG00000089775	95.0718	0.140695	0.381017	0.369262	0.711932	0.866746	ZBTB25
ENSG00000089818	340.522	0.123335	0.541964	0.22757	0.81998	0.92344	NECAP1
ENSG00000089820	30.7274	-0.870766	0.632506	-1.37669	0.168607	0.406573	ARHGAP4
ENSG00000089847	3.09274	0.0585059	1.34462	0.043511	0.965294	0.985352	ANKRD24
ENSG00000089876	67.7305	-0.550339	0.4036	-1.36357	0.172702	0.411748	DHX32
ENSG00000089902	277.723	1.2314	0.317303	3.88083	0.000104099	0.00459639	RCOR1
ENSG00000089916	796.688	0.421939	0.238526	1.76894	0.0769032	0.255185	GPATCH2L
ENSG00000090006	82.4703	-0.617995	0.426256	-1.44982	0.147108	0.375611	LTBP4
ENSG00000090013	140.329	-0.962621	0.519273	-1.85379	0.0637696	0.229357	BLVRB
ENSG00000090020	61.5135	1.80627	0.44935	4.01975	5.82599e-05	0.0030891	SLC9A1
ENSG00000090054	55.3464	0.979431	0.575097	1.70307	0.088555	0.277757	SPTLC1
ENSG00000090060	1367	-0.041685	0.23025	-0.181042	0.856334	0.940782	PAPOLA
ENSG00000090061	330.644	0.799095	0.310257	2.57559	0.0100069	0.0784334	CCNK
ENSG00000090097	723.433	-1.44626	0.4138	-3.49507	0.000473944	0.0116827	PCBP4
ENSG00000090104	0.892796	2.95591	3.08771	0.957314	0.338409	NA	RGS1
ENSG00000090238	185.11	-0.819846	0.51417	-1.59451	0.110823	0.318189	YPEL3
ENSG00000090263	564.024	-0.312399	0.281797	-1.1086	0.267604	0.525844	MRPS33
ENSG00000090266	525.539	-1.29239	0.361795	-3.57217	0.00035404	0.00968797	NDUFB2
ENSG00000090273	365.11	0.147263	0.349185	0.421734	0.673219	0.844887	NUDC
ENSG00000090316	397.931	0.140707	0.294694	0.477469	0.633028	0.82134	MAEA
ENSG00000090339	8.8099	0.0424652	0.885499	0.0479562	0.961751	0.984312	ICAM1
ENSG00000090372	174.053	-0.977514	0.458806	-2.13056	0.0331252	0.157602	STRN4
ENSG00000090376	2.39978	1.22831	1.50098	0.818344	0.413161	NA	IRAK3
ENSG00000090382	0.525462	2.71718	3.78806	0.717301	0.473189	NA	LYZ
ENSG00000090402	0	NA	NA	NA	NA	NA	SI
ENSG00000090432	80.0765	-0.126495	0.535853	-0.236063	0.813384	0.920275	MUL1
ENSG00000090447	60.0133	-0.599863	0.418749	-1.43251	0.151997	0.382269	TFAP4
ENSG00000090470	237.542	0.470358	0.224758	2.09274	0.0363726	0.166086	PDCD7
ENSG00000090487	206.085	-1.09175	0.351027	-3.11017	0.00186981	0.0281102	SPG21
ENSG00000090512	0	NA	NA	NA	NA	NA	FETUB
ENSG00000090520	266.243	-0.156153	0.274122	-0.569648	0.568916	0.778802	DNAJB11
ENSG00000090530	34.2676	0.387509	0.67737	0.572079	0.567269	0.777776	P3H2
ENSG00000090534	1.06211	-1.83427	2.90974	-0.630391	0.528439	NA	THPO
ENSG00000090539	5.79447	-0.805871	0.99251	-0.811953	0.416819	0.667674	CHRD
ENSG00000090554	6.41121	4.69779	1.59757	2.94059	0.00327591	0.0396092	FLT3LG
ENSG00000090565	51.7489	-0.698116	0.482166	-1.44788	0.147652	0.376063	RAB11FIP3
ENSG00000090581	36.1278	-0.59403	0.509473	-1.16597	0.243627	0.501315	GNPTG
ENSG00000090612	303.181	1.33203	0.428911	3.10562	0.00189882	0.0283355	ZNF268
ENSG00000090615	166.697	-0.00482349	0.391813	-0.0123107	0.990178	0.995692	GOLGA3
ENSG00000090621	602.384	0.570816	0.301592	1.89268	0.0584006	0.217315	PABPC4
ENSG00000090659	0	NA	NA	NA	NA	NA	CD209
ENSG00000090661	10.5557	-0.290898	0.758263	-0.383637	0.701248	0.861295	CERS4
ENSG00000090674	7.7547	0.714817	0.821238	0.870414	0.384074	0.639452	MCOLN1
ENSG00000090686	1471.12	1.08751	0.339251	3.20563	0.00134769	0.0225249	USP48
ENSG00000090776	156.892	-0.708061	0.387682	-1.8264	0.0677906	0.237432	EFNB1
ENSG00000090857	154.43	-0.2578	0.348516	-0.739708	0.459477	0.699845	PDPR
ENSG00000090861	927.004	-0.808823	0.453905	-1.78192	0.0747621	0.251045	AARS1
ENSG00000090863	545.197	-0.235177	0.30797	-0.763637	0.445084	0.689231	GLG1
ENSG00000090889	228.415	-0.456438	0.4535	-1.00648	0.314185	0.576301	KIF4A
ENSG00000090905	1024.54	0.939036	0.287183	3.26981	0.00107618	0.0194994	TNRC6A
ENSG00000090924	60.3597	-0.704911	0.501006	-1.40699	0.15943	0.393544	PLEKHG2
ENSG00000090932	218.812	-1.49994	0.483314	-3.10344	0.00191282	0.0284725	DLL3
ENSG00000090971	134.608	-1.15299	0.383298	-3.00808	0.002629	0.0348245	NAT14
ENSG00000090975	13.4413	-0.617689	0.780691	-0.791208	0.428823	0.676269	PITPNM2
ENSG00000090989	324.203	0.0918107	0.2953	0.310907	0.755872	0.892483	EXOC1
ENSG00000091009	349.901	0.899838	0.287127	3.13394	0.00172476	0.0268795	RBM27
ENSG00000091010	0	NA	NA	NA	NA	NA	POU4F3
ENSG00000091039	741.734	0.611219	0.32192	1.89867	0.0576079	0.215908	OSBPL8
ENSG00000091073	36.8806	-1.05509	0.630133	-1.67439	0.0940536	0.287412	DTX2
ENSG00000091106	1.82481	0.338779	2.35995	0.143553	0.885853	NA	NLRC4
ENSG00000091127	36.5611	0.294805	0.582742	0.505894	0.612931	0.808189	PUS7
ENSG00000091128	1.13755	3.86722	3.21483	1.20293	0.229003	NA	LAMB4
ENSG00000091129	201.894	-0.609155	0.420261	-1.44947	0.147207	0.375611	NRCAM
ENSG00000091136	255.198	-0.678262	0.583219	-1.16296	0.244844	0.502724	LAMB1
ENSG00000091137	8.01075	3.11539	1.13052	2.75571	0.00585651	0.0555301	SLC26A4
ENSG00000091138	0.201807	0	4.40736	0	1	NA	SLC26A3
ENSG00000091140	361.47	-0.168189	0.305148	-0.551173	0.581515	0.786944	DLD
ENSG00000091157	94.5018	0.21038	0.44399	0.473839	0.635615	0.822625	WDR7
ENSG00000091164	613.052	0.127918	0.39683	0.32235	0.747188	0.887211	TXNL1
ENSG00000091181	4.72102	1.40264	1.45995	0.960748	0.336679	0.597956	IL5RA
ENSG00000091262	1.49746	-0.645436	2.1525	-0.299854	0.764289	NA	ABCC6
ENSG00000091317	827.955	-0.41934	0.350135	-1.19765	0.231053	0.486388	CMTM6
ENSG00000091409	164.23	-0.891173	0.563418	-1.58173	0.113712	0.323071	ITGA6
ENSG00000091428	21.0555	-1.07457	0.756588	-1.42028	0.155525	0.386686	RAPGEF4
ENSG00000091436	150.334	-0.150319	0.444868	-0.337896	0.735441	0.880229	MAP3K20
ENSG00000091482	1.03913	-0.0435652	2.72279	-0.0160002	0.987234	NA	SMPX
ENSG00000091483	137.275	0.0435764	0.335506	0.129882	0.896659	0.959509	FH
ENSG00000091490	56.8388	-0.639745	0.522015	-1.22553	0.220375	0.473458	SEL1L3
ENSG00000091513	5.25921	-0.679777	1.01548	-0.669415	0.503231	0.731741	TF
ENSG00000091527	502.838	-0.112068	0.29272	-0.382849	0.701831	0.861487	CDV3
ENSG00000091536	14.2038	0.83651	0.721576	1.15928	0.246341	0.504516	MYO15A
ENSG00000091542	400.293	-0.0472968	0.370115	-0.12779	0.898316	0.960513	ALKBH5
ENSG00000091583	0	NA	NA	NA	NA	NA	APOH
ENSG00000091592	1316.4	-1.1418	0.381463	-2.99322	0.0027605	0.0360022	NLRP1
ENSG00000091622	27.9793	0.653881	0.481483	1.35806	0.174446	0.41388	PITPNM3
ENSG00000091640	315.669	-0.98879	0.263756	-3.74888	0.000177626	0.00649342	SPAG7
ENSG00000091651	109.639	-0.0537048	0.494242	-0.108661	0.913471	0.96568	ORC6
ENSG00000091656	919.038	-0.026074	0.393819	-0.0662081	0.947212	0.97869	ZFHX4
ENSG00000091664	82.8169	-1.13471	0.61515	-1.84461	0.0650948	0.232471	SLC17A6
ENSG00000091704	2.59009	2.38811	2.03448	1.17382	0.240468	NA	CPA1
ENSG00000091732	48.0037	-0.15821	0.550793	-0.28724	0.773929	0.901098	ZC3HC1
ENSG00000091831	1.36226	1.73137	2.19811	0.787664	0.430893	NA	ESR1
ENSG00000091844	86.4413	0.328191	0.495952	0.661739	0.508138	0.73562	RGS17
ENSG00000091879	104.739	4.97157	0.796548	6.24139	4.33706e-10	4.46862e-07	ANGPT2
ENSG00000091947	222.258	-0.473552	0.449899	-1.05257	0.292536	0.55333	TMEM101
ENSG00000091972	165.402	-0.813089	0.623625	-1.30381	0.192298	0.438323	CD200
ENSG00000091986	196.789	0.00152334	0.443985	0.00343106	0.997262	0.998329	CCDC80
ENSG00000092009	0	NA	NA	NA	NA	NA	CMA1
ENSG00000092010	281.39	-0.921786	0.409978	-2.24838	0.0245521	0.131872	PSME1
ENSG00000092020	251.7	-0.0731779	0.303454	-0.24115	0.809439	0.918031	PPP2R3C
ENSG00000092036	5.32802	-0.561033	0.920238	-0.609661	0.542087	0.759676	HAUS4
ENSG00000092051	64.8011	-0.357552	0.605332	-0.590672	0.55474	0.769459	JPH4
ENSG00000092054	3.34288	-0.514529	1.51149	-0.340412	0.733546	0.87971	MYH7
ENSG00000092067	0.0544504	0.741007	4.40736	0.16813	0.866481	NA	CEBPE
ENSG00000092068	225.355	0.175772	0.534393	0.32892	0.742216	0.883887	SLC7A8
ENSG00000092094	80.9259	0.895109	0.366618	2.44153	0.014625	0.0980972	OSGEP
ENSG00000092096	356.269	-1.00914	0.394863	-2.55567	0.0105985	0.0812668	SLC22A17
ENSG00000092098	0.261094	3.05113	4.38063	0.696505	0.486113	NA	RNF31
ENSG00000092108	430.284	1.69836	0.467307	3.63435	0.00027868	0.00840888	SCFD1
ENSG00000092140	381.49	-0.107067	0.279195	-0.383484	0.701361	0.861338	G2E3
ENSG00000092148	1191.91	0.727496	0.419171	1.73556	0.0826416	0.266345	HECTD1
ENSG00000092199	1879.08	-0.240062	0.27365	-0.87726	0.380346	0.636487	HNRNPC
ENSG00000092200	1.53269	1.72404	1.8473	0.933274	0.350679	NA	RPGRIP1
ENSG00000092201	1097.45	0.250601	0.331077	0.756928	0.449093	0.692434	SUPT16H
ENSG00000092203	571.087	0.190486	0.258948	0.735615	0.461965	0.701387	TOX4
ENSG00000092208	53.5008	-0.474657	0.484425	-0.979837	0.327166	0.589162	GEMIN2
ENSG00000092295	0.917623	-0.608817	2.93523	-0.207417	0.835684	NA	TGM1
ENSG00000092330	112.412	-1.19973	0.473477	-2.53387	0.011281	0.0842228	TINF2
ENSG00000092345	3.66628	-0.831261	2.26381	-0.367196	0.713473	0.867544	DAZL
ENSG00000092377	2.92707	1.80027	4.19647	0.428996	0.667926	0.841537	TBL1Y
ENSG00000092421	233.322	-0.617547	0.332452	-1.85756	0.0632321	0.22817	SEMA6A
ENSG00000092439	341.402	0.908121	0.361029	2.51537	0.0118907	0.0870274	TRPM7
ENSG00000092445	120.079	0.154467	0.394934	0.39112	0.695709	0.857868	TYRO3
ENSG00000092470	46.2836	-0.0764773	0.772253	-0.0990314	0.921113	0.969407	WDR76
ENSG00000092529	2.5305	-0.260438	1.87114	-0.139186	0.889303	NA	CAPN3
ENSG00000092531	81.9313	-0.540371	0.493253	-1.09552	0.273287	0.531827	SNAP23
ENSG00000092607	11.007	-0.744191	0.951714	-0.781948	0.434245	0.680831	TBX15
ENSG00000092621	362.578	-1.45691	0.441287	-3.30151	0.00096167	0.0181212	PHGDH
ENSG00000092758	62.2603	-1.3958	0.669366	-2.08526	0.0370457	0.167967	COL9A3
ENSG00000092820	567.681	0.497033	0.315149	1.57714	0.114764	0.324968	EZR
ENSG00000092841	2745.32	-0.842504	0.302716	-2.78315	0.00538344	0.0526997	MYL6
ENSG00000092847	573.271	-0.667959	0.417611	-1.59948	0.109715	0.316374	AGO1
ENSG00000092850	21.8917	-1.78852	1.02751	-1.74064	0.0817468	0.264624	TEKT2
ENSG00000092853	252.466	0.44003	0.576567	0.76319	0.44535	0.689338	CLSPN
ENSG00000092871	54.5234	-0.882432	0.464301	-1.90056	0.0573596	0.215565	RFFL
ENSG00000092929	4.85657	0.434826	1.09671	0.396484	0.691748	0.855583	UNC13D
ENSG00000092931	62.0427	0.42874	0.400671	1.07006	0.284594	0.545606	MFSD11
ENSG00000092964	1606.61	-1.48216	0.416659	-3.55725	0.000374763	0.00998068	DPYSL2
ENSG00000092969	13.4833	-0.504335	0.733729	-0.687358	0.491857	0.72277	TGFB2
ENSG00000092978	477.304	1.0104	0.392359	2.57519	0.0100184	0.0784353	GPATCH2
ENSG00000093000	356.58	0.461327	0.398986	1.15625	0.24758	0.506001	NUP50
ENSG00000093009	29.2534	-0.364293	0.838478	-0.434469	0.663948	0.839329	CDC45
ENSG00000093010	52.0166	-0.519434	0.913008	-0.568926	0.569407	0.779152	COMT
ENSG00000093072	75.5802	-0.783758	0.862882	-0.908302	0.363719	0.622164	ADA2
ENSG00000093100	0.271937	-1.56653	4.29301	-0.364903	0.715184	NA	NA
ENSG00000093134	0.211848	2.90196	4.38387	0.661962	0.507995	NA	VNN3P
[truncated: 56,053 more rows]

## Sheet: WT.TBEV_WT.NTR
Supplementary_Table_F: List of deregulated/measured genes expressed in HSV-1- and TBEV-infected cerebral organoids (WT.TBEV_vs._WT.NTR).
ENSG_code	baseMean	log2FoldChange	lfcSE	stat	pvalue	padj	symbol
ENSG00000000003	1746.2	0.0350613	0.438719	0.0799175	0.936303	0.999936	TSPAN6
ENSG00000000005	25.9802	0.654406	1.27039	0.515121	0.606468	0.999936	TNMD
ENSG00000000419	338.967	0.331014	0.421857	0.784659	0.432654	0.999936	DPM1
ENSG00000000457	81.4998	0.110024	0.44424	0.247667	0.804392	0.999936	SCYL3
ENSG00000000460	54.1843	-1.23523	0.48547	-2.54439	0.0109468	0.999936	C1orf112
ENSG00000000938	1.32718	0.59198	2.18391	0.271064	0.786342	NA	FGR
ENSG00000000971	12.7394	-0.103151	1.30962	-0.0787641	0.93722	0.999936	CFH
ENSG00000001036	147.299	-0.215461	0.549453	-0.392138	0.694956	0.999936	FUCA2
ENSG00000001084	333.367	0.277186	0.455783	0.608153	0.543086	0.999936	GCLC
ENSG00000001167	65.9984	0.713625	0.485223	1.47072	0.141368	0.999936	NFYA
ENSG00000001460	43.3885	0.553918	0.635739	0.871297	0.383592	0.999936	STPG1
ENSG00000001461	126.539	0.112532	0.370147	0.304019	0.761113	0.999936	NIPAL3
ENSG00000001497	119.659	-0.208528	0.311154	-0.670176	0.502746	0.999936	LAS1L
ENSG00000001561	106.947	0.298451	0.418011	0.713979	0.47524	0.999936	ENPP4
ENSG00000001617	52.8014	0.0816569	0.522985	0.156136	0.875926	0.999936	SEMA3F
ENSG00000001626	1.47566	-0.229602	2.11868	-0.10837	0.913702	NA	CFTR
ENSG00000001629	689.778	0.0557742	0.268789	0.207502	0.835618	0.999936	ANKIB1
ENSG00000001630	0.158053	0	4.40736	0	1	NA	CYP51A1
ENSG00000001631	293.78	-0.147923	0.297531	-0.497169	0.61907	0.999936	KRIT1
ENSG00000002016	58.9997	-0.632737	0.510554	-1.23932	0.215229	0.999936	RAD52
ENSG00000002079	0.246602	2.3962	4.33287	0.553028	0.580244	NA	NA
ENSG00000002330	163.382	0.0161818	0.316058	0.0511987	0.959167	0.999936	BAD
ENSG00000002549	167.516	1.11233	0.478091	2.32661	0.0199862	0.999936	LAP3
ENSG00000002586	448.821	-0.111046	0.528807	-0.209994	0.833673	0.999936	CD99
ENSG00000002587	45.7894	-0.0950502	0.931564	-0.102033	0.918731	0.999936	HS3ST1
ENSG00000002726	0	NA	NA	NA	NA	NA	AOC1
ENSG00000002745	0.823088	-1.32138	2.53843	-0.520549	0.602681	NA	WNT16
ENSG00000002746	87.0835	-1.14512	0.905518	-1.26461	0.206013	0.999936	HECW1
ENSG00000002822	64.5341	-0.20748	0.364906	-0.568586	0.569637	0.999936	MAD1L1
ENSG00000002834	955.996	0.119333	0.291495	0.409383	0.682258	0.999936	LASP1
ENSG00000002919	153.213	-0.155561	0.296642	-0.524406	0.599996	0.999936	SNX11
ENSG00000002933	69.0252	0.760471	0.67333	1.12942	0.258721	0.999936	TMEM176A
ENSG00000003056	112.828	-0.105553	0.318075	-0.331851	0.740002	0.999936	M6PR
ENSG00000003096	221.603	-0.400711	0.424438	-0.944099	0.345119	0.999936	KLHL13
ENSG00000003137	27.2625	0.225127	0.605881	0.371569	0.710214	0.999936	CYP26B1
ENSG00000003147	92.4611	0.706042	0.439644	1.60594	0.108287	0.999936	ICA1
ENSG00000003249	90.728	-0.143736	0.468782	-0.306616	0.759136	0.999936	DBNDD1
ENSG00000003393	217.491	0.0112966	0.300642	0.0375748	0.970027	0.999936	ALS2
ENSG00000003400	1.17578	-0.685936	2.36233	-0.290364	0.771537	NA	CASP10
ENSG00000003402	194.422	0.0123223	0.832082	0.014809	0.988185	0.999936	CFLAR
ENSG00000003436	53.8919	-0.0625591	0.767754	-0.0814832	0.935058	0.999936	TFPI
ENSG00000003509	103.106	-0.456486	0.318747	-1.43212	0.152109	0.999936	NDUFAF7
ENSG00000003756	720.609	0.123818	0.240886	0.514012	0.607244	0.999936	RBM5
ENSG00000003987	56.5916	0.255809	0.613715	0.416821	0.676809	0.999936	MTMR7
ENSG00000003989	14.3977	-1.14169	0.695381	-1.64182	0.100627	0.999936	SLC7A2
ENSG00000004059	1.86409	1.45556	1.60282	0.908129	0.36381	NA	ARF5
ENSG00000004139	134.478	-0.323542	0.438633	-0.737612	0.46075	0.999936	SARM1
ENSG00000004142	345.67	0.37508	0.231022	1.62356	0.104469	0.999936	POLDIP2
ENSG00000004399	26.3351	-0.495778	0.57205	-0.866668	0.386124	0.999936	PLXND1
ENSG00000004455	672.879	0.155523	0.398922	0.389859	0.696641	0.999936	AK2
ENSG00000004468	1.65889	2.0021	1.95278	1.02526	0.305242	NA	CD38
ENSG00000004478	617.146	-0.0535409	0.364889	-0.146732	0.883343	0.999936	FKBP4
ENSG00000004487	596.341	-0.175203	0.372161	-0.470773	0.637803	0.999936	KDM1A
ENSG00000004534	546.469	-0.189842	0.283417	-0.669834	0.502964	0.999936	RBM6
ENSG00000004660	11.4485	-0.282994	0.648779	-0.436195	0.662696	0.999936	CAMKK1
ENSG00000004700	214.743	-0.430681	0.378707	-1.13724	0.255438	0.999936	RECQL
ENSG00000004766	190.619	0.059537	0.35951	0.165606	0.868467	0.999936	VPS50
ENSG00000004776	41.8185	-3.0036	0.831023	-3.61433	NA	NA	HSPB6
ENSG00000004777	161.883	-0.536068	0.588468	-0.910955	0.362319	0.999936	ARHGAP33
ENSG00000004779	1734.91	0.11692	0.344118	0.339767	0.734032	0.999936	NDUFAB1
ENSG00000004799	77.2871	0.121279	0.6904	0.175665	0.860557	0.999936	PDK4
ENSG00000004809	0.259843	0.999577	4.40736	0.226797	0.820581	NA	SLC22A16
ENSG00000004838	61.7946	0.722379	0.894414	0.807656	0.419289	0.999936	ZMYND10
ENSG00000004846	0.183136	0.0378464	4.40736	0.0085871	0.993149	NA	ABCB5
ENSG00000004848	276.094	-0.403804	1.62748	-0.248116	0.804045	0.999936	ARX
ENSG00000004864	203.465	-0.330994	0.48865	-0.677364	0.498175	0.999936	SLC25A13
ENSG00000004866	100.283	0.192567	0.394361	0.4883	0.625338	0.999936	ST7
ENSG00000004897	899.877	0.0410008	0.189193	0.216714	0.828431	0.999936	CDC27
ENSG00000004939	0.58227	-2.43467	4.32637	-0.562752	0.573604	NA	SLC4A1
ENSG00000004948	2.64125	1.88396	2.92315	0.644495	0.519255	NA	CALCR
ENSG00000004961	178.115	0.330328	0.312273	1.05782	0.290138	0.999936	HCCS
ENSG00000004975	232.703	-0.0974535	0.346818	-0.280993	0.778716	0.999936	DVL2
ENSG00000005001	0.517985	-3.42094	4.26369	-0.802344	0.422354	NA	PRSS22
ENSG00000005007	312.534	-0.0622712	0.256589	-0.242689	0.808247	0.999936	UPF1
ENSG00000005020	209.795	-1.1819	0.679563	-1.73921	0.0819979	0.999936	SKAP2
ENSG00000005022	1119.47	0.156794	0.568144	0.275975	0.782567	0.999936	SLC25A5
ENSG00000005059	175.101	-0.169164	0.580089	-0.291617	0.770579	0.999936	MCUB
ENSG00000005073	1.08699	-1.12672	2.43747	-0.462252	0.643901	NA	HOXA11
ENSG00000005075	324.385	-0.0592871	0.39445	-0.150303	0.880525	0.999936	POLR2J
ENSG00000005100	164.351	0.0142985	0.294347	0.0485771	0.961256	0.999936	DHX33
ENSG00000005102	4.70949	-0.820963	1.61824	-0.507318	0.611931	0.999936	MEOX1
ENSG00000005108	611.119	-1.45633	0.672612	-2.16519	0.0303731	0.999936	THSD7A
ENSG00000005156	353.801	-0.156072	0.294273	-0.530365	0.595859	0.999936	LIG3
ENSG00000005175	492.564	0.0478327	0.248025	0.192855	0.847073	0.999936	RPAP3
ENSG00000005187	3.32573	-1.87363	1.33238	-1.40623	0.159656	0.999936	ACSM3
ENSG00000005189	76.2407	0.253957	0.392882	0.646395	0.518023	0.999936	REXO5
ENSG00000005194	338.15	0.199964	0.259992	0.769116	0.441824	0.999936	CIAPIN1
ENSG00000005206	149.303	-0.296688	0.408462	-0.726354	0.467622	0.999936	SPPL2B
ENSG00000005238	35.417	-0.173715	0.503758	-0.344838	0.730216	0.999936	FAM214B
ENSG00000005243	39.208	-0.701862	0.685388	-1.02404	0.305819	0.999936	COPZ2
ENSG00000005249	546.7	-0.545282	0.599638	-0.909352	0.363164	0.999936	PRKAR2B
ENSG00000005302	265.5	-0.126685	0.21199	-0.597599	0.550108	0.999936	MSL3
ENSG00000005339	628.146	-0.145355	0.237928	-0.610921	0.541252	0.999936	CREBBP
ENSG00000005379	47.3834	-0.356089	0.488672	-0.728687	0.466193	0.999936	TSPOAP1
ENSG00000005381	0	NA	NA	NA	NA	NA	MPO
ENSG00000005421	0.16897	-1.8069	4.369	-0.413573	0.679187	NA	PON1
ENSG00000005436	74.6996	0.149149	0.636132	0.234463	0.814625	0.999936	GCFC2
ENSG00000005448	1073.26	0.28675	0.380606	0.753404	0.451207	0.999936	WDR54
ENSG00000005469	71.8878	0.0945384	0.330933	0.285672	0.775129	0.999936	CROT
ENSG00000005471	4.51938	1.49477	1.13085	1.32181	0.186232	0.999936	ABCB4
ENSG00000005483	4015.59	0.0153	0.303146	0.0504708	0.959747	0.999936	KMT2E
ENSG00000005486	272.739	0.241162	0.405928	0.594101	0.552445	0.999936	RHBDD2
ENSG00000005513	76.446	0.0668471	1.74741	0.0382548	0.969484	0.999936	SOX8
ENSG00000005700	921.157	0.0461255	0.229122	0.201314	0.840453	0.999936	IBTK
ENSG00000005801	319.699	0.0977223	0.319331	0.306022	0.759588	0.999936	ZNF195
ENSG00000005810	911.878	-0.303977	0.327275	-0.928812	0.352987	0.999936	MYCBP2
ENSG00000005812	227.952	0.161307	0.301437	0.535128	0.592561	0.999936	FBXL3
ENSG00000005844	0.502897	-0.621703	3.77351	-0.164755	0.869137	NA	ITGAL
ENSG00000005882	103.302	-0.109671	0.327064	-0.335321	0.737383	0.999936	PDK2
ENSG00000005884	51.9005	0.0890507	0.465869	0.191149	0.848409	0.999936	ITGA3
ENSG00000005889	228.144	-0.153926	0.404185	-0.380831	0.703329	0.999936	ZFX
ENSG00000005893	1132.65	0.206342	0.516651	0.399384	0.68961	0.999936	LAMP2
ENSG00000005961	7.22371	-0.661813	0.977325	-0.677168	0.498299	0.999936	ITGA2B
ENSG00000005981	0.726639	1.8576	2.7716	0.670225	0.502714	NA	ASB4
ENSG00000006007	572.048	-0.108126	0.216586	-0.499231	0.617617	0.999936	GDE1
ENSG00000006015	261.406	0.141752	0.289262	0.490048	0.6241	0.999936	REX1BD
ENSG00000006016	57.8385	0.607965	0.677893	0.896844	0.369802	0.999936	CRLF1
ENSG00000006025	22.3319	0.0508664	0.547501	0.0929065	0.925978	0.999936	OSBPL7
ENSG00000006042	641.681	-0.447223	0.355357	-1.25852	0.208205	0.999936	TMEM98
ENSG00000006047	13.1463	-0.235199	0.677697	-0.347055	0.72855	0.999936	YBX2
ENSG00000006059	0	NA	NA	NA	NA	NA	KRT33A
ENSG00000006062	17.7753	0.608896	0.65268	0.932916	0.350863	0.999936	MAP3K14
ENSG00000006071	16.795	-0.228123	0.727939	-0.313382	0.75399	0.999936	ABCC8
ENSG00000006116	2.93381	-1.25853	1.69034	-0.744541	0.456549	0.999936	CACNG3
ENSG00000006118	149.777	-0.137173	0.390584	-0.3512	0.725438	0.999936	TMEM132A
ENSG00000006125	1242.24	0.0885226	0.314045	0.281878	0.778037	0.999936	AP2B1
ENSG00000006128	194.606	0.284619	0.886818	0.320944	0.748253	0.999936	TAC1
ENSG00000006194	299.29	0.463088	0.418188	1.10737	0.268135	0.999936	ZNF263
ENSG00000006210	21.8045	0.929689	0.460315	2.01968	0.0434167	0.999936	CX3CL1
ENSG00000006282	206.719	0.0963563	0.563587	0.17097	0.864248	0.999936	SPATA20
ENSG00000006283	31.1259	-0.332408	0.541001	-0.614432	0.53893	0.999936	CACNA1G
ENSG00000006327	37.0124	0.469823	0.761088	0.617305	0.537033	0.999936	TNFRSF12A
ENSG00000006377	242.014	0.491655	1.82282	0.269722	NA	NA	DLX6
ENSG00000006432	64.5761	-0.538107	0.447583	-1.20225	0.229266	0.999936	MAP3K9
ENSG00000006451	935.318	0.0580184	0.269296	0.215444	0.829421	0.999936	RALA
ENSG00000006453	93.9893	-0.315248	0.477938	-0.659601	0.50951	0.999936	BAIAP2L1
ENSG00000006459	237.198	0.0607294	0.373257	0.162702	0.870753	0.999936	KDM7A
ENSG00000006468	151.352	-0.279787	0.412336	-0.678542	0.497428	0.999936	ETV1
ENSG00000006530	130.403	-0.111313	0.299469	-0.371702	0.710115	0.999936	AGK
ENSG00000006534	35.7681	-0.512896	0.861536	-0.595327	0.551625	0.999936	ALDH3B1
ENSG00000006555	0.50598	0.100473	3.8023	0.0264243	0.978919	NA	TTC22
ENSG00000006576	304.893	0.158498	0.265976	0.595911	0.551235	0.999936	PHTF2
ENSG00000006606	0.990396	0.596671	2.38547	0.250127	0.802489	NA	CCL26
ENSG00000006607	83.1019	-0.154746	0.337029	-0.459148	0.646128	0.999936	FARP2
ENSG00000006611	6.26251	-2.16904	1.05948	-2.04726	0.0406326	0.999936	USH1C
ENSG00000006625	304.969	-0.372745	0.351169	-1.06144	0.28849	0.999936	GGCT
ENSG00000006634	288.138	-0.211395	0.438473	-0.482117	0.629723	0.999936	DBF4
ENSG00000006638	0.966391	0.30484	2.12271	0.143609	0.88581	NA	TBXA2R
ENSG00000006652	591.632	0.247576	0.351671	0.703999	0.481434	0.999936	IFRD1
ENSG00000006659	0.151698	0.999587	4.40736	0.2268	0.82058	NA	LGALS14
ENSG00000006695	99.5969	0.0366084	0.396149	0.0924107	0.926372	0.999936	COX10
ENSG00000006704	507.982	0.0153612	0.272387	0.0563948	0.955027	0.999936	GTF2IRD1
ENSG00000006712	238.029	0.183966	0.280928	0.65485	0.512564	0.999936	PAF1
ENSG00000006715	444.078	0.035067	0.338404	0.103625	0.917467	0.999936	VPS41
ENSG00000006740	71.0757	0.506922	0.445177	1.1387	0.254829	0.999936	ARHGAP44
ENSG00000006744	331.073	0.143193	0.224517	0.637784	0.523614	0.999936	ELAC2
ENSG00000006747	7.6967	1.08767	0.940716	1.15621	0.247595	0.999936	SCIN
ENSG00000006756	130.828	-0.0598827	0.440993	-0.135791	0.891987	0.999936	ARSD
ENSG00000006757	91.0105	0.15372	0.589931	0.260573	0.794421	0.999936	PNPLA4
ENSG00000006788	0.168704	0	4.40736	0	1	NA	MYH13
ENSG00000006831	417.657	-0.284787	0.28533	-0.998096	0.318233	0.999936	ADIPOR2
ENSG00000006837	50.962	0.406197	0.427206	0.950823	0.341694	0.999936	CDKL3
ENSG00000007001	3.99465	0.0532166	1.31467	0.0404791	0.967711	0.999936	UPP2
ENSG00000007038	0.0872539	-0.923932	4.40736	-0.209634	0.833953	NA	PRSS21
ENSG00000007047	805.666	0.232367	0.399568	0.581545	0.560873	0.999936	MARK4
ENSG00000007062	85.3812	-0.147425	0.457839	-0.322002	0.747451	0.999936	PROM1
ENSG00000007080	312.324	0.168199	0.282527	0.595337	0.551618	0.999936	CCDC124
ENSG00000007129	0.723352	2.22463	2.97003	0.749028	0.453841	NA	CEACAM21
ENSG00000007168	1289.69	-0.0307799	0.298744	-0.103031	0.917938	0.999936	PAFAH1B1
ENSG00000007171	8.76168	1.33691	1.12139	1.19219	0.233188	0.999936	NOS2
ENSG00000007174	29.3393	-0.183262	0.782261	-0.234272	0.814774	0.999936	DNAH9
ENSG00000007202	212.848	-0.285473	0.25895	-1.10243	0.270277	0.999936	KIAA0100
ENSG00000007216	0.316905	0	4.40736	0	1	NA	SLC13A2
ENSG00000007237	163.146	-0.239839	0.675852	-0.354869	0.722688	0.999936	GAS7
ENSG00000007255	418.847	0.0934299	0.323757	0.28858	0.772902	0.999936	TRAPPC6A
ENSG00000007264	4.51154	0.229612	1.25875	0.182412	0.855259	0.999936	MATK
ENSG00000007306	0.0802055	-0.923932	4.40736	-0.209634	0.833953	NA	CEACAM7
ENSG00000007312	1.22535	-2.41256	2.85013	-0.846475	0.397288	NA	CD79B
ENSG00000007314	3.05891	0.176989	2.36735	0.0747625	0.940404	0.999936	SCN4A
ENSG00000007341	131.783	0.0440054	0.335655	0.131103	0.895694	0.999936	ST7L
ENSG00000007350	46.2821	0.110688	0.658094	0.168195	0.86643	0.999936	TKTL1
ENSG00000007372	1490.97	-0.286204	0.567435	-0.504382	0.613993	0.999936	PAX6
ENSG00000007376	60.6171	0.129202	0.420827	0.30702	0.758829	0.999936	RPUSD1
ENSG00000007384	138.864	0.0383496	0.51191	0.0749148	0.940283	0.999936	RHBDF1
ENSG00000007392	1030.67	-0.0085438	0.297418	-0.0287266	0.977083	0.999936	LUC7L
ENSG00000007402	39.5853	-0.37573	0.398439	-0.943005	0.345678	0.999936	CACNA2D2
ENSG00000007516	190.837	0.285606	0.463304	0.616455	0.537594	0.999936	BAIAP3
ENSG00000007520	311.554	0.15794	0.315888	0.499989	0.617083	0.999936	TSR3
ENSG00000007541	43.6735	-0.395847	0.415105	-0.953607	0.340283	0.999936	PIGQ
ENSG00000007545	115.815	-0.462435	0.376025	-1.2298	0.218773	0.999936	CRAMP1
ENSG00000007866	91.5583	0.396375	0.46403	0.854201	0.392994	0.999936	TEAD3
ENSG00000007908	0.334919	-2.7941	4.30901	-0.648433	0.516705	NA	SELE
ENSG00000007923	150.237	-0.334379	0.475547	-0.703146	0.481965	0.999936	DNAJC11
ENSG00000007933	0.161227	0.999587	4.40736	0.2268	0.82058	NA	FMO3
ENSG00000007944	193.835	0.137423	0.347356	0.395625	0.692382	0.999936	MYLIP
ENSG00000007952	0.524943	0.99958	3.77491	0.264796	0.791167	NA	NOX1
ENSG00000007968	38.6326	-1.56902	0.771217	-2.03447	0.0419044	0.999936	E2F2
ENSG00000008018	1403.49	0.101896	0.251303	0.405468	0.685133	0.999936	PSMB1
ENSG00000008056	39.1003	-0.066528	0.676457	-0.0983476	0.921656	0.999936	SYN1
ENSG00000008083	628.909	-0.174802	0.304465	-0.574129	0.565881	0.999936	JARID2
ENSG00000008086	144.581	-0.28726	0.356067	-0.806759	0.419805	0.999936	CDKL5
ENSG00000008118	39.5098	0.631337	0.530609	1.18983	0.234112	0.999936	CAMK1G
ENSG00000008128	4.13713	-0.385492	1.57531	-0.244708	0.806683	0.999936	CDK11A
ENSG00000008130	40.3686	0.391456	0.621953	0.629397	0.529089	0.999936	NADK
ENSG00000008196	512.216	0.859263	1.38785	0.619132	0.535829	0.999936	TFAP2B
ENSG00000008197	2.98542	-1.5265	1.91932	-0.795332	0.42642	0.999936	TFAP2D
ENSG00000008226	4.54392	0.89195	1.17237	0.760807	0.446772	0.999936	DLEC1
ENSG00000008256	342.193	0.0300686	0.291689	0.103084	0.917896	0.999936	CYTH3
ENSG00000008277	87.6628	-0.493083	0.398476	-1.23742	0.21593	0.999936	ADAM22
ENSG00000008282	289.401	-0.036123	0.438947	-0.0822947	0.934412	0.999936	SYPL1
ENSG00000008283	205.964	0.423249	0.421324	1.00457	0.315104	0.999936	CYB561
ENSG00000008294	1851.83	0.0115342	0.238111	0.0484406	0.961365	0.999936	SPAG9
ENSG00000008300	129.361	-0.624192	0.53102	-1.17546	0.239811	0.999936	CELSR3
ENSG00000008311	136.178	0.11079	0.425044	0.260656	0.794358	0.999936	AASS
ENSG00000008323	1.0295	-1.93016	2.04167	-0.94538	0.344465	NA	PLEKHG6
ENSG00000008324	458.629	-0.0192786	0.260946	-0.0738797	0.941106	0.999936	SS18L2
ENSG00000008382	163.332	-0.152572	0.381673	-0.399745	0.689344	0.999936	MPND
ENSG00000008394	184.517	0.190637	0.680531	0.28013	0.779377	0.999936	MGST1
ENSG00000008405	419.979	0.245982	0.382562	0.642985	0.520234	0.999936	CRY1
ENSG00000008438	0	NA	NA	NA	NA	NA	PGLYRP1
ENSG00000008441	298.647	-0.405676	0.898193	-0.451658	0.651515	0.999936	NFIX
ENSG00000008513	86.4913	-0.154775	0.58595	-0.264143	0.79167	0.999936	ST3GAL1
ENSG00000008516	0.767105	-0.923969	2.75802	-0.335011	0.737617	NA	MMP25
ENSG00000008517	4.6611	0.778927	0.974166	0.799583	0.423952	0.999936	IL32
ENSG00000008710	112.731	0.00446007	0.406409	0.0109743	0.991244	0.999936	PKD1
ENSG00000008735	221.704	-0.546679	0.515131	-1.06124	0.28858	0.999936	MAPK8IP2
ENSG00000008838	980.142	0.349875	0.343074	1.01982	0.307813	0.999936	MED24
ENSG00000008853	150.26	-0.196046	0.457534	-0.428483	0.668299	0.999936	RHOBTB2
ENSG00000008869	180.516	0.0403667	0.286759	0.140769	0.888053	0.999936	HEATR5B
ENSG00000008952	1836.27	0.0747093	0.362528	0.206079	0.836729	0.999936	SEC62
ENSG00000008988	4840.38	-0.0184882	0.309799	-0.0596781	0.952412	0.999936	RPS20
ENSG00000009307	6142.37	0.022134	0.246937	0.0896341	0.928578	0.999936	CSDE1
ENSG00000009335	187.248	-0.197256	0.279228	-0.706435	0.479918	0.999936	UBE3C
ENSG00000009413	1139.36	0.0921705	0.482321	0.191098	0.848449	0.999936	REV3L
ENSG00000009694	69.367	-0.333137	0.630759	-0.528153	0.597393	0.999936	TENM1
ENSG00000009709	115.339	0.00385244	1.78599	0.00215703	0.998279	0.999936	PAX7
ENSG00000009724	1.20287	-3.4469	3.55472	-0.969668	0.332212	NA	MASP2
ENSG00000009765	0.351416	-1.48817	4.32554	-0.344042	0.730815	NA	IYD
ENSG00000009780	154.399	0.397771	0.327961	1.21286	0.225183	0.999936	FAM76A
ENSG00000009790	0.0822007	0.999596	4.40736	0.226802	0.820578	NA	TRAF3IP3
ENSG00000009830	387.367	0.185565	0.315089	0.588928	0.55591	0.999936	POMT2
ENSG00000009844	1033.85	0.106162	0.312118	0.340133	0.733756	0.999936	VTA1
ENSG00000009950	24.7224	0.0851404	0.54686	0.155689	0.876278	0.999936	MLXIPL
ENSG00000009954	1709.83	-0.142521	0.238218	-0.598282	0.549652	0.999936	BAZ1B
ENSG00000010017	235.706	0.166919	0.358359	0.465786	0.641368	0.999936	RANBP9
ENSG00000010030	6.05187	0.110618	1.25542	0.0881122	0.929788	0.999936	ETV7
ENSG00000010072	118.198	0.16964	0.304007	0.558013	0.576836	0.999936	SPRTN
ENSG00000010165	211.621	0.168505	0.318001	0.529887	0.59619	0.999936	METTL13
ENSG00000010219	295.216	0.364125	0.433065	0.840809	0.400455	0.999936	DYRK4
ENSG00000010244	916.743	-0.0467787	0.245167	-0.190803	0.84868	0.999936	ZNF207
ENSG00000010256	399.449	0.14844	0.280441	0.529309	0.596591	0.999936	UQCRC1
ENSG00000010270	413.137	0.357914	0.46494	0.769807	0.441414	0.999936	STARD3NL
ENSG00000010278	108.001	-0.0924332	0.628552	-0.147057	0.883087	0.999936	CD9
ENSG00000010282	0	NA	NA	NA	NA	NA	HHATL
ENSG00000010292	454.997	-0.892123	0.534176	-1.67009	0.0949012	0.999936	NCAPD2
ENSG00000010295	146.978	-0.160924	0.237853	-0.67657	0.498679	0.999936	IFFO1
ENSG00000010310	9.11778	0.0218534	0.959689	0.0227714	0.981833	0.999936	GIPR
ENSG00000010318	48.5227	-0.310933	0.497844	-0.624559	0.53226	0.999936	PHF7
ENSG00000010319	6.25666	-0.0941128	1.28933	-0.0729935	0.941811	0.999936	SEMA3G
ENSG00000010322	333.495	-0.120153	0.3177	-0.378197	0.705284	0.999936	NISCH
ENSG00000010327	0.261762	-2.43465	4.32637	-0.562746	0.573608	NA	STAB1
ENSG00000010361	81.7815	0.237011	0.359691	0.65893	0.509941	0.999936	FUZ
ENSG00000010379	26.4451	2.02917	1.88856	1.07445	NA	NA	SLC6A13
ENSG00000010404	1185.98	0.154704	0.408404	0.3788	0.704836	0.999936	IDS
ENSG00000010438	1.76198	-1.27028	1.43772	-0.88354	0.376944	NA	PRSS3
ENSG00000010539	168.454	0.357301	0.442439	0.807572	0.419337	0.999936	ZNF200
ENSG00000010610	12.3107	0.116184	0.940123	0.123584	0.901645	0.999936	CD4
ENSG00000010626	363.457	0.525581	0.438473	1.19866	0.230659	0.999936	LRRC23
ENSG00000010671	0.416503	-0.908947	4.36379	-0.208293	0.835	NA	BTK
ENSG00000010704	5.17998	-0.559529	1.11031	-0.503938	0.614305	0.999936	HFE
ENSG00000010803	60.851	-0.337439	0.446922	-0.755029	0.450232	0.999936	SCMH1
ENSG00000010810	712.309	-0.0505893	0.312112	-0.162087	0.871237	0.999936	FYN
ENSG00000010818	169.421	-0.051725	0.491051	-0.105335	0.91611	0.999936	HIVEP2
ENSG00000010932	45.9421	-0.833865	2.2003	-0.378978	NA	NA	FMO1
ENSG00000011007	236.173	0.365943	0.384745	0.951132	0.341537	0.999936	ELOA
ENSG00000011009	614.976	-0.277355	0.501566	-0.552977	0.580279	0.999936	LYPLA2
ENSG00000011021	257.148	0.117253	0.465581	0.251842	0.801163	0.999936	CLCN6
ENSG00000011028	199.125	-0.579998	0.412415	-1.40635	0.159621	0.999936	MRC2
ENSG00000011052	0	NA	NA	NA	NA	NA	NME1-NME2
ENSG00000011083	3.80781	-0.736041	1.80725	-0.407272	0.683808	0.999936	SLC6A7
ENSG00000011105	229.693	-0.493489	0.531805	-0.92795	0.353433	0.999936	TSPAN9
ENSG00000011114	451.97	-0.370999	0.269113	-1.3786	0.168019	0.999936	BTBD7
ENSG00000011132	20.4654	-0.668005	0.531781	-1.25617	0.209056	0.999936	APBA3
ENSG00000011143	136.998	0.362613	0.301397	1.20311	0.228935	0.999936	MKS1
ENSG00000011198	50.5947	0.336534	0.445806	0.75489	0.450315	0.999936	ABHD5
ENSG00000011201	144.506	-0.422403	0.57631	-0.732943	0.463593	0.999936	ANOS1
ENSG00000011243	117.974	0.149556	0.459483	0.325487	0.744813	0.999936	AKAP8L
ENSG00000011258	198.137	-0.488963	0.272172	-1.79653	0.0724109	0.999936	MBTD1
ENSG00000011260	524.546	0.0966341	0.306644	0.315135	0.752659	0.999936	UTP18
ENSG00000011275	419.601	0.0805803	0.190866	0.422182	0.672892	0.999936	RNF216
ENSG00000011295	1000.33	0.217784	0.232967	0.934828	0.349877	0.999936	TTC19
ENSG00000011304	1754.23	-0.189324	0.463605	-0.408374	0.682999	0.999936	PTBP1
ENSG00000011332	1004.26	-0.191686	0.83107	-0.23065	0.817587	0.999936	DPF1
ENSG00000011347	106.218	-0.374312	0.673484	-0.555784	0.578359	0.999936	SYT7
ENSG00000011376	138.016	-0.26767	0.279966	-0.956079	0.339032	0.999936	LARS2
ENSG00000011405	1209.29	0.217008	0.344299	0.630289	0.528505	0.999936	PIK3C2A
ENSG00000011422	50.5229	-0.44249	0.629108	-0.70336	0.481831	0.999936	PLAUR
ENSG00000011426	164.203	-0.410191	0.494063	-0.830239	0.406403	0.999936	ANLN
ENSG00000011451	254.802	-0.165333	0.397691	-0.415733	0.677606	0.999936	WIZ
ENSG00000011454	1045.95	-0.199888	0.201014	-0.994397	0.32003	0.999936	RABGAP1
ENSG00000011465	495.279	-1.35976	1.21122	-1.12264	0.261592	0.999936	DCN
ENSG00000011478	3.35923	0.0608122	1.59395	0.0381519	0.969567	0.999936	QPCTL
ENSG00000011485	120.071	-0.00344593	0.344598	-0.00999985	0.992021	0.999936	PPP5C
ENSG00000011523	250.708	-0.322289	0.29276	-1.10086	0.270957	0.999936	CEP68
ENSG00000011566	287.66	-0.18657	0.248786	-0.749919	0.453303	0.999936	MAP4K3
ENSG00000011590	0.521755	0	4.40736	0	1	NA	ZBTB32
ENSG00000011600	4.84696	-0.688876	1.31036	-0.525715	0.599087	0.999936	TYROBP
ENSG00000011638	54.2409	0.18682	0.580294	0.321941	0.747498	0.999936	LDAF1
ENSG00000011677	370.489	-0.427451	0.834016	-0.512521	0.608286	0.999936	GABRA3
ENSG00000012048	218.948	-1.12729	0.533658	-2.11238	0.0346542	0.999936	BRCA1
ENSG00000012061	258.489	0.408951	0.277538	1.4735	0.140617	0.999936	ERCC1
ENSG00000012124	1.7716	0.370732	2.3399	0.158439	0.874111	NA	CD22
ENSG00000012171	39.1078	0.0171211	0.578311	0.0296053	0.976382	0.999936	SEMA3B
ENSG00000012174	141.458	0.0173834	0.322022	0.0539822	0.956949	0.999936	MBTPS2
ENSG00000012211	2.15087	-0.81502	1.74743	-0.466412	0.640921	NA	PRICKLE3
ENSG00000012223	0.303396	1.81446	4.37486	0.414747	0.678327	NA	LTF
ENSG00000012232	203.466	-0.627033	0.372866	-1.68166	0.0926353	0.999936	EXTL3
ENSG00000012504	0.930824	-0.348503	2.02758	-0.171881	0.863531	NA	NR1H4
ENSG00000012660	1069.02	-0.00732712	0.554649	-0.0132104	0.98946	0.999936	ELOVL5
ENSG00000012779	0.758621	0.707556	2.66887	0.265114	0.790922	NA	ALOX5
ENSG00000012817	30.7748	0.131693	4.08648	0.0322264	NA	NA	KDM5D
ENSG00000012822	122.956	-0.339363	0.307212	-1.10466	0.269308	0.999936	CALCOCO1
ENSG00000012963	231.933	-0.129984	0.335026	-0.387981	0.69803	0.999936	UBR7
ENSG00000012983	748.534	0.0783877	0.236224	0.331837	0.740013	0.999936	MAP4K5
ENSG00000013016	74.7699	0.0752475	0.337774	0.222775	0.823711	0.999936	EHD3
ENSG00000013275	678.349	0.198514	0.34812	0.570246	0.568511	0.999936	PSMC4
ENSG00000013288	55.0992	0.503044	0.384503	1.3083	0.190772	0.999936	MAN2B2
ENSG00000013293	31.4148	0.171842	1.00042	0.171769	0.863619	0.999936	SLC7A14
ENSG00000013297	147.463	0.0931341	1.22759	0.0758675	0.939525	0.999936	CLDN11
ENSG00000013306	487.338	-0.101764	0.291675	-0.348897	0.727167	0.999936	SLC25A39
ENSG00000013364	61.596	0.0360918	0.484296	0.0745243	0.940593	0.999936	MVP
ENSG00000013374	792.335	0.296958	0.334922	0.886647	0.375269	0.999936	NUB1
ENSG00000013375	836.699	0.176297	0.44611	0.395187	0.692705	0.999936	PGM3
ENSG00000013392	67.8617	0.328802	0.339702	0.967915	0.333087	0.999936	RWDD2A
ENSG00000013441	1411.13	0.00919032	0.500259	0.0183711	0.985343	0.999936	CLK1
ENSG00000013503	120.918	-0.37721	0.453141	-0.832433	0.405165	0.999936	POLR3B
ENSG00000013523	25.7618	-0.202454	0.589387	-0.343499	0.731223	0.999936	ANGEL1
ENSG00000013561	229.203	0.278895	0.395668	0.704871	0.480891	0.999936	RNF14
ENSG00000013563	48.6361	0.300905	0.515651	0.583544	0.559527	0.999936	DNASE1L1
ENSG00000013573	42.7211	-0.352674	0.760643	-0.463652	0.642897	0.999936	DDX11
ENSG00000013583	382.88	-0.0866949	0.29942	-0.289543	0.772166	0.999936	HEBP1
ENSG00000013588	25.1103	-0.785546	0.732875	-1.07187	0.283779	0.999936	GPRC5A
ENSG00000013619	42.809	-0.0513906	0.457746	-0.112269	0.91061	0.999936	MAMLD1
ENSG00000013725	2.39722	-2.70628	1.62843	-1.6619	0.0965334	NA	CD6
ENSG00000013810	427.47	-1.05734	0.504706	-2.09496	0.0361744	0.999936	TACC3
ENSG00000014123	530.963	0.440518	0.339007	1.29944	0.193794	0.999936	UFL1
ENSG00000014138	36.2852	-0.741378	0.701545	-1.05678	0.290612	0.999936	POLA2
ENSG00000014164	53.5041	0.0090462	0.400497	0.0225874	0.981979	0.999936	ZC3H3
ENSG00000014216	106.316	-0.202033	0.458671	-0.440475	0.659593	0.999936	CAPN1
ENSG00000014257	1.92987	-0.578887	1.4278	-0.405441	0.685154	NA	ACP3
ENSG00000014641	2100.78	-0.087449	0.287119	-0.304575	0.76069	0.999936	MDH1
ENSG00000014824	902.429	0.0066221	0.284897	0.0232439	0.981456	0.999936	SLC30A9
ENSG00000014914	15.6924	-0.312988	0.868225	-0.360492	0.718479	0.999936	MTMR11
ENSG00000014919	222.895	0.0959705	0.263093	0.364777	0.715278	0.999936	COX15
ENSG00000015133	212.029	-0.258571	0.445874	-0.57992	0.561969	0.999936	CCDC88C
ENSG00000015153	408.792	0.0320021	0.23176	0.138083	0.890175	0.999936	YAF2
ENSG00000015171	1020.36	0.0230746	0.369459	0.0624552	0.9502	0.999936	ZMYND11
ENSG00000015285	9.91715	0.441979	0.78363	0.564014	0.572744	0.999936	WAS
ENSG00000015413	0.93252	-3.97346	2.62892	-1.51144	0.130676	NA	DPEP1
ENSG00000015475	80.2504	-0.712751	0.800749	-0.890105	0.373409	0.999936	BID
ENSG00000015479	24.0672	-0.341737	0.655825	-0.521079	0.602312	0.999936	MATR3
ENSG00000015520	1.67934	-0.573575	1.72243	-0.333003	0.739132	NA	NPC1L1
ENSG00000015532	108.368	0.199084	0.49795	0.399808	0.689298	0.999936	XYLT2
ENSG00000015568	0	NA	NA	NA	NA	NA	RGPD5
ENSG00000015592	3987.53	0.449478	0.679715	0.661274	0.508437	0.999936	STMN4
ENSG00000015676	460.107	-0.0553048	0.282645	-0.195668	0.84487	0.999936	NUDCD3
ENSG00000016082	70.7291	-0.79444	0.934203	-0.850394	0.395106	0.999936	ISL1
ENSG00000016391	9.93919	-1.10668	0.829447	-1.33424	0.182126	0.999936	CHDH
ENSG00000016402	2.04258	0.0248607	1.54104	0.0161324	0.987129	NA	IL20RA
ENSG00000016490	0	NA	NA	NA	NA	NA	CLCA1
ENSG00000016602	0.0694971	0	4.40736	0	1	NA	CLCA4
ENSG00000016864	260.836	0.21476	0.262686	0.817552	0.413613	0.999936	GLT8D1
ENSG00000017260	466.609	-0.121112	0.227521	-0.53231	0.594512	0.999936	ATP2C1
ENSG00000017427	62.0153	0.394504	1.02712	0.384089	0.700912	0.999936	IGF1
ENSG00000017483	11.9973	0.818478	0.924111	0.885692	0.375783	0.999936	SLC38A5
ENSG00000017797	374.766	-0.0593691	0.279291	-0.21257	0.831662	0.999936	RALBP1
ENSG00000018189	2562.68	0.256429	0.465405	0.550981	0.581647	0.999936	RUFY3
ENSG00000018236	224.132	-0.753119	0.777932	-0.968104	0.332992	0.999936	CNTN1
ENSG00000018280	24.1691	-1.21954	1.00909	-1.20855	0.226834	0.999936	SLC11A1
ENSG00000018408	321.502	0.0875291	0.339095	0.258126	0.79631	0.999936	WWTR1
ENSG00000018510	212.522	-0.435878	0.278623	-1.5644	0.117723	0.999936	AGPS
ENSG00000018607	0.2599	2.46596	4.32886	0.569657	0.568911	NA	ZNF285CP
ENSG00000018610	410.708	0.198488	0.389166	0.510033	0.610028	0.999936	STEEP1
ENSG00000018625	367.793	0.643912	0.658538	0.97779	0.328178	0.999936	ATP1A2
ENSG00000018699	79.0134	-0.108725	0.420735	-0.258416	0.796086	0.999936	TTC27
ENSG00000018869	25.2341	0.258058	1.15579	0.223274	0.823322	0.999936	ZNF582
ENSG00000019102	0	NA	NA	NA	NA	NA	VSIG2
ENSG00000019144	165.389	-0.370603	0.473887	-0.78205	0.434185	0.999936	PHLDB1
ENSG00000019169	0	NA	NA	NA	NA	NA	MARCO
ENSG00000019186	0.963346	1.6419	2.23731	0.733874	0.463026	NA	CYP24A1
ENSG00000019485	45.3281	-0.376859	0.646194	-0.583198	0.55976	0.999936	PRDM11
ENSG00000019505	253.976	0.153332	0.666776	0.229961	0.818122	0.999936	SYT13
ENSG00000019549	48.8699	-0.833067	0.652902	-1.27594	0.201975	0.999936	SNAI2
ENSG00000019582	5.45312	1.00769	1.23403	0.816584	0.414166	0.999936	CD74
ENSG00000019991	8.39128	-1.77626	1.20402	-1.47527	0.140141	0.999936	HGF
ENSG00000019995	557.398	-0.0430264	0.239892	-0.179358	0.857657	0.999936	ZRANB1
ENSG00000020129	262.231	-0.130496	0.501554	-0.260184	0.794722	0.999936	NCDN
ENSG00000020181	39.6074	-0.215046	0.868054	-0.247733	0.804341	0.999936	ADGRA2
ENSG00000020219	0	NA	NA	NA	NA	NA	CCT8L1P
ENSG00000020256	197.751	0.0822343	0.306044	0.268701	0.78816	0.999936	ZFP64
ENSG00000020426	439.786	0.112758	0.304882	0.369841	0.711501	0.999936	MNAT1
ENSG00000020577	73.9683	0.541591	0.395495	1.3694	0.170874	0.999936	SAMD4A
ENSG00000020633	6.57602	-0.192895	1.23923	-0.155658	0.876303	0.999936	RUNX3
ENSG00000020922	351.109	-0.470947	0.464594	-1.01367	0.310738	0.999936	MRE11
ENSG00000021300	41.2065	-0.0335964	0.638073	-0.0526528	0.958009	0.999936	PLEKHB1
ENSG00000021355	20.5089	0.456497	0.935328	0.488061	0.625506	0.999936	SERPINB1
ENSG00000021461	0.0866334	0.999596	4.40736	0.226802	0.820578	NA	CYP3A43
ENSG00000021488	8.04323	-0.0299766	0.88878	-0.0337278	0.973094	0.999936	SLC7A9
ENSG00000021574	449.127	-0.0655601	0.379193	-0.172894	0.862735	0.999936	SPAST
ENSG00000021645	215.293	0.257251	0.669253	0.384385	0.700693	0.999936	NRXN3
ENSG00000021762	144.05	-0.0924366	0.358869	-0.257578	0.796733	0.999936	OSBPL5
ENSG00000021776	781.183	-0.175897	0.22462	-0.783084	0.433578	0.999936	AQR
ENSG00000021826	45.1706	-0.830439	0.733516	-1.13213	0.257578	0.999936	CPS1
ENSG00000021852	0.0802055	-0.923932	4.40736	-0.209634	0.833953	NA	C8B
ENSG00000022267	462.615	-0.107229	0.420127	-0.25523	0.798545	0.999936	FHL1
ENSG00000022277	1626.74	0.255861	0.278365	0.919158	0.358013	0.999936	RTF2
ENSG00000022355	10.2004	-1.04071	1.64177	-0.633895	NA	NA	GABRA1
ENSG00000022556	87.705	-0.49716	2.75881	-0.180208	0.856989	0.999936	NLRP2
ENSG00000022567	52.806	-0.386375	0.392639	-0.984047	0.325092	0.999936	SLC45A4
ENSG00000022840	447.842	0.211723	0.290589	0.728601	0.466246	0.999936	RNF10
ENSG00000022976	95.3946	0.0473482	0.285565	0.165805	0.86831	0.999936	ZNF839
ENSG00000023041	233.947	-0.258427	0.272812	-0.947272	0.3435	0.999936	ZDHHC6
ENSG00000023171	81.9698	0.447503	0.410456	1.09026	0.2756	0.999936	GRAMD1B
ENSG00000023191	557.045	0.100392	0.225898	0.444413	0.656744	0.999936	RNH1
ENSG00000023228	881.827	-0.0953189	0.190571	-0.500176	0.616951	0.999936	NDUFS1
ENSG00000023287	1370.92	0.0638299	0.259388	0.246079	0.805621	0.999936	RB1CC1
ENSG00000023318	415.405	0.172436	0.271026	0.636235	0.524623	0.999936	ERP44
ENSG00000023330	121.821	0.0758759	0.395632	0.191784	0.847911	0.999936	ALAS1
ENSG00000023445	12.5386	0.137736	0.774886	0.177749	0.85892	0.999936	BIRC3
ENSG00000023516	457.138	-0.0525439	0.318508	-0.164969	0.868969	0.999936	AKAP11
ENSG00000023572	110.041	0.0258081	0.373236	0.069147	0.944873	0.999936	GLRX2
ENSG00000023608	262.067	-0.0116237	0.490272	-0.0237087	0.981085	0.999936	SNAPC1
ENSG00000023697	45.7067	-0.57172	0.547543	-1.04416	0.296413	0.999936	DERA
ENSG00000023734	2136.83	0.237514	0.335542	0.707852	0.479037	0.999936	STRAP
ENSG00000023839	3.55863	-1.61523	1.26809	-1.27375	0.202752	0.999936	ABCC2
ENSG00000023892	3.15658	1.2744	1.25706	1.0138	0.310678	0.999936	DEF6
ENSG00000023902	729.622	-0.122739	0.392634	-0.312604	0.754581	0.999936	PLEKHO1
ENSG00000023909	163.679	0.773292	0.452328	1.70958	0.0873431	0.999936	GCLM
ENSG00000024048	381.711	-0.257404	0.258373	-0.996253	0.319127	0.999936	UBR2
ENSG00000024422	51.7704	-0.359917	0.800704	-0.4495	0.653071	0.999936	EHD2
ENSG00000024526	105.849	-0.862639	0.634637	-1.35926	0.174063	0.999936	DEPDC1
ENSG00000024862	146.266	0.489585	0.41735	1.17308	0.240764	0.999936	CCDC28A
ENSG00000025039	1194.13	0.489802	0.320509	1.5282	0.126462	0.999936	RRAGD
ENSG00000025156	826.982	0.253333	0.319357	0.79326	0.427626	0.999936	HSF2
ENSG00000025293	513.367	-0.227044	0.257397	-0.882077	0.377735	0.999936	PHF20
ENSG00000025423	18.9857	0.617763	0.739808	0.835031	0.4037	0.999936	HSD17B6
ENSG00000025434	60.7832	0.446838	0.413829	1.07977	0.280247	0.999936	NR1H3
ENSG00000025708	9.70276	-0.287362	1.03599	-0.277378	0.78149	0.999936	TYMP
ENSG00000025770	210.367	0.0390652	0.326338	0.119708	0.904715	0.999936	NCAPH2
ENSG00000025772	610.485	0.0411848	0.361511	0.113924	0.909298	0.999936	TOMM34
ENSG00000025796	1209.16	0.136785	0.228352	0.599009	0.549167	0.999936	SEC63
ENSG00000025800	462.746	-0.314221	0.283789	-1.10723	0.268192	0.999936	KPNA6
ENSG00000026025	9784.07	0.286227	0.518017	0.552543	0.580576	0.999936	VIM
ENSG00000026036	0	NA	NA	NA	NA	NA	RTEL1-TNFRSF6B
ENSG00000026103	13.6048	0.560315	0.860043	0.651496	0.514726	0.999936	FAS
ENSG00000026297	171.57	0.125052	0.311283	0.401731	0.687882	0.999936	RNASET2
ENSG00000026508	90.6746	0.132829	0.767907	0.172975	0.862671	0.999936	CD44
ENSG00000026559	62.3609	-0.316596	0.544097	-0.581874	0.560652	0.999936	KCNG1
ENSG00000026652	450.551	-0.0542141	0.300215	-0.180584	0.856694	0.999936	AGPAT4
ENSG00000026751	0.340726	0.0482727	4.3314	0.0111448	0.991108	NA	SLAMF7
ENSG00000026950	124.457	0.536914	0.636183	0.843961	0.398691	0.999936	BTN3A1
ENSG00000027001	86.3427	0.0257408	0.447717	0.0574935	0.954152	0.999936	MIPEP
ENSG00000027075	7.9764	-1.15719	0.956292	-1.21008	0.226249	0.999936	PRKCH
ENSG00000027644	0.413039	-0.835548	3.45837	-0.241602	0.809089	NA	INSRR
ENSG00000027697	67.6217	0.142167	0.42652	0.333319	0.738894	0.999936	IFNGR1
ENSG00000027847	163.706	0.0319563	0.349409	0.0914583	0.927128	0.999936	B4GALT7
ENSG00000027869	21.8725	-0.68933	0.57456	-1.19975	0.230235	0.999936	SH2D2A
ENSG00000028116	61.0998	-0.341773	0.830299	-0.411626	0.680613	0.999936	VRK2
ENSG00000028137	53.3704	-0.625002	1.12998	-0.553107	0.58019	0.999936	TNFRSF1B
ENSG00000028203	627.323	-0.0290849	0.309477	-0.0939807	0.925124	0.999936	VEZT
ENSG00000028277	374.522	-0.669293	0.351497	-1.90412	0.0568943	0.999936	POU2F2
ENSG00000028310	567.515	0.276314	0.229426	1.20437	0.228447	0.999936	BRD9
ENSG00000028528	397.419	-0.0143215	0.220385	-0.0649837	0.948187	0.999936	SNX1
ENSG00000028839	154.391	0.353036	0.352859	1.0005	0.317067	0.999936	TBPL1
ENSG00000029153	13.0331	-0.36426	0.92314	-0.394588	0.693147	0.999936	ARNTL2
ENSG00000029363	2274.17	-0.0174073	0.206971	-0.084105	0.932973	0.999936	BCLAF1
ENSG00000029364	685.461	0.263333	0.303034	0.86899	0.384852	0.999936	SLC39A9
ENSG00000029534	32.2429	-0.724254	0.870065	-0.832414	0.405175	0.999936	ANK1
ENSG00000029559	2.70717	-1.01327	1.82679	-0.554675	0.579117	0.999936	IBSP
ENSG00000029639	126.435	0.329727	0.403129	0.817918	0.413404	0.999936	TFB1M
ENSG00000029725	1250.26	-0.161224	0.262053	-0.615234	0.5384	0.999936	RABEP1
ENSG00000029993	990.135	-0.640142	0.434389	-1.47366	0.140573	0.999936	HMGB3
ENSG00000030066	218.644	-0.144185	0.279941	-0.515054	0.606515	0.999936	NUP160
ENSG00000030110	31.1421	0.995696	0.52142	1.90958	0.0561867	0.999936	BAK1
ENSG00000030304	1.52672	1.07612	1.77609	0.605894	0.544585	NA	MUSK
ENSG00000030419	65.701	0.185875	0.454657	0.408825	0.682668	0.999936	IKZF2
ENSG00000030582	714.961	0.00815119	0.360915	0.0225848	0.981981	0.999936	GRN
ENSG00000031003	269.954	-0.0626136	0.243659	-0.256972	0.7972	0.999936	FAM13B
ENSG00000031081	65.1678	-0.250464	0.78995	-0.317063	0.751196	0.999936	ARHGAP31
ENSG00000031691	174.773	-0.0170222	0.590883	-0.0288081	0.977018	0.999936	CENPQ
ENSG00000031698	2232.02	0.504961	0.299045	1.68858	0.0913001	0.999936	SARS1
ENSG00000031823	419.665	0.00127784	0.305256	0.00418611	0.99666	0.999936	RANBP3
ENSG00000032219	1595.14	-0.00294716	0.444115	-0.00663603	0.994705	0.999936	ARID4A
ENSG00000032389	125.318	-0.0311249	0.369163	-0.0843122	0.932808	0.999936	EIPR1
ENSG00000032444	63.5609	-0.309141	0.387068	-0.798673	0.42448	0.999936	PNPLA6
ENSG00000032742	239.821	-0.0666324	0.390659	-0.170564	0.864567	0.999936	IFT88
ENSG00000033011	49.2617	-0.214418	0.462445	-0.463662	0.64289	0.999936	ALG1
ENSG00000033030	373.196	-0.00313633	0.207056	-0.0151473	0.987915	0.999936	ZCCHC8
ENSG00000033050	147.392	0.161597	0.245091	0.659334	0.509681	0.999936	ABCF2
ENSG00000033100	111.731	-0.0298749	0.364126	-0.0820455	0.934611	0.999936	CHPF2
ENSG00000033122	118.528	-0.736942	0.83957	-0.877762	0.380073	0.999936	LRRC7
ENSG00000033170	318.417	0.0973672	0.46913	0.207549	0.835581	0.999936	FUT8
ENSG00000033178	820.863	-0.126914	0.264231	-0.480314	0.631004	0.999936	UBA6
ENSG00000033327	392.27	0.157745	0.369776	0.426595	0.669675	0.999936	GAB2
ENSG00000033627	503.173	0.19851	0.30551	0.649768	0.515842	0.999936	ATP6V0A1
ENSG00000033800	1047.81	-0.280365	0.208261	-1.34622	0.178232	0.999936	PIAS1
ENSG00000033867	3797.13	0.0708009	0.542087	0.130608	0.896085	0.999936	SLC4A7
ENSG00000034053	532.645	-0.31841	0.513321	-0.620294	0.535064	0.999936	APBA2
ENSG00000034152	62.4246	0.285665	0.398734	0.716429	0.473727	0.999936	MAP2K3
ENSG00000034239	153.588	0.86923	0.96383	0.90185	0.367137	0.999936	CLXN
ENSG00000034510	5698.5	0.114422	0.442757	0.258432	0.796074	0.999936	TMSB10
ENSG00000034533	44.9801	0.382721	0.552613	0.692567	0.488581	0.999936	ASTE1
ENSG00000034677	530.027	0.0172346	0.211991	0.0812989	0.935204	0.999936	RNF19A
ENSG00000034693	91.6839	0.172788	0.29468	0.586355	0.557637	0.999936	PEX3
ENSG00000034713	981.821	0.180599	0.400034	0.451459	0.651659	0.999936	GABARAPL2
ENSG00000034971	0.166839	0.0378464	4.40736	0.0085871	0.993149	NA	MYOC
ENSG00000035115	162.487	-0.267	0.246752	-1.08206	0.279227	0.999936	SH3YL1
ENSG00000035141	372.566	0.0617763	0.258345	0.239123	0.81101	0.999936	FAM136A
ENSG00000035403	580.753	0.185965	0.448395	0.414734	0.678337	0.999936	VCL
ENSG00000035499	109.189	-1.00648	0.650284	-1.54775	0.121683	0.999936	DEPDC1B
ENSG00000035664	10.8266	-0.109796	0.794045	-0.138275	0.890023	0.999936	DAPK2
ENSG00000035681	117.318	0.14167	0.363974	0.38923	0.697106	0.999936	NSMAF
ENSG00000035687	328.439	-0.0617648	0.272654	-0.226532	0.820788	0.999936	ADSS2
ENSG00000035720	0.0790265	0	4.40736	0	1	NA	STAP1
ENSG00000035862	1167.66	-0.121769	0.417347	-0.29177	0.770463	0.999936	TIMP2
ENSG00000035928	910.324	-0.159862	0.211578	-0.755569	0.449908	0.999936	RFC1
ENSG00000036054	335.508	0.333482	0.378708	0.880579	0.378545	0.999936	TBC1D23
ENSG00000036257	419.456	0.0611005	0.310281	0.19692	0.84389	0.999936	CUL3
ENSG00000036448	46.4091	-0.2759	0.577874	-0.47744	0.633049	0.999936	MYOM2
ENSG00000036473	0	NA	NA	NA	NA	NA	OTC
ENSG00000036530	120.37	-0.619563	0.338717	-1.82915	0.0673777	0.999936	CYP46A1
ENSG00000036549	618.228	0.011482	0.240682	0.0477062	0.96195	0.999936	ZZZ3
ENSG00000036565	2.70281	-0.511418	1.76042	-0.290509	0.771427	0.999936	SLC18A1
ENSG00000036672	22.4759	-0.00102115	0.617491	-0.00165371	0.998681	0.999936	USP2
ENSG00000036828	0.0827356	0	4.40736	0	1	NA	CASR
ENSG00000037042	117.702	0.404862	0.443824	0.912214	0.361656	0.999936	TUBG2
ENSG00000037241	259.314	-0.0840725	0.347748	-0.241763	0.808964	0.999936	RPL26L1
ENSG00000037280	8.23202	-0.694787	1.10709	-0.627578	0.53028	0.999936	FLT4
ENSG00000037474	194.238	-0.0984663	0.374945	-0.262615	0.792847	0.999936	NSUN2
ENSG00000037637	231.999	0.14957	0.277634	0.538731	0.590073	0.999936	FBXO42
ENSG00000037749	32.6357	0.496967	0.405328	1.22609	0.220165	0.999936	MFAP3
ENSG00000037757	60.1616	-0.192156	0.36194	-0.530906	0.595484	0.999936	MRI1
ENSG00000037897	122.329	0.249995	0.467832	0.53437	0.593086	0.999936	METTL1
ENSG00000037965	21.4465	-6.11061	2.20912	-2.76608	0.0056735	0.886836	HOXC8
ENSG00000038002	122.828	0.253647	0.501994	0.50528	0.613362	0.999936	AGA
ENSG00000038210	26.4413	0.604149	0.486814	1.24103	0.214596	0.999936	PI4K2B
ENSG00000038219	2101.01	0.0946071	0.266591	0.354877	0.722682	0.999936	BOD1L1
ENSG00000038274	613.138	-0.01757	0.325229	-0.0540233	0.956917	0.999936	MAT2B
ENSG00000038295	37.6641	-0.362389	1.02816	-0.352464	0.724491	0.999936	TLL1
ENSG00000038358	1.58106	-1.21535	2.23639	-0.543443	0.586825	NA	EDC4
ENSG00000038382	370.643	-0.258594	0.380251	-0.680061	0.496466	0.999936	TRIO
ENSG00000038427	2306.1	-0.243184	0.631056	-0.385361	0.69997	0.999936	VCAN
ENSG00000038532	61.0707	-0.0542058	0.419806	-0.129121	0.897262	0.999936	CLEC16A
ENSG00000038945	2.48977	0.162786	1.84429	0.0882652	0.929666	NA	MSR1
ENSG00000039068	18.2342	-0.605251	0.728421	-0.830908	0.406026	0.999936	CDH1
ENSG00000039123	888.41	-0.0726286	0.238784	-0.304161	0.761005	0.999936	MTREX
ENSG00000039139	33.595	0.668757	0.575707	1.16163	0.245387	0.999936	DNAH5
ENSG00000039319	917.509	0.223916	0.447229	0.500673	0.616601	0.999936	ZFYVE16
ENSG00000039523	91.9022	-0.036109	0.45486	-0.0793848	0.936727	0.999936	RIPOR1
ENSG00000039537	1.74201	-0.835649	2.98555	-0.279898	0.779556	NA	C6
ENSG00000039560	801.552	-0.522312	0.319416	-1.63521	0.102005	0.999936	RAI14
ENSG00000039600	1.51444	-2.85549	2.42048	-1.17972	0.238112	NA	SOX30
ENSG00000039650	107.865	0.191508	0.433786	0.441481	0.658865	0.999936	PNKP
ENSG00000039987	0.692346	-1.80758	3.62406	-0.498773	0.617939	NA	BEST2
ENSG00000040199	66.4931	-0.334837	0.399909	-0.837282	0.402434	0.999936	PHLPP2
ENSG00000040275	303.514	-0.41797	0.228609	-1.82832	0.0675012	0.999936	SPDL1
ENSG00000040341	416.769	-0.326267	0.384138	-0.849349	0.395687	0.999936	STAU2
ENSG00000040487	32.1307	0.0840062	0.491317	0.170982	0.864238	0.999936	SLC66A1
ENSG00000040531	32.7006	-0.0493207	0.522732	-0.0943518	0.92483	0.999936	CTNS
ENSG00000040608	732.361	0.481634	0.413788	1.16396	0.244439	0.999936	RTN4R
ENSG00000040633	252.29	0.308961	0.475792	0.649361	0.516105	0.999936	PHF23
ENSG00000040731	18.6633	0.779123	0.686843	1.13435	0.256646	0.999936	CDH10
ENSG00000040933	156.875	-0.162932	0.380711	-0.427968	0.668674	0.999936	INPP4A
ENSG00000041353	16.6924	-0.0506192	0.981789	-0.0515582	0.958881	0.999936	RAB27B
ENSG00000041357	1867.32	-0.133023	0.235992	-0.563676	0.572975	0.999936	PSMA4
ENSG00000041515	35.187	-0.772979	0.712209	-1.08533	0.277777	0.999936	MYO16
ENSG00000041802	351.41	0.213619	0.207351	1.03023	0.302901	0.999936	LSG1
ENSG00000041880	98.2085	0.292934	0.428193	0.684117	0.493901	0.999936	PARP3
ENSG00000041982	17.031	-0.700956	0.858085	-0.816885	0.413994	0.999936	TNC
ENSG00000041988	225.822	0.108484	0.293561	0.369546	0.711721	0.999936	THAP3
ENSG00000042062	8.83421	-1.54587	1.23756	-1.24913	0.211619	0.999936	RIPOR3
ENSG00000042088	252.799	-0.386429	0.403341	-0.95807	0.338027	0.999936	TDP1
ENSG00000042286	23.132	0.520125	0.521808	0.996776	0.318873	0.999936	AIFM2
ENSG00000042304	0.233366	0.999579	4.40736	0.226798	0.820581	NA	C2orf83
ENSG00000042317	274.278	0.242069	0.298314	0.811458	0.417102	0.999936	SPATA7
ENSG00000042429	510.259	0.133364	0.278584	0.47872	0.632138	0.999936	MED17
ENSG00000042445	167.285	0.238127	0.373404	0.63772	0.523656	0.999936	RETSAT
ENSG00000042493	17.2133	-0.869398	0.878841	-0.989256	0.322538	0.999936	CAPG
ENSG00000042753	1570.82	0.0328202	0.358796	0.0914733	0.927117	0.999936	AP2S1
ENSG00000042781	3.06686	1.45893	2.07055	0.704611	0.481052	0.999936	USH2A
ENSG00000042813	0.0802055	-0.923932	4.40736	-0.209634	0.833953	NA	ZPBP
ENSG00000042832	1.0231	-0.956322	2.39834	-0.398743	0.690082	NA	TG
ENSG00000042980	10.9484	0.762199	1.04006	0.732843	0.463654	0.999936	ADAM28
ENSG00000043039	5.63908	1.29808	1.25288	1.03608	0.300165	0.999936	BARX2
ENSG00000043093	195.072	0.111336	0.268414	0.414793	0.678294	0.999936	DCUN1D1
ENSG00000043143	26.2577	-0.169857	0.635602	-0.267237	0.789286	0.999936	JADE2
ENSG00000043355	1507.54	0.09773	0.409531	0.238639	0.811386	0.999936	ZIC2
ENSG00000043462	0.931216	0.291359	2.13373	0.136549	0.891387	NA	LCP2
ENSG00000043514	299.217	0.0355056	0.407098	0.0872164	0.930499	0.999936	TRIT1
ENSG00000043591	6.24101	-0.809817	0.946597	-0.855504	0.392272	0.999936	ADRB1
ENSG00000044012	0	NA	NA	NA	NA	NA	GUCA2B
ENSG00000044090	83.8544	0.097648	0.35273	0.276835	0.781907	0.999936	CUL7
ENSG00000044115	1223.62	0.143891	0.232382	0.619201	0.535784	0.999936	CTNNA1
ENSG00000044446	84.5156	-0.148407	0.314739	-0.471523	0.637267	0.999936	PHKA2
ENSG00000044459	571.059	-0.253767	0.473917	-0.535467	0.592327	0.999936	CNTLN
ENSG00000044524	302.235	0.234308	0.521395	0.449387	0.653153	0.999936	EPHA3
ENSG00000044574	5191.98	0.356621	0.413757	0.861909	0.388738	0.999936	HSPA5
ENSG00000046604	125.674	-0.498323	0.550357	-0.905454	0.365225	0.999936	DSG2
ENSG00000046647	80.3928	0.0672024	0.262193	0.256309	0.797713	0.999936	GEMIN8
ENSG00000046651	476.544	-0.0285257	0.223593	-0.127579	0.898482	0.999936	OFD1
ENSG00000046653	1322.68	0.559398	0.500025	1.11874	0.263251	0.999936	GPM6B
ENSG00000046774	0.161762	0	4.40736	0	1	NA	MAGEC2
ENSG00000046889	291.405	-0.3081	0.527538	-0.584033	0.559198	0.999936	PREX2
ENSG00000047056	351.547	0.321843	0.362233	0.888498	0.374273	0.999936	WDR37
ENSG00000047188	276.542	0.147712	0.249292	0.592526	0.553498	0.999936	YTHDC2
ENSG00000047230	289.695	-0.296338	0.537719	-0.551103	0.581563	0.999936	CTPS2
ENSG00000047249	640.215	0.0175224	0.334629	0.0523637	0.958239	0.999936	ATP6V1H
ENSG00000047315	1086.09	-0.0948532	0.331812	-0.285865	0.774982	0.999936	POLR2B
ENSG00000047346	209.742	0.152898	0.270184	0.565904	0.571459	0.999936	FAM214A
ENSG00000047365	20.0559	-0.0861031	0.713585	-0.120663	0.903958	0.999936	ARAP2
ENSG00000047410	2363.93	-0.0495008	0.309819	-0.159773	0.87306	0.999936	TPR
ENSG00000047457	49.867	0.170901	0.563172	0.303462	0.761538	0.999936	CP
ENSG00000047578	55.9001	0.275799	0.360603	0.764827	0.444374	0.999936	KATNIP
ENSG00000047579	391.889	0.0187783	0.371818	0.0505039	0.959721	0.999936	DTNBP1
ENSG00000047597	16.5061	-0.428429	0.624447	-0.686094	0.492654	0.999936	XK
ENSG00000047617	5.45356	1.76039	1.07449	1.63834	0.10135	0.999936	ANO2
ENSG00000047621	156.743	0.023145	0.303043	0.0763754	0.93912	0.999936	C12orf4
ENSG00000047634	203.161	0.289855	0.647537	0.447627	0.654422	0.999936	SCML1
ENSG00000047644	226.852	-0.385818	0.378784	-1.01857	0.308407	0.999936	WWC3
ENSG00000047648	21.0827	-0.571659	0.757929	-0.754238	0.450706	0.999936	ARHGAP6
ENSG00000047662	7.43509	-0.0397053	1.42608	-0.0278423	0.977788	0.999936	FAM184B
ENSG00000047849	1690.03	-0.0510424	0.358325	-0.142447	0.886727	0.999936	MAP4
ENSG00000047932	648.206	-0.0463129	0.29134	-0.158965	0.873696	0.999936	GOPC
ENSG00000047936	0	NA	NA	NA	NA	NA	ROS1
ENSG00000048028	223.802	-0.248572	0.456763	-0.544205	0.586301	0.999936	USP28
ENSG00000048052	464.739	-0.0122895	0.442902	-0.0277476	0.977863	0.999936	HDAC9
ENSG00000048140	197.19	-0.0523357	0.340482	-0.15371	0.877838	0.999936	TSPAN17
ENSG00000048162	124.65	-0.131537	0.354226	-0.371337	0.710387	0.999936	NOP16
ENSG00000048342	124.788	0.110828	0.431328	0.256945	0.797221	0.999936	CC2D2A
ENSG00000048392	192.963	0.29969	0.461223	0.649771	0.51584	0.999936	RRM2B
ENSG00000048405	234.349	-0.0114879	0.296243	-0.0387787	0.969067	0.999936	ZNF800
ENSG00000048462	0.310503	0	4.40736	0	1	NA	TNFRSF17
ENSG00000048471	45.7676	0.0660301	0.452024	0.146077	0.883861	0.999936	SNX29
ENSG00000048540	353.787	0.0336055	0.512585	0.0655609	0.947727	0.999936	LMO3
ENSG00000048544	488.683	0.058434	0.231428	0.252493	0.80066	0.999936	MRPS10
ENSG00000048545	51.3091	0.465802	0.604491	0.770568	0.440963	0.999936	GUCA1A
ENSG00000048649	2373.17	-0.037952	0.310441	-0.122252	0.9027	0.999936	RSF1
ENSG00000048707	237.917	-0.269135	0.322361	-0.834886	0.403782	0.999936	VPS13D
ENSG00000048740	1897.16	-0.422228	0.596727	-0.707574	0.47921	0.999936	CELF2
ENSG00000048828	528.589	-0.210348	0.299128	-0.703202	0.48193	0.999936	FAM120A
ENSG00000048991	474.766	-0.223091	0.308213	-0.723821	0.469176	0.999936	R3HDM1
ENSG00000049089	34.4224	-0.363534	0.635187	-0.572326	0.567101	0.999936	COL9A2
ENSG00000049130	74.8118	0.118735	0.44883	0.264544	0.791361	0.999936	KITLG
ENSG00000049167	42.1001	0.259141	0.433525	0.597752	0.550005	0.999936	ERCC8
ENSG00000049192	68.7261	-0.49121	0.493295	-0.995773	0.31936	0.999936	ADAMTS6
ENSG00000049239	113.454	-0.383163	0.494493	-0.774861	0.438422	0.999936	H6PD
ENSG00000049245	480.787	0.179351	0.428238	0.418812	0.675353	0.999936	VAMP3
ENSG00000049246	107.31	0.554911	0.432342	1.2835	0.199317	0.999936	PER3
ENSG00000049247	0.415306	2.39618	4.33287	0.553024	0.580247	NA	UTS2
ENSG00000049249	2.39813	-0.482301	1.71997	-0.280412	0.779161	NA	TNFRSF9
ENSG00000049283	1.92399	-2.22463	2.16814	-1.02605	0.304867	NA	EPN3
ENSG00000049323	182	-0.526768	0.457733	-1.15082	0.249807	0.999936	LTBP1
ENSG00000049449	271.621	0.162747	0.462347	0.352003	0.724836	0.999936	RCN1
ENSG00000049540	65.3564	-0.135817	0.517108	-0.262647	0.792823	0.999936	ELN
ENSG00000049541	105.531	-0.552987	0.408359	-1.35417	0.175683	0.999936	RFC2
ENSG00000049618	1228.13	-0.33505	0.32791	-1.02177	0.306888	0.999936	ARID1B
ENSG00000049656	513.319	0.089955	0.253182	0.355297	0.722367	0.999936	CLPTM1L
ENSG00000049759	1162.17	-0.409308	0.684698	-0.597793	0.549978	0.999936	NEDD4L
ENSG00000049768	1.63679	1.58144	2.09938	0.75329	0.451275	NA	FOXP3
ENSG00000049769	85.2028	-0.317134	0.324676	-0.97677	0.328683	0.999936	PPP1R3F
ENSG00000049860	152.84	0.20284	0.382152	0.530785	0.595568	0.999936	HEXB
ENSG00000049883	108.377	-0.184797	0.296966	-0.622282	0.533757	0.999936	PTCD2
ENSG00000050030	188.005	-0.44773	0.649583	-0.689258	0.490661	0.999936	NEXMIF
ENSG00000050130	278.593	0.441405	0.348997	1.26478	0.20595	0.999936	JKAMP
ENSG00000050165	405.398	-0.476784	0.45959	-1.03741	0.299544	0.999936	DKK3
ENSG00000050327	5.1926	-1.16	1.34373	-0.863266	0.387991	0.999936	ARHGEF5
ENSG00000050344	34.2228	0.224204	0.63953	0.350576	0.725907	0.999936	NFE2L3
ENSG00000050393	295.03	0.247977	0.310182	0.799456	0.424026	0.999936	MCUR1
ENSG00000050405	208.229	-0.106886	0.419442	-0.254829	0.798856	0.999936	LIMA1
ENSG00000050426	335.532	0.104552	0.370035	0.282545	0.777526	0.999936	LETMD1
ENSG00000050438	339.11	-0.276849	0.291761	-0.948888	0.342677	0.999936	SLC4A8
ENSG00000050555	7.41882	-1.76299	0.957838	-1.8406	0.0656808	0.999936	LAMC3
ENSG00000050628	24.5894	-0.238933	0.749947	-0.3186	0.75003	0.999936	PTGER3
ENSG00000050730	2.71413	-0.52797	1.92568	-0.274173	0.783952	0.999936	TNIP3
ENSG00000050748	206.526	0.0199952	0.374445	0.0533996	0.957413	0.999936	MAPK9
ENSG00000050767	18.6756	-0.236898	0.761534	-0.31108	0.75574	0.999936	COL23A1
ENSG00000050820	74.588	0.130222	0.359961	0.361766	0.717527	0.999936	BCAR1
ENSG00000051009	91.6077	0.0856027	0.303764	0.281807	0.778092	0.999936	FHIP1B
ENSG00000051108	964.539	0.834423	0.484299	1.72295	0.0848977	0.999936	HERPUD1
ENSG00000051128	409.381	-0.225984	0.263327	-0.858188	0.390789	0.999936	HOMER3
ENSG00000051180	56.6129	-1.31141	0.717691	-1.82727	0.0676594	0.999936	RAD51
ENSG00000051341	53.1193	-1.56794	0.687545	-2.28048	0.022579	0.999936	POLQ
ENSG00000051382	137.863	-0.143779	0.34937	-0.411536	0.680679	0.999936	PIK3CB
ENSG00000051523	15.46	0.448748	0.759124	0.59114	0.554427	0.999936	CYBA
ENSG00000051596	29.1389	0.25548	0.920394	0.277576	0.781338	0.999936	THOC3
ENSG00000051620	661.478	0.139918	0.290108	0.482297	0.629595	0.999936	HEBP2
ENSG00000051825	380.203	-0.103644	0.296473	-0.34959	0.726646	0.999936	MPHOSPH9
ENSG00000052126	1131.28	0.0552041	0.228655	0.24143	0.809222	0.999936	PLEKHA5
ENSG00000052344	10.6179	0.353158	0.996654	0.354344	0.723081	0.999936	PRSS8
ENSG00000052723	371.712	0.331374	0.449513	0.737185	0.46101	0.999936	SIKE1
ENSG00000052749	186.247	0.416505	0.371679	1.1206	0.262457	0.999936	RRP12
ENSG00000052795	477.064	-0.257562	0.40791	-0.631419	0.527767	0.999936	FNIP2
ENSG00000052802	3523.26	0.501651	0.624913	0.802753	0.422118	0.999936	MSMO1
ENSG00000052841	689.265	0.238345	0.275332	0.865667	0.386673	0.999936	TTC17
ENSG00000052850	21.5355	0.412145	0.664057	0.620647	0.534832	0.999936	ALX4
ENSG00000053108	5.94319	-2.22689	1.27112	-1.75191	0.0797887	0.999936	FSTL4
ENSG00000053254	702.441	-0.0474953	0.286342	-0.165869	0.86826	0.999936	FOXN3
ENSG00000053328	3.47535	-1.81253	1.43014	-1.26737	0.205021	0.999936	METTL24
ENSG00000053371	713.573	0.17902	0.440184	0.406694	0.684233	0.999936	AKR7A2
ENSG00000053372	278.226	-0.123559	0.35775	-0.345378	0.72981	0.999936	MRTO4
ENSG00000053438	7295.63	0.178787	4.08046	0.0438155	0.965051	0.999936	NNAT
ENSG00000053501	122.817	0.103967	0.308985	0.336481	0.736508	0.999936	USE1
ENSG00000053524	33.8302	-0.0791255	0.470876	-0.168039	0.866553	0.999936	MCF2L2
ENSG00000053702	3.60086	0.153966	1.68059	0.0916141	0.927005	0.999936	NRIP2
ENSG00000053747	2.93643	1.46189	1.47671	0.989961	0.322193	0.999936	LAMA3
ENSG00000053770	233.308	-0.309882	0.31076	-0.997175	0.31868	0.999936	AP5M1
ENSG00000053900	163.811	0.101991	0.253989	0.401556	0.688011	0.999936	ANAPC4
ENSG00000053918	15.8876	0.61204	0.944823	0.647783	0.517126	0.999936	KCNQ1
ENSG00000054116	377.802	-0.181606	0.266799	-0.680686	0.49607	0.999936	TRAPPC3
ENSG00000054118	1833.18	-0.00527134	0.260533	-0.0202329	0.983858	0.999936	THRAP3
ENSG00000054148	87.4442	0.41564	0.465592	0.892713	0.372011	0.999936	PHPT1
ENSG00000054179	1.37548	1.64881	1.94888	0.846028	0.397537	NA	ENTPD2
ENSG00000054219	2.70738	-0.18761	1.69608	-0.110614	0.911923	0.999936	LY75
ENSG00000054267	3048.03	0.0631198	0.256946	0.245654	0.80595	0.999936	ARID4B
ENSG00000054277	153.527	-1.38654	0.565159	-2.45336	0.014153	0.999936	OPN3
ENSG00000054282	767.224	-0.12434	0.289221	-0.429913	0.667259	0.999936	SDCCAG8
ENSG00000054356	56.0302	0.16934	0.641294	0.264059	0.791734	0.999936	PTPRN
ENSG00000054392	77.4221	0.487676	0.540554	0.902177	0.366963	0.999936	HHAT
ENSG00000054523	3560.34	-0.196224	0.238908	-0.821335	0.411455	0.999936	KIF1B
ENSG00000054598	456.819	0.534378	1.21643	0.4393	0.660444	0.999936	FOXC1
ENSG00000054611	153.708	0.0547742	0.37574	0.145777	0.884098	0.999936	TBC1D22A
ENSG00000054654	1667.82	-0.232117	0.416731	-0.556995	0.577531	0.999936	SYNE2
ENSG00000054690	35.0686	-0.869996	0.463131	-1.87851	0.0603117	0.999936	PLEKHH1
ENSG00000054793	897.025	-0.288144	0.489427	-0.588737	0.556037	0.999936	ATP9A
ENSG00000054796	0.0827356	0	4.40736	0	1	NA	SPO11
ENSG00000054803	0.950369	-1.25276	2.28951	-0.547173	0.58426	NA	CBLN4
ENSG00000054938	0.880791	-0.935967	2.84237	-0.329291	0.741936	NA	CHRDL2
ENSG00000054965	140.454	0.0220838	0.471762	0.0468114	0.962664	0.999936	FAM168A
ENSG00000054967	35.5821	-0.574146	0.454938	-1.26203	0.206938	0.999936	RELT
ENSG00000054983	258.874	0.474339	0.426825	1.11132	0.266431	0.999936	GALC
ENSG00000055044	1093.45	0.0860857	0.29198	0.294834	0.768121	0.999936	NOP58
ENSG00000055070	311.939	0.107685	0.362491	0.297069	0.766414	0.999936	SZRD1
ENSG00000055118	322.084	0.226222	0.435704	0.519212	0.603613	0.999936	KCNH2
ENSG00000055130	328.082	-0.296668	0.341057	-0.869847	0.384384	0.999936	CUL1
ENSG00000055147	201.227	0.202061	0.295781	0.683143	0.494516	0.999936	FAM114A2
ENSG00000055163	709.002	-0.0425489	0.507846	-0.083783	0.933229	0.999936	CYFIP2
ENSG00000055208	316.089	0.101612	0.401854	0.252857	0.800379	0.999936	TAB2
ENSG00000055211	370.662	0.231505	0.302025	0.76651	0.443373	0.999936	GINM1
ENSG00000055332	544.03	1.26435	0.42153	2.99943	0.00270488	0.580934	EIF2AK2
ENSG00000055483	202.861	0.350314	0.430656	0.813442	0.415964	0.999936	USP36
ENSG00000055609	1216.07	-0.236048	0.224162	-1.05302	0.29233	0.999936	KMT2C
ENSG00000055732	2.9159	-0.827463	1.38503	-0.597434	0.550218	0.999936	MCOLN3
ENSG00000055813	0	NA	NA	NA	NA	NA	CCDC85A
ENSG00000055917	906.32	-0.235791	0.187172	-1.25975	0.207759	0.999936	PUM2
ENSG00000055950	918.472	0.287451	0.297558	0.966035	0.334027	0.999936	MRPL43
ENSG00000055955	3.74094	-0.587829	1.62828	-0.361013	0.71809	0.999936	ITIH4
ENSG00000055957	1.29185	-4.74159	3.90758	-1.21343	0.224964	NA	ITIH1
ENSG00000056050	433.36	-0.0858144	0.240778	-0.356404	0.721538	0.999936	HPF1
ENSG00000056097	2154.38	-0.120682	0.272272	-0.443239	0.657593	0.999936	ZFR
ENSG00000056277	123.491	-0.009838	0.51328	-0.0191669	0.984708	0.999936	ZNF280C
ENSG00000056291	0.808903	-2.12936	2.63561	-0.807919	0.419137	NA	NPFFR2
ENSG00000056487	567.192	0.391227	0.432972	0.903584	0.366216	0.999936	PHF21B
ENSG00000056558	8.54701	0.205091	0.814384	0.251836	0.801168	0.999936	TRAF1
ENSG00000056586	837.661	-0.083725	0.225223	-0.371743	0.710084	0.999936	RC3H2
ENSG00000056736	2.8676	-1.19736	1.26994	-0.942844	0.34576	0.999936	IL17RB
ENSG00000056972	40.1225	0.354272	0.580724	0.610053	0.541827	0.999936	TRAF3IP2
ENSG00000056998	176.007	-0.526978	0.455454	-1.15704	0.247257	0.999936	GYG2
ENSG00000057019	938.872	-0.508222	0.569652	-0.892163	0.372305	0.999936	DCBLD2
ENSG00000057149	0	NA	NA	NA	NA	NA	SERPINB3
ENSG00000057252	197.259	-0.323895	0.334892	-0.967164	0.333462	0.999936	SOAT1
ENSG00000057294	29.6277	-0.43938	0.73518	-0.59765	0.550074	0.999936	PKP2
ENSG00000057468	1.86368	1.29941	1.70257	0.763208	0.445339	NA	MSH4
ENSG00000057593	5.50277	0.0328383	1.41165	0.0232624	0.981441	0.999936	F7
ENSG00000057608	1511.27	-0.169719	0.227668	-0.745467	0.455989	0.999936	GDI2
ENSG00000057657	25.1959	0.148753	1.16416	0.127777	0.898326	0.999936	PRDM1
ENSG00000057663	149.005	0.188096	0.259881	0.723779	0.469201	0.999936	ATG5
ENSG00000057704	48.7205	-0.333523	0.547308	-0.609389	0.542267	0.999936	TMCC3
ENSG00000057757	642.024	0.206754	0.299428	0.690497	0.489882	0.999936	PITHD1
ENSG00000057935	433.727	-0.137909	0.408918	-0.337252	0.735927	0.999936	MTA3
ENSG00000058056	200.293	-0.359721	0.319764	-1.12496	0.260606	0.999936	USP13
ENSG00000058063	154.72	0.00550424	0.311304	0.0176813	0.985893	0.999936	ATP11B
ENSG00000058085	3.35406	-0.931871	1.26192	-0.738454	0.460239	0.999936	LAMC2
ENSG00000058091	646.713	-0.0556561	0.420525	-0.132349	0.894708	0.999936	CDK14
ENSG00000058262	771.937	0.37593	0.234708	1.60169	0.109224	0.999936	SEC61A1
ENSG00000058272	1399.86	-0.109653	0.214405	-0.511427	0.609052	0.999936	PPP1R12A
ENSG00000058335	22.2826	-0.808858	1.20414	-0.67173	0.501755	0.999936	RASGRF1
ENSG00000058404	121.289	-0.52393	0.857786	-0.610793	0.541336	0.999936	CAMK2B
ENSG00000058453	116.931	0.0221298	0.518353	0.0426925	0.965947	0.999936	CROCC
ENSG00000058600	133.568	0.0950734	0.276693	0.343606	0.731143	0.999936	POLR3E
ENSG00000058668	539.79	-0.155955	0.353577	-0.441078	0.659156	0.999936	ATP2B4
ENSG00000058673	598.851	-0.0781226	0.241469	-0.32353	0.746294	0.999936	ZC3H11A
ENSG00000058729	238.863	0.298427	0.272697	1.09435	0.273799	0.999936	RIOK2
ENSG00000058799	279.727	0.0181091	0.229204	0.0790085	0.937026	0.999936	YIPF1
ENSG00000058804	509.733	-0.465828	0.343571	-1.35584	0.17515	0.999936	NDC1
ENSG00000058866	8.82555	0.500612	1.19877	0.417606	0.676235	0.999936	DGKG
ENSG00000059122	122.98	-0.312235	0.332557	-0.938892	0.347786	0.999936	FLYWCH1
ENSG00000059145	54.9304	-0.427019	0.322639	-1.32352	0.185663	0.999936	UNKL
ENSG00000059377	13.6682	0.343809	0.818219	0.420192	0.674345	0.999936	TBXAS1
ENSG00000059378	19.3043	3.41893	0.905018	3.77775	0.000158252	0.0712136	PARP12
ENSG00000059573	201.701	0.233352	0.322627	0.723288	0.469503	0.999936	ALDH18A1
ENSG00000059588	153.192	0.0294272	0.355999	0.0826608	0.934121	0.999936	TARBP1
ENSG00000059691	81.2027	-0.241233	0.34997	-0.689298	0.490636	0.999936	GATB
ENSG00000059728	178.902	0.413869	0.517176	0.800247	0.423568	0.999936	MXD1
ENSG00000059758	342.401	-0.0780583	0.393066	-0.198588	0.842585	0.999936	CDK17
ENSG00000059769	329.696	0.172209	0.501933	0.34309	0.73153	0.999936	DNAJC25
ENSG00000059804	1480.35	0.0447885	0.462221	0.0968985	0.922807	0.999936	SLC2A3
ENSG00000059915	104.851	-0.218101	0.635782	-0.343044	0.731565	0.999936	PSD
ENSG00000060069	77.5937	-0.0502879	0.423477	-0.11875	0.905473	0.999936	CTDP1
ENSG00000060138	595.158	0.26738	0.449654	0.594635	0.552088	0.999936	YBX3
ENSG00000060140	1.60272	-0.95695	2.79269	-0.342662	0.731852	NA	STYK1
ENSG00000060237	1115.2	-0.373559	0.245288	-1.52294	0.127773	0.999936	WNK1
ENSG00000060303	0.331752	-0.92396	4.40736	-0.20964	0.833948	NA	RPS17P5
ENSG00000060339	2497.61	-0.0975274	0.256174	-0.380708	0.70342	0.999936	CCAR1
ENSG00000060491	148.121	0.474794	0.362561	1.30956	0.190345	0.999936	OGFR
ENSG00000060558	0.0943713	0.999596	4.40736	0.226802	0.820578	NA	GNA15
ENSG00000060566	0.341347	-1.43634	4.32839	-0.331842	0.740008	NA	CREB3L3
ENSG00000060642	76.3013	0.335345	0.457644	0.732765	0.463702	0.999936	PIGV
ENSG00000060656	385.07	0.239124	0.336173	0.711311	0.476892	0.999936	PTPRU
ENSG00000060688	164.912	0.107494	0.410541	0.261834	0.793449	0.999936	SNRNP40
ENSG00000060709	84.7241	-0.298555	0.607606	-0.491363	0.62317	0.999936	RIMBP2
ENSG00000060718	730.779	-0.110732	0.574055	-0.192895	0.847042	0.999936	COL11A1
ENSG00000060749	1030.17	-0.172425	0.207955	-0.829147	0.407021	0.999936	QSER1
ENSG00000060762	976.232	0.309254	0.462021	0.66935	0.503272	0.999936	MPC1
ENSG00000060971	148.214	0.0651997	0.315027	0.206965	0.836037	0.999936	ACAA1
ENSG00000060982	1060.9	-0.176737	0.599223	-0.294943	0.768037	0.999936	BCAT1
ENSG00000061273	532.709	0.183064	0.392644	0.466234	0.641048	0.999936	HDAC7
ENSG00000061337	166.16	-0.821083	0.551075	-1.48997	0.136233	0.999936	LZTS1
ENSG00000061455	14.4833	-0.701822	1.26047	-0.556795	0.577668	0.999936	PRDM6
ENSG00000061492	1.61022	-3.08133	2.84328	-1.08372	0.278487	NA	WNT8A
ENSG00000061656	33.5451	-0.137592	1.05797	-0.130053	0.896524	0.999936	SPAG4
ENSG00000061676	866.641	0.0742846	0.269893	0.275237	0.783134	0.999936	NCKAP1
ENSG00000061794	464.032	0.183413	0.307181	0.597083	0.550452	0.999936	MRPS35
ENSG00000061918	241.041	-0.361174	0.503588	-0.717201	0.47325	0.999936	GUCY1B1
ENSG00000061936	643.242	0.276108	0.28103	0.982486	0.325861	0.999936	SFSWAP
ENSG00000061938	152.465	-0.295191	0.349846	-0.843774	0.398796	0.999936	TNK2
ENSG00000061987	282.326	0.363304	0.375206	0.968277	0.332906	0.999936	MON2
ENSG00000062038	90.6658	-0.118414	0.329465	-0.359412	0.719287	0.999936	CDH3
ENSG00000062096	2.55238	1.13376	1.51531	0.748203	0.454338	NA	ARSF
ENSG00000062194	1527.28	-0.000748395	0.287378	-0.00260422	0.997922	0.999936	GPBP1
ENSG00000062282	29.7474	-0.153559	0.630512	-0.243546	0.807582	0.999936	DGAT2
ENSG00000062370	34.353	-0.32848	0.68443	-0.479933	0.631275	0.999936	ZNF112
ENSG00000062485	316.158	0.0813586	0.325361	0.250056	0.802544	0.999936	CS
ENSG00000062524	0.1715	-0.923941	4.40736	-0.209636	0.833952	NA	LTK
ENSG00000062582	4.94239	1.67896	1.14222	1.46991	0.141587	0.999936	MRPS24
ENSG00000062598	264.501	0.101916	0.333812	0.305309	0.760131	0.999936	ELMO2
ENSG00000062650	766.306	-0.225946	0.203498	-1.11031	0.266865	0.999936	WAPL
ENSG00000062716	436.772	0.0747427	0.349299	0.213979	0.830563	0.999936	VMP1
ENSG00000062725	933.017	0.0577769	0.337854	0.171011	0.864215	0.999936	APPBP2
ENSG00000062822	35.9453	-0.930021	0.683824	-1.36003	0.173821	0.999936	POLD1
ENSG00000063015	89.4351	-0.55765	1.36862	-0.407456	0.683673	0.999936	SEZ6
ENSG00000063046	510.286	0.00964787	0.351652	0.0274358	0.978112	0.999936	EIF4B
ENSG00000063127	58.1672	-0.228923	0.562659	-0.406858	0.684112	0.999936	SLC6A16
ENSG00000063169	49.9123	-0.0744149	0.4577	-0.162585	0.870846	0.999936	BICRA
ENSG00000063176	127.023	-0.0504258	0.305286	-0.165176	0.868806	0.999936	SPHK2
ENSG00000063177	7105.04	0.0387563	0.3598	0.107716	0.914221	0.999936	RPL18
ENSG00000063180	152.6	0.139051	0.404158	0.344052	0.730807	0.999936	CA11
ENSG00000063241	85.5017	0.425808	0.392329	1.08533	0.277774	0.999936	ISOC2
ENSG00000063244	1584.62	-0.132088	0.333655	-0.395881	0.692193	0.999936	U2AF2
ENSG00000063245	584.843	0.0889451	0.295849	0.300643	0.763686	0.999936	EPN1
ENSG00000063322	461.646	0.654998	0.211866	3.09156	0.00199105	0.498837	MED29
ENSG00000063438	18.7684	0.440203	0.622098	0.70761	0.479187	0.999936	AHRR
ENSG00000063515	0	NA	NA	NA	NA	NA	GSC2
ENSG00000063587	127.778	-0.104986	0.38702	-0.271269	0.786184	0.999936	ZNF275
ENSG00000063601	266.442	-0.0147761	0.389192	-0.0379662	0.969715	0.999936	MTMR1
ENSG00000063660	187.176	-0.37371	0.357396	-1.04565	0.295724	0.999936	GPC1
ENSG00000063761	40.3154	0.475046	0.3821	1.24325	0.213775	0.999936	ADCK1
ENSG00000063854	390.786	-0.0852154	0.307672	-0.276969	0.781804	0.999936	HAGH
ENSG00000063978	174.555	0.134344	0.228643	0.587574	0.556819	0.999936	RNF4
ENSG00000064012	3.0659	-1.39908	1.50911	-0.927088	0.353881	0.999936	CASP8
ENSG00000064042	717.494	-0.173214	0.437883	-0.395571	0.692421	0.999936	LIMCH1
ENSG00000064102	215.572	-0.283123	0.329428	-0.859439	0.390098	0.999936	INTS13
ENSG00000064115	218.885	-0.075999	0.35417	-0.214583	0.830092	0.999936	TM7SF3
ENSG00000064195	2.69526	0.20356	1.35995	0.149682	0.881016	0.999936	DLX3
ENSG00000064199	277.816	-0.149676	0.643584	-0.232567	0.816098	0.999936	SPA17
ENSG00000064201	1.06207	-1.53825	3.21849	-0.47794	0.632693	NA	TSPAN32
ENSG00000064205	5.03473	-0.895352	1.37197	-0.652604	0.514012	0.999936	CCN5
ENSG00000064218	40.0548	0.495577	0.967081	0.512446	0.608339	0.999936	DMRT3
ENSG00000064225	65.8008	-0.618072	0.481104	-1.28469	0.198899	0.999936	ST3GAL6
ENSG00000064270	0.894117	1.06002	2.93831	0.360759	0.71828	NA	ATP2C2
ENSG00000064300	147.967	0.465968	0.305621	1.52466	0.127345	0.999936	NGFR
ENSG00000064309	289.276	-0.478001	0.565826	-0.844784	0.398232	0.999936	CDON
ENSG00000064313	394.097	0.140932	0.246482	0.571775	0.567475	0.999936	TAF2
ENSG00000064393	758.912	-0.661436	0.326439	-2.02622	0.0427425	0.999936	HIPK2
ENSG00000064419	497.471	-0.163257	0.292197	-0.558721	0.576352	0.999936	TNPO3
ENSG00000064489	0	NA	NA	NA	NA	NA	NA
ENSG00000064490	92.3949	0.369327	0.313492	1.1781	0.238755	0.999936	RFXANK
ENSG00000064545	374.858	0.298813	0.325082	0.919192	0.357995	0.999936	TMEM161A
ENSG00000064547	91.6857	0.167197	0.336744	0.496512	0.619533	0.999936	LPAR2
ENSG00000064601	99.7531	-0.465174	0.520909	-0.893003	0.371856	0.999936	CTSA
ENSG00000064607	891.522	-0.36852	0.313741	-1.1746	0.240155	0.999936	SUGP2
ENSG00000064651	834.276	-0.11505	0.466933	-0.246396	0.805376	0.999936	SLC12A2
ENSG00000064652	155.269	0.283355	0.288248	0.983025	0.325595	0.999936	SNX24
ENSG00000064655	70.5509	0.59058	0.709193	0.832749	0.404986	0.999936	EYA2
ENSG00000064666	1218.19	0.238345	0.27223	0.875529	0.381286	0.999936	CNN2
ENSG00000064687	26.9284	0.0976485	0.479331	0.203718	0.838574	0.999936	ABCA7
ENSG00000064692	170.665	0.110732	0.439559	0.251916	0.801106	0.999936	SNCAIP
ENSG00000064703	321.671	0.227419	0.266651	0.852873	0.39373	0.999936	DDX20
ENSG00000064726	67.614	0.154878	0.370042	0.418542	0.675551	0.999936	BTBD1
ENSG00000064763	17.0548	-0.659295	1.07199	-0.615018	0.538543	0.999936	FAR2
ENSG00000064787	8.47136	0.588131	0.996919	0.589948	0.555225	0.999936	BCAS1
ENSG00000064835	0	NA	NA	NA	NA	NA	POU1F1
ENSG00000064886	2.91397	1.23498	2.24644	0.54975	0.582491	0.999936	CHI3L2
ENSG00000064932	114.129	-0.182565	0.450568	-0.40519	0.685338	0.999936	SBNO2
ENSG00000064933	283.15	-0.0654813	0.288684	-0.226827	0.820558	0.999936	PMS1
ENSG00000064961	115.461	0.0845888	0.463822	0.182373	0.85529	0.999936	HMG20B
ENSG00000064989	25.5185	0.410466	0.925977	0.443278	0.657564	0.999936	CALCRL
ENSG00000064995	708.469	-0.0162991	0.230349	-0.0707583	0.94359	0.999936	TAF11
ENSG00000064999	245.075	-0.189208	0.261632	-0.723185	0.469566	0.999936	ANKS1A
ENSG00000065000	2137.64	0.28556	0.199761	1.42951	0.152858	0.999936	AP3D1
ENSG00000065029	92.6071	-0.0629341	0.358623	-0.175488	0.860696	0.999936	ZNF76
ENSG00000065054	35.1526	0.240268	0.527559	0.455434	0.648797	0.999936	SLC9A3R2
ENSG00000065057	149.557	-0.466847	0.345112	-1.35274	0.176138	0.999936	NTHL1
ENSG00000065060	108.395	-0.137624	0.260315	-0.528682	0.597026	0.999936	UHRF1BP1
ENSG00000065135	1735.57	0.166313	0.362711	0.458528	0.646573	0.999936	GNAI3
ENSG00000065150	1134.92	-0.126507	0.296722	-0.426347	0.669855	0.999936	IPO5
ENSG00000065154	204.044	-0.113397	0.500877	-0.226398	0.820892	0.999936	OAT
ENSG00000065183	388.547	0.166262	0.283096	0.587299	0.557003	0.999936	WDR3
ENSG00000065243	714.341	-0.0552188	0.293477	-0.188154	0.850756	0.999936	PKN2
ENSG00000065268	519.676	0.198723	0.34012	0.584273	0.559037	0.999936	WDR18
ENSG00000065308	56.8063	0.291338	0.624207	0.466734	0.64069	0.999936	TRAM2
ENSG00000065320	25.9007	-0.84963	0.948497	-0.895765	0.370378	0.999936	NTN1
ENSG00000065325	0	NA	NA	NA	NA	NA	GLP2R
ENSG00000065328	160.992	-1.56954	0.657839	-2.3859	0.0170372	0.999936	MCM10
ENSG00000065357	71.9024	-0.116243	0.530377	-0.21917	0.826517	0.999936	DGKA
ENSG00000065361	14.4961	0.219289	0.799993	0.274113	0.783998	0.999936	ERBB3
ENSG00000065371	0.0694971	0	4.40736	0	1	NA	ROPN1
ENSG00000065413	37.5824	-0.612181	0.899844	-0.680319	0.496302	0.999936	ANKRD44
ENSG00000065427	1217.08	0.177556	0.295054	0.601777	0.547323	0.999936	KARS1
ENSG00000065457	124.537	-0.386925	0.38629	-1.00164	0.316516	0.999936	ADAT1
ENSG00000065485	95.5104	0.15809	0.573829	0.2755	0.782932	0.999936	PDIA5
ENSG00000065491	87.9622	0.0259135	0.328395	0.0789095	0.937105	0.999936	TBC1D22B
ENSG00000065518	1894.47	0.278719	0.273628	1.01861	0.30839	0.999936	NDUFB4
ENSG00000065526	631.176	-0.204533	0.370497	-0.55205	0.580914	0.999936	SPEN
ENSG00000065534	43.3119	-0.156155	0.776822	-0.201017	0.840685	0.999936	MYLK
ENSG00000065548	3208.28	0.185921	0.216594	0.858386	0.390679	0.999936	ZC3H15
ENSG00000065559	535.976	-0.0689458	0.23905	-0.288416	0.773028	0.999936	MAP2K4
ENSG00000065600	115.243	0.280866	0.371317	0.756406	0.449406	0.999936	PACC1
ENSG00000065609	181.141	-0.28832	0.618577	-0.466103	0.641142	0.999936	SNAP91
ENSG00000065613	821.002	-0.0111045	0.250412	-0.0443448	0.96463	0.999936	SLK
ENSG00000065615	92.0098	-0.39228	0.462023	-0.849049	0.395854	0.999936	CYB5R4
ENSG00000065618	4.05107	0.876365	1.8698	0.468693	0.639289	0.999936	COL17A1
ENSG00000065621	24.8746	-0.22452	0.709684	-0.316366	0.751725	0.999936	GSTO2
ENSG00000065665	123.444	0.080208	0.310798	0.258072	0.796352	0.999936	SEC61A2
ENSG00000065675	30.4816	0.178613	0.696915	0.256291	0.797726	0.999936	PRKCQ
ENSG00000065717	42.7065	-0.141803	1.09718	-0.129243	0.897166	0.999936	TLE2
ENSG00000065802	217.379	0.385479	0.245498	1.57019	0.116371	0.999936	ASB1
ENSG00000065809	485.858	-0.114145	0.370332	-0.308224	0.757912	0.999936	FAM107B
ENSG00000065833	15.1889	-0.310304	0.97164	-0.319361	0.749453	0.999936	ME1
ENSG00000065882	175.752	-0.52645	0.398094	-1.32243	0.186026	0.999936	TBC1D1
ENSG00000065883	414.136	0.0367821	0.428421	0.0858551	0.931582	0.999936	CDK13
ENSG00000065911	756.842	0.414408	0.321403	1.28937	0.197269	0.999936	MTHFD2
ENSG00000065923	85.9316	-0.073961	0.432761	-0.170905	0.864298	0.999936	SLC9A7
ENSG00000065970	214.827	-0.340772	0.393884	-0.865159	0.386951	0.999936	FOXJ2
ENSG00000065978	4194.73	0.0930236	0.34605	0.268815	0.788072	0.999936	YBX1
ENSG00000065989	62.1683	-0.226058	0.753655	-0.299949	0.764216	0.999936	PDE4A
ENSG00000066027	153.38	-0.0755244	0.383606	-0.19688	0.843921	0.999936	PPP2R5A
ENSG00000066032	384.349	-0.371269	0.478324	-0.776187	0.437638	0.999936	CTNNA2
ENSG00000066044	884.146	-0.0916175	0.338011	-0.271049	0.786354	0.999936	ELAVL1
ENSG00000066056	13.1861	0.150192	1.08154	0.138868	0.889554	0.999936	TIE1
ENSG00000066084	292.159	0.023945	0.300894	0.0795796	0.936572	0.999936	DIP2B
ENSG00000066117	244.972	-0.0514752	0.315822	-0.162988	0.870528	0.999936	SMARCD1
ENSG00000066135	718.442	0.0302009	0.289153	0.104446	0.916815	0.999936	KDM4A
ENSG00000066136	216.413	0.102229	0.31108	0.328624	0.74244	0.999936	NFYC
ENSG00000066185	10.352	0.327786	1.09796	0.298541	0.76529	0.999936	ZMYND12
ENSG00000066230	0	NA	NA	NA	NA	NA	SLC9A3
ENSG00000066248	122.631	-0.0609179	0.69574	-0.0875584	0.930228	0.999936	NGEF
ENSG00000066279	850.023	-1.12018	0.573913	-1.95183	0.0509588	0.999936	ASPM
ENSG00000066294	0.418651	0.212957	4.3272	0.0492136	0.960749	NA	CD84
ENSG00000066322	45.7964	-0.235109	0.500576	-0.469677	0.638586	0.999936	ELOVL1
ENSG00000066336	0.35364	-1.84866	4.36557	-0.423464	0.671957	NA	SPI1
ENSG00000066379	206.317	0.271858	0.384805	0.706482	0.479888	0.999936	POLR1H
ENSG00000066382	204.033	-0.762439	1.5289	-0.498683	NA	NA	MPPED2
ENSG00000066405	0	NA	NA	NA	NA	NA	CLDN18
ENSG00000066422	497.754	0.018667	0.252677	0.0738769	0.941108	0.999936	ZBTB11
ENSG00000066427	407.22	-0.0699623	0.282464	-0.247686	0.804377	0.999936	ATXN3
ENSG00000066455	278.379	0.33995	0.42576	0.798455	0.424606	0.999936	GOLGA5
ENSG00000066468	323.748	0.440178	0.444163	0.991028	0.321672	0.999936	FGFR2
ENSG00000066557	343.239	-0.0385308	0.316787	-0.12163	0.903192	0.999936	LRRC40
ENSG00000066583	147.446	-0.125471	0.409219	-0.306612	0.759139	0.999936	ISOC1
ENSG00000066629	271.879	-0.353736	0.492979	-0.717549	0.473035	0.999936	EML1
ENSG00000066651	390.193	0.372383	0.440998	0.84441	0.398441	0.999936	TRMT11
ENSG00000066654	706.145	0.212303	0.251399	0.844487	0.398397	0.999936	THUMPD1
ENSG00000066697	281.938	0.206945	0.383182	0.540071	0.589148	0.999936	MSANTD3
ENSG00000066735	169.455	-0.443698	0.679993	-0.652504	0.514076	0.999936	KIF26A
ENSG00000066739	133.374	0.145778	0.369055	0.395004	0.69284	0.999936	ATG2B
ENSG00000066777	523.776	-0.177123	0.202465	-0.874832	0.381665	0.999936	ARFGEF1
ENSG00000066813	0	NA	NA	NA	NA	NA	ACSM2B
ENSG00000066827	55.7173	-0.226475	0.435616	-0.519896	0.603136	0.999936	ZFAT
ENSG00000066855	100.294	0.125179	0.444576	0.281569	0.778274	0.999936	MTFR1
ENSG00000066923	5.07653	-0.118687	1.35864	-0.0873572	0.930388	0.999936	STAG3
ENSG00000066926	80.2078	0.333919	0.548218	0.609098	0.542459	0.999936	FECH
ENSG00000066933	445.19	-0.146043	0.27387	-0.533256	0.593856	0.999936	MYO9A
ENSG00000067048	441.18	0.361739	4.08087	0.0886427	NA	NA	DDX3Y
ENSG00000067057	974.746	0.61398	0.530205	1.158	0.246862	0.999936	PFKP
ENSG00000067064	1275.23	0.335723	0.726211	0.462295	0.64387	0.999936	IDI1
ENSG00000067066	100.789	3.11564	0.739932	4.21071	2.5457e-05	0.0171835	SP100
ENSG00000067082	536.656	0.147399	0.380287	0.387598	0.698313	0.999936	KLF6
ENSG00000067113	146.466	0.281318	0.2924	0.962099	0.336	0.999936	PLPP1
ENSG00000067141	541.914	-0.433657	0.289172	-1.49965	0.133705	0.999936	NEO1
ENSG00000067167	583.479	0.30978	0.384306	0.806077	0.420198	0.999936	TRAM1
ENSG00000067177	22.7985	0.268516	0.598107	0.448944	0.653472	0.999936	PHKA1
ENSG00000067182	191.444	0.131363	0.487152	0.269655	0.787426	0.999936	TNFRSF1A
ENSG00000067191	179.431	0.0880699	0.532349	0.165436	0.8686	0.999936	CACNB1
ENSG00000067208	644.119	0.257842	0.294641	0.875106	0.381516	0.999936	EVI5
ENSG00000067221	117.797	-0.113676	0.55363	-0.205328	0.837316	0.999936	STOML1
ENSG00000067225	6571.75	0.274671	0.499991	0.549352	0.582764	0.999936	PKM
ENSG00000067248	855.186	0.203238	0.260374	0.780563	0.435059	0.999936	DHX29
ENSG00000067334	753.463	0.25556	0.270076	0.946254	0.344019	0.999936	DNTTIP2
ENSG00000067365	61.6539	-0.0958446	0.431192	-0.222278	0.824097	0.999936	METTL22
ENSG00000067369	1416.54	-0.385823	0.219138	-1.76064	0.0782999	0.999936	TP53BP1
ENSG00000067445	1039.46	0.0233139	0.267136	0.0872737	0.930454	0.999936	TRO
ENSG00000067533	339.163	0.0512747	0.235303	0.217909	0.8275	0.999936	RRP15
ENSG00000067560	1511.1	-0.17386	0.38336	-0.453515	0.650178	0.999936	RHOA
ENSG00000067596	172.773	0.121176	0.31052	0.390237	0.696362	0.999936	DHX8
ENSG00000067601	4.18986	-0.95733	1.04131	-0.919347	0.357914	0.999936	PMS2P4
ENSG00000067606	252.064	0.232068	0.34257	0.677432	0.498132	0.999936	PRKCZ
ENSG00000067646	29.7311	0.021212	4.08584	0.00519159	NA	NA	ZFY
ENSG00000067704	229.892	0.03792	0.40526	0.0935697	0.925451	0.999936	IARS2
ENSG00000067715	850.335	-0.432206	0.585941	-0.737627	0.460741	0.999936	SYT1
ENSG00000067798	196.139	-0.650401	0.722448	-0.900274	0.367974	0.999936	NAV3
ENSG00000067829	289.238	0.0401129	0.410365	0.0977493	0.922131	0.999936	IDH3G
ENSG00000067836	295.803	-0.281401	0.53335	-0.52761	0.59777	0.999936	ROGDI
ENSG00000067840	178.588	-0.00787059	0.501755	-0.0156861	0.987485	0.999936	PDZD4
ENSG00000067842	114.006	0.249991	0.688044	0.363336	0.716354	0.999936	ATP2B3
ENSG00000067900	1434.4	-0.0361493	0.234343	-0.154258	0.877406	0.999936	ROCK1
ENSG00000067955	430.994	0.0341717	0.305574	0.111828	0.91096	0.999936	CBFB
ENSG00000067992	85.9476	0.610765	0.454746	1.34309	0.179242	0.999936	PDK3
ENSG00000068001	119.044	-0.404127	0.288485	-1.40086	0.161256	0.999936	HYAL2
ENSG00000068024	94.0159	-0.370868	0.423542	-0.875635	0.381229	0.999936	HDAC4
ENSG00000068028	355.596	0.533493	0.270024	1.97573	0.0481856	0.999936	RASSF1
ENSG00000068078	364.634	-0.306368	0.74583	-0.410774	0.681238	0.999936	FGFR3
ENSG00000068079	52.4395	2.48037	0.78141	3.17423	0.00150237	0.430223	IFI35
ENSG00000068097	226.121	0.123323	0.303178	0.406767	0.684179	0.999936	HEATR6
ENSG00000068120	177.58	0.162122	0.346814	0.46746	0.640171	0.999936	COASY
ENSG00000068137	95.5415	0.368108	0.418118	0.880392	0.378647	0.999936	PLEKHH3
ENSG00000068305	299.62	0.148572	0.22517	0.659823	0.509368	0.999936	MEF2A
ENSG00000068308	433.617	0.0306816	0.233855	0.131199	0.895618	0.999936	OTUD5
ENSG00000068323	1009.8	0.398268	0.282503	1.40978	0.158603	0.999936	TFE3
ENSG00000068354	92.249	0.245018	0.361618	0.67756	0.498051	0.999936	TBC1D25
ENSG00000068366	522.394	-0.28208	0.433427	-0.650813	0.515167	0.999936	ACSL4
ENSG00000068383	320.393	-0.239824	0.350685	-0.683873	0.494056	0.999936	INPP5A
ENSG00000068394	59.1948	0.292735	0.342212	0.855419	0.392319	0.999936	GPKOW
ENSG00000068400	479.991	0.175759	0.326993	0.537502	0.590921	0.999936	GRIPAP1
ENSG00000068438	181.496	0.0219996	0.365686	0.0601598	0.952028	0.999936	FTSJ1
ENSG00000068489	408.21	-0.826475	0.630546	-1.31073	0.189949	0.999936	PRR11
ENSG00000068615	588.51	-0.42531	0.788097	-0.539667	0.589427	0.999936	REEP1
ENSG00000068650	158.067	0.134055	0.344841	0.388746	0.697464	0.999936	ATP11A
ENSG00000068654	92.6102	-0.329763	0.314873	-1.04729	0.294966	0.999936	POLR1A
ENSG00000068697	6249.68	0.0738951	0.310845	0.237723	0.812096	0.999936	LAPTM4A
ENSG00000068724	69.3194	0.189681	0.380796	0.498116	0.618402	0.999936	TTC7A
ENSG00000068745	933.478	0.0654603	0.248954	0.262941	0.792596	0.999936	IP6K2
ENSG00000068781	4.31904	2.08163	1.63097	1.27631	0.201845	0.999936	STON1-GTF2A1L
ENSG00000068784	293.151	0.034592	0.315065	0.109793	0.912574	0.999936	SRBD1
ENSG00000068796	1018.37	-0.180573	0.242926	-0.743324	0.457285	0.999936	KIF2A
ENSG00000068831	29.6457	-0.640875	0.899075	-0.712816	NA	NA	RASGRP2
ENSG00000068878	562.168	0.0262767	0.388824	0.06758	0.94612	0.999936	PSME4
ENSG00000068885	176.787	-0.0913283	0.302737	-0.301676	0.762899	0.999936	IFT80
ENSG00000068903	129.937	0.3937	0.41661	0.945007	0.344655	0.999936	SIRT2
ENSG00000068912	556.53	0.198551	0.300688	0.660322	0.509048	0.999936	ERLEC1
ENSG00000068971	288.147	0.574076	0.41478	1.38405	0.166343	0.999936	PPP2R5B
ENSG00000068976	22.9805	-0.386804	0.923946	-0.418644	0.675476	0.999936	PYGM
ENSG00000068985	0	NA	NA	NA	NA	NA	PAGE1
ENSG00000069011	89.6513	-2.42504	0.982828	-2.46741	0.0136094	0.999936	PITX1
ENSG00000069018	0.0822007	0.999596	4.40736	0.226802	0.820578	NA	TRPC7
ENSG00000069020	161.085	-0.17698	0.567529	-0.311844	0.755159	0.999936	MAST4
ENSG00000069122	2.67307	-0.718072	1.42347	-0.504453	0.613943	NA	ADGRF5
ENSG00000069188	337.113	-0.00188658	0.371166	-0.00508284	0.995944	0.999936	SDK2
ENSG00000069206	0.216905	0	4.40736	0	1	NA	ADAM7
ENSG00000069248	447.649	-0.168726	0.271067	-0.622452	0.533645	0.999936	NUP133
ENSG00000069275	10823.3	-0.203736	0.248573	-0.819621	0.412432	0.999936	NUCKS1
ENSG00000069329	1707.25	-0.13827	0.197726	-0.699301	0.484364	0.999936	VPS35
ENSG00000069345	819.139	0.115634	0.28338	0.408052	0.683235	0.999936	DNAJA2
ENSG00000069399	173.871	0.370997	0.265639	1.39662	0.162527	0.999936	BCL3
ENSG00000069424	56.0377	0.167113	0.439602	0.380145	0.703838	0.999936	KCNAB2
ENSG00000069431	5.72871	0.828458	1.20332	0.688474	0.491154	0.999936	ABCC9
ENSG00000069482	34.3634	0.130006	1.09435	0.118797	0.905436	0.999936	GAL
ENSG00000069493	108.155	-0.0685096	0.539711	-0.126938	0.89899	0.999936	CLEC2D
ENSG00000069509	458.906	-0.0058554	0.278349	-0.0210362	0.983217	0.999936	FUNDC1
ENSG00000069535	22.6844	-0.482977	0.720238	-0.67058	0.502488	0.999936	MAOB
ENSG00000069667	331.949	0.460575	0.510205	0.902726	0.366672	0.999936	RORA
ENSG00000069696	21.1454	0.0908227	0.6358	0.142848	0.88641	0.999936	DRD4
ENSG00000069702	239.132	0.0316154	0.638546	0.0495115	0.960512	0.999936	TGFBR3
ENSG00000069712	0	NA	NA	NA	NA	NA	NA
ENSG00000069764	0.0723017	0	4.40736	0	1	NA	PLA2G10
ENSG00000069812	21.3929	0.205903	0.871524	0.236257	0.813233	0.999936	HES2
ENSG00000069849	2527.57	-0.143081	0.310037	-0.461496	0.644443	0.999936	ATP1B3
ENSG00000069869	57.8194	-0.323647	0.545084	-0.593755	0.552676	0.999936	NEDD4
ENSG00000069943	32.1425	0.505586	0.499615	1.01195	0.311562	0.999936	PIGB
ENSG00000069956	879.376	0.186684	0.290611	0.642386	0.520622	0.999936	MAPK6
ENSG00000069966	204.614	0.293816	0.420663	0.698459	0.48489	0.999936	GNB5
ENSG00000069974	45.049	-0.065154	0.496745	-0.131162	0.895647	0.999936	RAB27A
ENSG00000069998	181.166	0.122729	0.39051	0.314278	0.75331	0.999936	HDHD5
ENSG00000070010	388.083	0.0303348	0.221535	0.13693	0.891086	0.999936	UFD1
ENSG00000070018	366.207	-0.279554	0.265429	-1.05322	0.292241	0.999936	LRP6
ENSG00000070019	0.160411	-1.74082	4.37463	-0.397936	0.690678	NA	GUCY2C
ENSG00000070031	0	NA	NA	NA	NA	NA	SCT
ENSG00000070047	274.757	0.16237	0.261277	0.621446	0.534306	0.999936	PHRF1
ENSG00000070061	136.828	-0.0185458	0.297633	-0.0623109	0.950315	0.999936	ELP1
ENSG00000070081	1026.06	0.209076	0.30164	0.693131	0.488227	0.999936	NUCB2
ENSG00000070087	2087.13	0.116477	0.335839	0.346823	0.728725	0.999936	PFN2
ENSG00000070159	17.4291	0.406849	0.699313	0.581783	0.560713	0.999936	PTPN3
ENSG00000070182	6.86952	0.43158	1.27464	0.338591	0.734918	0.999936	SPTB
ENSG00000070190	0.240789	0	4.40736	0	1	NA	DAPP1
ENSG00000070193	3.38364	-0.235654	1.59481	-0.147764	0.882529	0.999936	FGF10
ENSG00000070214	379.535	0.101956	0.316976	0.321651	0.747717	0.999936	SLC44A1
ENSG00000070269	80.1404	-0.161747	0.423357	-0.382057	0.702419	0.999936	TMEM260
ENSG00000070366	197.618	0.0911908	0.285349	0.319576	0.74929	0.999936	SMG6
ENSG00000070367	660.897	0.00021815	0.271732	0.000802814	0.999359	0.999936	EXOC5
ENSG00000070371	25.7564	-0.446779	0.514293	-0.868725	0.384998	0.999936	CLTCL1
ENSG00000070388	2.60717	-1.64456	1.48217	-1.10956	0.267189	NA	FGF22
ENSG00000070404	16.8513	-0.55268	0.572334	-0.96566	0.334214	0.999936	FSTL3
ENSG00000070413	383.017	-0.445355	0.313479	-1.42069	0.155408	0.999936	DGCR2
ENSG00000070423	384.063	0.302712	0.361997	0.836228	0.403027	0.999936	RNF126
ENSG00000070444	289.368	0.177123	0.251434	0.704451	0.481152	0.999936	MNT
ENSG00000070476	152.188	0.0987142	0.572507	0.172424	0.863104	0.999936	ZXDC
ENSG00000070495	288.308	0.0148976	0.418236	0.0356201	0.971585	0.999936	JMJD6
ENSG00000070501	773.204	0.232198	0.361539	0.642249	0.520711	0.999936	POLB
ENSG00000070526	0	NA	NA	NA	NA	NA	ST6GALNAC1
ENSG00000070540	204.932	0.391001	0.464828	0.841173	0.400251	0.999936	WIPI1
ENSG00000070601	0.799401	0.109678	2.56067	0.0428317	0.965836	NA	FRMPD1
ENSG00000070610	141.261	-0.136818	0.448135	-0.305306	0.760133	0.999936	GBA2
ENSG00000070614	349.295	-0.583838	0.616701	-0.946711	0.343786	0.999936	NDST1
ENSG00000070669	1578.73	0.918738	0.381547	2.40793	0.0160432	0.999936	ASNS
ENSG00000070718	399.096	-0.015667	0.383068	-0.0408987	0.967377	0.999936	AP3M2
ENSG00000070729	22.8313	-0.141562	0.703475	-0.201233	0.840516	0.999936	CNGB1
ENSG00000070731	7.64083	1.12409	1.07278	1.04783	0.294718	0.999936	ST6GALNAC2
ENSG00000070748	0.0723017	0	4.40736	0	1	NA	CHAT
ENSG00000070756	6264.2	-0.012705	0.361274	-0.0351673	0.971946	0.999936	PABPC1
ENSG00000070759	10.1154	0.299848	0.976433	0.307085	0.758779	0.999936	TESK2
ENSG00000070761	719.581	0.398027	0.328336	1.21225	0.225415	0.999936	CFAP20
ENSG00000070770	538.417	0.00872202	0.337134	0.025871	0.97936	0.999936	CSNK2A2
ENSG00000070778	43.9249	-0.0647335	0.447711	-0.144588	0.885036	0.999936	PTPN21
ENSG00000070785	190.908	0.0163607	0.322584	0.0507176	0.959551	0.999936	EIF2B3
ENSG00000070808	43.345	-0.865195	0.843002	-1.02633	0.304738	0.999936	CAMK2A
ENSG00000070814	192.109	-0.34053	0.409777	-0.831014	0.405966	0.999936	TCOF1
ENSG00000070831	2067.4	0.0053245	0.294568	0.0180757	0.985579	0.999936	CDC42
ENSG00000070882	59.2438	-0.267248	0.532885	-0.501513	0.61601	0.999936	OSBPL3
ENSG00000070886	50.3169	0.617457	0.545645	1.13161	0.257799	0.999936	EPHA8
ENSG00000070915	0	NA	NA	NA	NA	NA	SLC12A3
ENSG00000070950	117.809	-0.368244	0.322666	-1.14125	0.253765	0.999936	RAD18
ENSG00000070961	957.056	-0.221753	0.336797	-0.658418	0.51027	0.999936	ATP2B1
ENSG00000070985	0.253603	0.0378371	4.40736	0.00858498	0.99315	NA	TRPM5
ENSG00000071051	320.828	-0.0288808	0.320312	-0.0901647	0.928156	0.999936	NCK2
ENSG00000071054	2603.08	-0.0989252	0.322303	-0.306932	0.758895	0.999936	MAP4K4
ENSG00000071073	139.465	-0.131572	0.352634	-0.373113	0.709065	0.999936	MGAT4A
ENSG00000071082	23798.1	0.00584586	0.303832	0.0192405	0.984649	0.999936	RPL31
ENSG00000071127	348.195	0.19084	0.358421	0.532445	0.594418	0.999936	WDR1
ENSG00000071189	398.523	0.074921	0.351022	0.213437	0.830986	0.999936	SNX13
ENSG00000071203	0	NA	NA	NA	NA	NA	MS4A12
ENSG00000071205	75.3018	-0.320233	0.525292	-0.60963	0.542107	0.999936	ARHGAP10
ENSG00000071242	310.004	0.161461	0.499397	0.323311	0.74646	0.999936	RPS6KA2
ENSG00000071243	276.607	0.113504	0.268412	0.422872	0.672389	0.999936	ING3
ENSG00000071246	399.134	-0.447804	0.500686	-0.894381	0.371118	0.999936	VASH1
ENSG00000071282	59.6719	-0.782137	0.636114	-1.22955	0.218864	0.999936	LMCD1
ENSG00000071462	124.124	-0.00215532	0.311216	-0.00692548	0.994474	0.999936	BUD23
ENSG00000071537	824.466	0.228586	0.244825	0.933671	0.350474	0.999936	SEL1L
ENSG00000071539	40.6674	-1.16363	0.467744	-2.48775	0.0128556	0.999936	TRIP13
ENSG00000071553	964.604	0.42287	0.290517	1.45558	0.145509	0.999936	ATP6AP1
ENSG00000071564	1058.97	-0.0821027	0.335755	-0.244532	0.806819	0.999936	TCF3
ENSG00000071575	1662.76	0.0194659	0.364636	0.0533846	0.957425	0.999936	TRIB2
ENSG00000071626	535.754	0.0977229	0.24944	0.391768	0.695229	0.999936	DAZAP1
ENSG00000071655	354.823	-0.272188	0.355891	-0.764806	0.444387	0.999936	MBD3
ENSG00000071677	0	NA	NA	NA	NA	NA	PRLH
ENSG00000071794	771.164	0.0448538	1.47111	0.0304897	0.975677	0.999936	HLTF
ENSG00000071859	264.63	0.0719122	0.46522	0.154577	0.877155	0.999936	FAM50A
ENSG00000071889	127.974	0.286298	0.367491	0.779061	0.435944	0.999936	FAM3A
ENSG00000071894	292.442	0.041068	0.304602	0.134825	0.89275	0.999936	CPSF1
ENSG00000071909	14.65	0.686407	0.843034	0.814211	0.415524	0.999936	MYO3B
ENSG00000071967	64.0728	0.538497	0.53334	1.00967	0.312654	0.999936	CYBRD1
ENSG00000071991	17.777	0.331756	1.06202	0.312383	0.754749	0.999936	CDH19
ENSG00000071994	551.262	0.0700679	0.208077	0.33674	0.736313	0.999936	PDCD2
ENSG00000072041	165.776	0.473139	0.471568	1.00333	0.315701	0.999936	SLC6A15
ENSG00000072042	1333.6	0.170931	0.233555	0.731866	0.46425	0.999936	RDH11
ENSG00000072062	313.712	-0.178912	0.357713	-0.500155	0.616966	0.999936	PRKACA
ENSG00000072071	419.691	-0.310844	0.569096	-0.546206	0.584925	0.999936	ADGRL1
ENSG00000072080	0	NA	NA	NA	NA	NA	SPP2
ENSG00000072110	332.437	0.0943511	0.439195	0.214828	0.829902	0.999936	ACTN1
ENSG00000072121	62.0003	-0.431365	0.407605	-1.05829	0.289922	0.999936	ZFYVE26
ENSG00000072133	70.0051	0.0865582	0.392618	0.220464	0.82551	0.999936	RPS6KA6
ENSG00000072134	333.337	-0.205837	0.265294	-0.775882	0.437819	0.999936	EPN2
ENSG00000072135	167.961	-0.0417575	0.360365	-0.115875	0.907751	0.999936	PTPN18
ENSG00000072163	26.0788	-0.272411	0.628776	-0.43324	0.66484	0.999936	LIMS2
ENSG00000072182	19.6172	-0.744199	0.515654	-1.44322	0.14896	0.999936	ASIC4
ENSG00000072195	168.204	-0.323517	0.473024	-0.683934	0.494017	0.999936	SPEG
ENSG00000072201	9.7011	0.290983	1.07519	0.270633	0.786673	0.999936	LNX1
ENSG00000072210	253.821	0.010805	0.302941	0.0356669	0.971548	0.999936	ALDH3A2
ENSG00000072274	358.57	-0.0896019	0.306248	-0.29258	0.769844	0.999936	TFRC
ENSG00000072310	45.0895	-0.0859786	0.419062	-0.205169	0.83744	0.999936	SREBF1
ENSG00000072315	1.04521	-1.99019	2.6908	-0.739627	0.459526	NA	TRPC5
ENSG00000072364	1008.28	0.0637418	0.219457	0.290452	0.77147	0.999936	AFF4
ENSG00000072401	270.627	-0.0724034	0.357426	-0.202569	0.839472	0.999936	UBE2D1
ENSG00000072415	341.277	-0.20287	0.296824	-0.68347	0.49431	0.999936	PALS1
ENSG00000072422	208.814	-0.170306	0.446282	-0.381612	0.702749	0.999936	RHOBTB1
ENSG00000072501	1122.43	-0.384	0.31566	-1.2165	0.223795	0.999936	SMC1A
ENSG00000072506	285.834	-0.39347	0.314626	-1.2506	0.211081	0.999936	HSD17B10
ENSG00000072518	144.913	-0.216658	0.386609	-0.560406	0.575203	0.999936	MARK2
ENSG00000072571	222.554	-0.948542	0.636452	-1.49036	0.13613	0.999936	HMMR
ENSG00000072609	126.232	0.215929	0.351116	0.614979	0.538568	0.999936	CHFR
ENSG00000072657	20.7643	0.164807	0.903585	0.182392	0.855275	0.999936	TRHDE
ENSG00000072682	268.163	-0.0225164	0.621355	-0.0362375	0.971093	0.999936	P4HA2
ENSG00000072694	0	NA	NA	NA	NA	NA	FCGR2B
ENSG00000072736	139.028	-0.543037	0.310442	-1.74924	0.0802503	0.999936	NFATC3
ENSG00000072756	161.905	-0.0356056	0.249417	-0.142755	0.886483	0.999936	TRNT1
ENSG00000072778	254.656	0.268504	0.418472	0.641631	0.521113	0.999936	ACADVL
ENSG00000072786	26.0177	0.457336	0.688017	0.664715	0.506233	0.999936	STK10
ENSG00000072803	519.549	-0.0646614	0.337236	-0.191739	0.847946	0.999936	FBXW11
ENSG00000072818	84.2895	0.351085	0.409259	0.857855	0.390973	0.999936	ACAP1
ENSG00000072832	800.106	0.0474732	0.577951	0.0821404	0.934535	0.999936	CRMP1
ENSG00000072840	11.0672	-0.0212559	0.756893	-0.0280831	0.977596	0.999936	EVC
ENSG00000072849	594.591	0.319308	0.288628	1.1063	0.268598	0.999936	DERL2
ENSG00000072858	1.15651	1.26082	2.1272	0.59271	0.553375	NA	SIDT1
ENSG00000072864	126.141	-0.453472	0.457961	-0.990198	0.322077	0.999936	NDE1
ENSG00000072952	24.0846	0.093785	0.617802	0.151804	0.879341	0.999936	IRAG1
ENSG00000072954	174.18	0.60968	0.462991	1.31683	0.187897	0.999936	TMEM38A
ENSG00000072958	532.715	0.0907047	0.306886	0.295565	0.767562	0.999936	AP1M1
ENSG00000073008	50.2142	0.187814	0.406461	0.462072	0.64403	0.999936	PVR
ENSG00000073050	245.827	0.405375	0.255461	1.58684	0.11255	0.999936	XRCC1
ENSG00000073060	88.1521	0.087165	0.37504	0.232416	0.816215	0.999936	SCARB1
ENSG00000073067	0.162406	0.0378464	4.40736	0.0085871	0.993149	NA	CYP2W1
ENSG00000073111	371.236	-1.02603	0.495783	-2.06952	0.0384974	0.999936	MCM2
ENSG00000073146	1.85311	-0.224938	1.62727	-0.13823	0.890058	NA	MOV10L1
ENSG00000073150	40.7437	0.0938897	0.591769	0.158659	0.873937	0.999936	PANX2
ENSG00000073169	37.6782	-0.512819	0.557907	-0.919182	0.358	0.999936	SELENOO
ENSG00000073282	0.230355	0	4.40736	0	1	NA	TP63
ENSG00000073331	14.7051	-0.619412	0.837515	-0.739583	0.459553	0.999936	ALPK1
ENSG00000073350	19.5801	-0.223039	0.862786	-0.25851	0.796014	0.999936	LLGL2
ENSG00000073417	59.9895	-0.335935	0.38724	-0.867511	0.385662	0.999936	PDE8A
ENSG00000073464	248.531	-0.471658	0.519679	-0.907594	0.364093	0.999936	CLCN4
ENSG00000073536	57.1438	0.167023	0.349709	0.477606	0.63293	0.999936	NLE1
ENSG00000073578	204.645	0.198624	0.414181	0.479559	0.631541	0.999936	SDHA
ENSG00000073584	1170.68	0.168549	0.313336	0.537916	0.590635	0.999936	SMARCE1
ENSG00000073598	0	NA	NA	NA	NA	NA	FNDC8
ENSG00000073605	57.2295	-0.634579	0.494419	-1.28348	0.199322	0.999936	GSDMB
ENSG00000073614	1658.7	0.040424	0.208667	0.193725	0.846391	0.999936	KDM5A
ENSG00000073670	23.33	-0.327096	0.633807	-0.516081	0.605798	0.999936	ADAM11
ENSG00000073711	214.79	-0.427498	0.360605	-1.1855	0.235819	0.999936	PPP2R3A
ENSG00000073712	203.599	0.118061	0.320277	0.368623	0.712409	0.999936	FERMT2
ENSG00000073734	1.55992	1.04768	2.02335	0.517796	0.6046	NA	ABCB11
ENSG00000073737	0.0802055	-0.923932	4.40736	-0.209634	0.833953	NA	DHRS9
ENSG00000073754	0	NA	NA	NA	NA	NA	CD5L
ENSG00000073756	20.7346	0.497786	0.88107	0.564979	0.572088	0.999936	PTGS2
ENSG00000073792	1652.02	-0.0888016	0.333959	-0.265906	0.790312	0.999936	IGF2BP2
ENSG00000073803	928.183	0.199213	1.26615	0.157338	0.874979	0.999936	MAP3K13
ENSG00000073849	116.961	-0.556672	0.457723	-1.21618	0.223917	0.999936	ST6GAL1
ENSG00000073861	1.97662	0.727793	1.59106	0.457425	0.647366	NA	TBX21
ENSG00000073905	0.512115	1.5204	3.24445	0.468615	0.639345	NA	NA
ENSG00000073910	138.086	-0.355776	0.626136	-0.568209	0.569893	0.999936	FRY
ENSG00000073921	552.498	-0.00139723	0.232146	-0.00601875	0.995198	0.999936	PICALM
ENSG00000073969	271.527	-0.0327178	0.39633	-0.0825519	0.934208	0.999936	NSF
ENSG00000074047	111.066	-0.942013	0.541571	-1.73941	0.081963	0.999936	GLI2
ENSG00000074054	283.845	-0.0373469	0.235115	-0.158845	0.873791	0.999936	CLASP1
ENSG00000074071	201.395	-0.0866726	0.389409	-0.222575	0.823866	0.999936	MRPS34
ENSG00000074181	181.297	-0.477597	0.517118	-0.923574	0.355708	0.999936	NOTCH3
ENSG00000074201	857.799	-0.0185736	0.336938	-0.0551247	0.956039	0.999936	CLNS1A
ENSG00000074211	186.702	-0.696295	0.929561	-0.749058	0.453822	0.999936	PPP2R2C
ENSG00000074219	682.139	-0.208252	0.463117	-0.449675	0.652945	0.999936	TEAD2
ENSG00000074266	339.281	-0.0761146	0.28164	-0.270255	0.786964	0.999936	EED
ENSG00000074276	2.44275	-0.147221	1.35848	-0.108372	0.913701	NA	CDHR2
ENSG00000074317	32.8907	0.0354774	0.922834	0.038444	0.969334	0.999936	SNCB
ENSG00000074319	803.776	0.182128	0.259796	0.701041	0.483277	0.999936	TSG101
ENSG00000074356	432.341	-0.0894798	0.280891	-0.318557	0.750063	0.999936	NCBP3
ENSG00000074370	15.4133	-0.036127	1.08162	-0.0334007	0.973355	0.999936	ATP2A3
ENSG00000074410	122.843	0.0979219	0.497317	0.196901	0.843905	0.999936	CA12
ENSG00000074416	37.9071	-0.387604	1.01592	-0.381532	0.702809	0.999936	MGLL
ENSG00000074527	14.2521	-2.04983	1.18825	-1.72508	0.0845126	0.999936	NTN4
ENSG00000074582	181.302	0.00215074	0.296421	0.00725571	0.994211	0.999936	BCS1L
ENSG00000074590	292.167	-0.0426042	0.415603	-0.102512	0.918351	0.999936	NUAK1
ENSG00000074603	377.932	-0.0878529	0.244999	-0.358584	0.719906	0.999936	DPP8
ENSG00000074621	55.4881	0.0994443	0.525296	0.189311	0.849849	0.999936	SLC24A1
ENSG00000074657	986.254	-0.0998802	0.433186	-0.230571	0.817648	0.999936	ZNF532
ENSG00000074660	3.52797	-0.739837	1.12516	-0.657542	0.510832	0.999936	SCARF1
ENSG00000074695	800.829	0.178929	0.423472	0.422527	0.67264	0.999936	LMAN1
ENSG00000074696	1654.32	-0.179993	0.235183	-0.765328	0.444076	0.999936	HACD3
ENSG00000074706	24.5659	-0.603888	0.822066	-0.734598	0.462584	0.999936	IPCEF1
ENSG00000074755	184.674	0.152997	0.39168	0.390617	0.69608	0.999936	ZZEF1
ENSG00000074771	0.0866334	0.999596	4.40736	0.226802	0.820578	NA	NOX3
ENSG00000074800	9910.67	0.249077	0.661507	0.376529	0.706524	0.999936	ENO1
ENSG00000074803	1.79337	0.135384	2.23431	0.0605931	0.951683	NA	SLC12A1
ENSG00000074842	238.663	0.250679	0.395698	0.633512	0.526399	0.999936	MYDGF
ENSG00000074855	71.0179	-0.0243081	0.460861	-0.0527451	0.957935	0.999936	ANO8
ENSG00000074935	122.608	0.0507869	0.328837	0.154444	0.87726	0.999936	TUBE1
ENSG00000074964	468.454	0.00342364	0.43393	0.00788985	0.993705	0.999936	ARHGEF10L
ENSG00000074966	0.409969	0	4.40736	0	1	NA	TXK
ENSG00000075035	26.3452	-1.03817	0.772933	-1.34315	0.179222	0.999936	WSCD2
ENSG00000075043	384.767	-0.260689	0.394131	-0.661426	0.508339	0.999936	KCNQ2
ENSG00000075073	0.522062	0.0378165	4.40736	0.00858031	0.993154	NA	TACR2
ENSG00000075089	677.427	0.0940752	0.358708	0.262261	0.79312	0.999936	ACTR6
ENSG00000075131	97.9987	-0.127517	0.351093	-0.363199	0.716456	0.999936	TIPIN
ENSG00000075142	533.381	-0.0441676	0.345013	-0.128017	0.898135	0.999936	SRI
ENSG00000075151	812.333	-0.11865	0.318595	-0.372418	0.709582	0.999936	EIF4G3
ENSG00000075188	212.492	-0.119317	0.344799	-0.346048	0.729306	0.999936	NUP37
ENSG00000075213	418.909	-0.680678	0.79671	-0.854362	0.392905	0.999936	SEMA3A
ENSG00000075218	129.097	-1.14514	0.554306	-2.0659	0.0388375	0.999936	GTSE1
ENSG00000075223	223.204	0.155326	0.545852	0.284557	0.775983	0.999936	SEMA3C
ENSG00000075234	56.7038	0.234486	0.588749	0.398279	0.690424	0.999936	TTC38
ENSG00000075239	192.253	-0.131453	0.431087	-0.304933	0.760417	0.999936	ACAT1
ENSG00000075240	16.6194	0.418228	0.726291	0.575841	0.564723	0.999936	GRAMD4
ENSG00000075275	32.8109	-0.00794789	0.492338	-0.0161432	0.98712	0.999936	CELSR1
ENSG00000075290	9.10514	0.952188	1.32011	0.721294	0.470729	0.999936	WNT8B
ENSG00000075292	1983.99	-0.107882	0.205075	-0.526061	0.598846	0.999936	ZNF638
ENSG00000075303	121.203	-0.1284	0.299553	-0.42864	0.668185	0.999936	SLC25A40
ENSG00000075336	193.819	0.119741	0.446537	0.268154	0.788581	0.999936	TIMM21
ENSG00000075340	884.002	-0.187998	0.592686	-0.317196	0.751095	0.999936	ADD2
ENSG00000075388	0.846584	-3.19451	3.41608	-0.935137	0.349718	NA	FGF4
ENSG00000075391	350.954	-0.0306683	0.26216	-0.116983	0.906873	0.999936	RASAL2
ENSG00000075399	37.2597	0.298011	0.577247	0.516263	0.605671	0.999936	VPS9D1
ENSG00000075407	279.212	-0.51979	0.474652	-1.0951	0.273474	0.999936	ZNF37A
ENSG00000075413	786.236	-0.0765915	0.214685	-0.356763	0.721269	0.999936	MARK3
ENSG00000075415	4510.67	0.075881	0.349509	0.217107	0.828125	0.999936	SLC25A3
ENSG00000075420	252.653	-0.0840043	0.41626	-0.201807	0.840067	0.999936	FNDC3B
ENSG00000075426	92.0576	-0.0398933	0.507717	-0.0785739	0.937372	0.999936	FOSL2
ENSG00000075429	0	NA	NA	NA	NA	NA	CACNG5
ENSG00000075461	231.909	-0.086724	0.554381	-0.156434	0.875691	0.999936	CACNG4
ENSG00000075539	472.849	-0.155368	0.248097	-0.626239	0.531158	0.999936	FRYL
ENSG00000075568	190.136	-0.266465	0.30622	-0.870176	0.384204	0.999936	TMEM131
ENSG00000075618	3457.37	0.0554572	0.263131	0.210759	0.833075	0.999936	FSCN1
ENSG00000075624	1295.74	0.360406	0.318689	1.1309	0.258096	0.999936	ACTB
ENSG00000075643	12.1744	-0.697543	0.786903	-0.886441	0.37538	0.999936	MOCOS
ENSG00000075651	41.9502	-0.162295	0.794894	-0.204172	0.838219	0.999936	PLD1
ENSG00000075673	2.28983	-1.98501	1.47224	-1.34829	0.177565	NA	ATP12A
ENSG00000075702	13.2778	-0.285839	0.762055	-0.37509	0.707594	0.999936	WDR62
ENSG00000075711	610.669	-0.0291044	0.337497	-0.086236	0.931279	0.999936	DLG1
ENSG00000075785	1876.94	0.0588359	0.219428	0.268133	0.788597	0.999936	RAB7A
ENSG00000075790	256.381	0.19621	0.313573	0.625725	0.531496	0.999936	BCAP29
ENSG00000075826	69.528	-0.000616295	0.430244	-0.00143243	0.998857	0.999936	SEC31B
ENSG00000075856	545.703	0.0274675	0.202377	0.135724	0.892039	0.999936	SART3
ENSG00000075884	7.49553	1.34948	0.921436	1.46454	0.143047	0.999936	ARHGAP15
ENSG00000075886	0.0872539	-0.923932	4.40736	-0.209634	0.833953	NA	TUBA3D
ENSG00000075891	23.5399	0.0561796	0.658097	0.0853668	0.93197	0.999936	PAX2
ENSG00000075914	691.92	0.0995634	0.266309	0.373865	0.708505	0.999936	EXOSC7
ENSG00000075945	434.374	0.0730465	0.423113	0.172641	0.862934	0.999936	KIFAP3
ENSG00000075975	132.065	0.490965	0.374511	1.31095	0.189874	0.999936	MKRN2
ENSG00000076003	321.729	-0.824539	0.439181	-1.87745	0.0604567	0.999936	MCM6
ENSG00000076043	183.885	-0.219241	0.422201	-0.519281	0.603565	0.999936	REXO2
ENSG00000076053	155.039	-0.0402677	0.31827	-0.126521	0.89932	0.999936	RBM7
ENSG00000076067	81.9017	-0.340418	0.414547	-0.821179	0.411544	0.999936	RBMS2
ENSG00000076108	643.823	-0.252983	0.370032	-0.68368	0.494177	0.999936	BAZ2A
ENSG00000076201	260.069	0.204629	0.315549	0.648485	0.516671	0.999936	PTPN23
ENSG00000076242	434.537	-0.304216	0.189423	-1.60602	0.10827	0.999936	MLH1
ENSG00000076248	608.329	-0.351467	0.305471	-1.15057	0.249907	0.999936	UNG
ENSG00000076258	12.1346	0.0594301	0.890744	0.0667197	0.946805	0.999936	FMO4
ENSG00000076321	249.727	0.305427	0.403615	0.756729	0.449212	0.999936	KLHL20
ENSG00000076344	9.66555	-0.704377	0.908883	-0.774991	0.438345	0.999936	RGS11
ENSG00000076351	30.5686	0.0137829	0.481789	0.0286077	0.977177	0.999936	SLC46A1
ENSG00000076356	229.101	-0.450579	0.543103	-0.829638	0.406743	0.999936	PLXNA2
ENSG00000076382	75.7136	-1.0701	0.525309	-2.03709	0.0416408	0.999936	SPAG5
ENSG00000076513	284.35	0.243714	0.304227	0.801095	0.423077	0.999936	ANKRD13A
ENSG00000076554	208.77	0.19211	0.635912	0.302102	0.762574	0.999936	TPD52
ENSG00000076555	55.1056	-0.0288561	0.453985	-0.0635618	0.949319	0.999936	ACACB
ENSG00000076604	124.068	0.311186	0.348834	0.892074	0.372354	0.999936	TRAF4
ENSG00000076641	215.93	-0.0126589	0.563119	-0.0224799	0.982065	0.999936	PAG1
ENSG00000076650	143.311	0.115707	0.311442	0.371522	0.710249	0.999936	GPATCH1
ENSG00000076662	31.18	0.044577	0.694447	0.0641906	0.948818	0.999936	ICAM3
ENSG00000076685	442.096	0.195443	0.348762	0.560392	0.575212	0.999936	NT5C2
ENSG00000076706	63.8916	0.0316617	0.484143	0.0653974	0.947858	0.999936	MCAM
ENSG00000076716	219.416	-0.0842039	0.676665	-0.12444	0.900967	0.999936	GPC4
ENSG00000076770	184.839	-0.177223	0.795676	-0.222733	0.823743	0.999936	MBNL3
ENSG00000076826	43.8784	0.0896359	0.582148	0.153974	0.87763	0.999936	CAMSAP3
ENSG00000076864	105.825	0.624052	0.537156	1.16177	0.245329	0.999936	RAP1GAP
ENSG00000076924	3.14494	0.55451	1.37728	0.402612	0.687234	0.999936	XAB2
ENSG00000076928	13.3354	-0.57589	0.698679	-0.824256	0.409794	0.999936	ARHGEF1
ENSG00000076944	24.6836	0.0142117	0.57698	0.0246313	0.980349	0.999936	STXBP2
ENSG00000076984	387.827	0.111633	0.317483	0.351619	0.725124	0.999936	MAP2K7
ENSG00000077009	13.6572	0.0470942	0.827553	0.0569078	0.954619	0.999936	NMRK2
ENSG00000077044	463.256	0.106146	0.388248	0.273398	0.784547	0.999936	DGKD
ENSG00000077063	98.7419	-0.702972	0.51428	-1.3669	0.171655	0.999936	CTTNBP2
ENSG00000077080	86.024	0.343005	0.729476	0.470208	0.638206	0.999936	ACTL6B
ENSG00000077092	81.0471	-0.878722	0.832517	-1.0555	0.291197	0.999936	RARB
ENSG00000077097	1871.74	-0.213661	0.316239	-0.675632	0.499274	0.999936	TOP2B
ENSG00000077147	1504.48	0.126562	0.219809	0.575783	0.564762	0.999936	TM9SF3
ENSG00000077150	40.182	0.764313	0.618277	1.2362	0.216385	0.999936	NFKB2
ENSG00000077152	222.894	-0.694937	0.650041	-1.06907	0.28504	0.999936	UBE2T
ENSG00000077157	329.496	-0.192809	0.307535	-0.62695	0.530692	0.999936	PPP1R12B
ENSG00000077232	861.329	0.193362	0.257914	0.749713	0.453427	0.999936	DNAJC10
ENSG00000077235	201.991	-0.19116	0.292141	-0.65434	0.512893	0.999936	GTF3C1
ENSG00000077238	26.908	-0.422824	0.863129	-0.489873	0.624224	0.999936	IL4R
ENSG00000077254	1236.39	-0.125332	0.207451	-0.604155	0.545741	0.999936	USP33
ENSG00000077264	1285.12	-0.1961	0.588684	-0.333116	0.739047	0.999936	PAK3
ENSG00000077274	40.5327	-0.0398483	0.841989	-0.0473264	0.962253	0.999936	CAPN6
ENSG00000077279	5460.09	-0.119667	0.685547	-0.174557	0.861427	0.999936	DCX
ENSG00000077312	533.53	-0.15478	0.360426	-0.429435	0.667606	0.999936	SNRPA
ENSG00000077327	128.358	0.772909	1.29083	0.598768	0.549327	0.999936	SPAG6
ENSG00000077348	119.748	0.357421	0.471601	0.75789	0.448517	0.999936	EXOSC5
ENSG00000077380	1761.08	-0.00554266	0.282245	-0.0196378	0.984332	0.999936	DYNC1I2
ENSG00000077420	0.160411	-1.74082	4.37463	-0.397936	0.690678	NA	APBB1IP
ENSG00000077454	3.00942	-0.410644	1.40003	-0.29331	0.769285	0.999936	LRCH4
ENSG00000077458	479.311	0.149403	0.228019	0.655222	0.512325	0.999936	FAM76B
ENSG00000077463	121.107	0.100455	0.368031	0.272953	0.784889	0.999936	SIRT6
ENSG00000077498	35.5139	0.326916	1.96089	0.166718	0.867592	0.999936	TYR
ENSG00000077514	303.775	-0.13257	0.342569	-0.386989	0.698764	0.999936	POLD3
ENSG00000077522	19.5758	0.880494	0.641769	1.37198	0.170069	0.999936	ACTN2
ENSG00000077549	1178.12	0.200137	0.278626	0.718301	0.472572	0.999936	CAPZB
ENSG00000077585	88.0916	0.21839	0.381731	0.572105	0.567251	0.999936	GPR137B
ENSG00000077616	69.1574	-0.309889	0.602053	-0.514721	0.606748	0.999936	NAALAD2
ENSG00000077684	311.52	0.142266	0.216513	0.65708	0.51113	0.999936	JADE1
ENSG00000077713	14.805	0.448033	0.676506	0.662275	0.507795	0.999936	SLC25A43
ENSG00000077721	413.086	0.309945	0.436533	0.710015	0.477695	0.999936	UBE2A
ENSG00000077782	1226.58	-0.297719	0.471832	-0.630985	0.52805	0.999936	FGFR1
ENSG00000077800	0.175398	0.0378464	4.40736	0.0085871	0.993149	NA	FKBP6
ENSG00000077935	3.10278	0.392772	1.11	0.35385	0.723452	0.999936	SMC1B
ENSG00000077942	566.4	-0.595212	0.410938	-1.44842	0.147499	0.999936	FBLN1
ENSG00000077943	19.4735	-0.752861	1.29299	-0.582263	0.560389	0.999936	ITGA8
ENSG00000077984	0	NA	NA	NA	NA	NA	CST7
ENSG00000078018	6049.76	-0.462324	0.405107	-1.14124	0.25377	0.999936	MAP2
ENSG00000078043	349.442	0.0691344	0.355153	0.194661	0.845659	0.999936	PIAS2
ENSG00000078053	353.693	-0.267526	0.352979	-0.75791	0.448505	0.999936	AMPH
ENSG00000078061	50.2449	-0.0446459	0.445243	-0.100273	0.920128	0.999936	ARAF
ENSG00000078070	138.072	-0.356176	0.265069	-1.34371	0.179041	0.999936	MCCC1
ENSG00000078081	4.23329	0.650873	1.09509	0.594357	0.552273	0.999936	LAMP3
ENSG00000078098	26.7037	-0.593143	0.954944	-0.621128	0.534515	0.999936	FAP
ENSG00000078114	298.846	0.0840726	0.47268	0.177864	0.85883	0.999936	NEBL
ENSG00000078124	149.913	-0.130935	0.305511	-0.428575	0.668232	0.999936	ACER3
ENSG00000078140	916.811	-0.0688827	0.206606	-0.333402	0.738831	0.999936	UBE2K
ENSG00000078142	756.236	-0.162852	0.182586	-0.891919	0.372437	0.999936	PIK3C3
ENSG00000078177	514.764	-0.197382	0.29674	-0.665169	0.505942	0.999936	N4BP2
ENSG00000078237	146.938	0.194005	0.385539	0.503204	0.614821	0.999936	TIGAR
ENSG00000078246	376.623	0.173891	0.266972	0.651344	0.514825	0.999936	TULP3
ENSG00000078269	34.1175	0.213208	0.846157	0.251972	0.801063	0.999936	SYNJ2
ENSG00000078295	124.38	0.173984	0.654392	0.26587	0.790339	0.999936	ADCY2
ENSG00000078304	1012.42	-0.0241597	0.233922	-0.103281	0.91774	0.999936	PPP2R5C
ENSG00000078319	17.4087	0.346359	0.592762	0.584314	0.559009	0.999936	PMS2P1
ENSG00000078328	161.361	-0.820869	0.916736	-0.895426	0.37056	0.999936	RBFOX1
ENSG00000078369	3219.07	0.129557	0.266885	0.485442	0.627363	0.999936	GNB1
ENSG00000078399	35.6823	-3.43863	2.22963	-1.54224	0.123016	0.999936	HOXA9
ENSG00000078401	9.10269	-0.189376	0.758095	-0.249805	0.802738	0.999936	EDN1
ENSG00000078403	652.132	0.0393563	0.271151	0.145146	0.884596	0.999936	MLLT10
ENSG00000078487	137.057	0.0438274	0.509832	0.0859644	0.931495	0.999936	ZCWPW1
ENSG00000078549	211.924	-0.632865	0.362947	-1.74368	0.0812147	0.999936	ADCYAP1R1
ENSG00000078579	0.413311	0.85271	4.37486	0.194911	0.845462	NA	FGF20
ENSG00000078589	0.0802055	-0.923932	4.40736	-0.209634	0.833953	NA	P2RY10
ENSG00000078596	276.448	-0.209457	0.515797	-0.406084	0.684681	0.999936	ITM2A
ENSG00000078618	1888.61	-0.0806373	0.2319	-0.347725	0.728047	0.999936	NRDC
ENSG00000078668	1194.97	-0.134115	0.360411	-0.372117	0.709806	0.999936	VDAC3
ENSG00000078674	2255	-0.105326	0.181178	-0.581339	0.561012	0.999936	PCM1
ENSG00000078687	432.826	-0.414605	0.331128	-1.2521	0.210534	0.999936	TNRC6C
ENSG00000078699	320.71	-0.0220924	0.327421	-0.0674741	0.946204	0.999936	CBFA2T2
ENSG00000078725	110.613	-1.34501	0.768685	-1.74975	0.0801618	0.999936	BRINP1
ENSG00000078747	128.389	-0.299916	0.318418	-0.941893	0.346247	0.999936	ITCH
ENSG00000078795	1.57994	1.66454	2.41592	0.688986	0.490832	NA	PKD2L2
ENSG00000078804	76.834	0.101376	0.541394	0.18725	0.851465	0.999936	TP53INP2
ENSG00000078808	354.992	0.185394	0.364532	0.508581	0.611046	0.999936	SDF4
ENSG00000078814	3.06705	-0.288407	1.22047	-0.236308	0.813193	0.999936	MYH7B
ENSG00000078898	0.0872539	-0.923932	4.40736	-0.209634	0.833953	NA	BPIFB2
ENSG00000078900	46.3761	0.217425	1.06973	0.203252	0.838938	0.999936	TP73
ENSG00000078902	558.084	0.463628	0.34045	1.36181	0.173258	0.999936	TOLLIP
ENSG00000078967	65.4556	0.541867	0.426141	1.27157	0.203526	0.999936	UBE2D4
ENSG00000079101	39.5834	-0.568111	0.56004	-1.01441	0.310386	0.999936	CLUL1
ENSG00000079102	1128.92	-0.907715	0.552104	-1.6441	0.100155	0.999936	RUNX1T1
ENSG00000079112	1.95464	-5.33939	2.80869	-1.90103	0.0572981	NA	CDH17
ENSG00000079134	281.643	-0.0760926	0.314428	-0.242004	0.808777	0.999936	THOC1
ENSG00000079150	90.1364	-0.0677901	0.415629	-0.163102	0.870438	0.999936	FKBP7
ENSG00000079156	195.338	-0.22985	0.320859	-0.716357	0.473771	0.999936	OSBPL6
ENSG00000079215	194.653	0.149127	0.53432	0.279096	0.780171	0.999936	SLC1A3
ENSG00000079246	4273.91	-0.110864	0.235299	-0.47116	0.637526	0.999936	XRCC5
ENSG00000079257	21.2032	-0.408042	0.9395	-0.434318	0.664057	0.999936	LXN
ENSG00000079263	7.31276	0.559854	1.03	0.543547	0.586753	0.999936	SP140
ENSG00000079277	93.2209	0.0671428	0.439409	0.152803	0.878554	0.999936	MKNK1
ENSG00000079308	77.0537	-0.436205	0.65889	-0.662031	0.507952	0.999936	TNS1
ENSG00000079313	32.1081	0.265212	0.497133	0.533484	0.593698	0.999936	REXO1
ENSG00000079332	1038.91	0.163764	0.248595	0.658757	0.510052	0.999936	SAR1A
ENSG00000079335	46.6658	0.0503159	0.451454	0.111453	0.911257	0.999936	CDC14A
ENSG00000079337	7.60567	-0.295176	0.9082	-0.325012	0.745172	0.999936	RAPGEF3
ENSG00000079385	2.07261	-0.157741	1.61397	-0.0977346	0.922143	NA	CEACAM1
ENSG00000079387	217.585	0.042999	0.32041	0.1342	0.893245	0.999936	SENP1
ENSG00000079393	4.08084	1.38552	1.46087	0.94842	0.342916	0.999936	DUSP13
ENSG00000079432	206.341	-0.0841217	0.385201	-0.218384	0.82713	0.999936	CIC
ENSG00000079435	23.1551	-0.273631	0.556606	-0.491606	0.622998	0.999936	LIPE
ENSG00000079459	3941.97	0.5322	0.642581	0.828222	0.407545	0.999936	FDFT1
ENSG00000079462	951.72	-0.0801848	0.518632	-0.154608	0.87713	0.999936	PAFAH1B3
ENSG00000079482	64.5757	-0.536668	0.55825	-0.961341	0.336381	0.999936	OPHN1
ENSG00000079557	0	NA	NA	NA	NA	NA	AFM
ENSG00000079616	167.729	-0.597343	0.423175	-1.41157	0.158075	0.999936	KIF22
ENSG00000079689	27.151	0.348887	1.06989	0.326097	0.744351	0.999936	SCGN
ENSG00000079691	77.1815	-0.202605	0.522344	-0.387876	0.698108	0.999936	CARMIL1
ENSG00000079739	350.982	0.279268	0.531426	0.525506	0.599231	0.999936	PGM1
ENSG00000079785	1929.29	-0.161736	0.240989	-0.671137	0.502133	0.999936	DDX1
ENSG00000079805	238.721	-0.077961	0.305459	-0.255226	0.798549	0.999936	DNM2
ENSG00000079819	414.211	-0.377093	0.416439	-0.905517	0.365192	0.999936	EPB41L2
ENSG00000079841	589.295	0.257587	0.482964	0.533346	0.593794	0.999936	RIMS1
ENSG00000079931	107.765	-0.720797	0.844165	-0.853858	0.393184	0.999936	MOXD1
ENSG00000079950	506.611	-0.0153337	0.419749	-0.0365307	0.970859	0.999936	STX7
ENSG00000079974	838.794	0.292279	0.349908	0.835303	0.403547	0.999936	RABL2B
ENSG00000079999	225.399	0.0117962	0.292827	0.0402838	0.967867	0.999936	KEAP1
ENSG00000080007	0.852128	1.05377	2.341	0.450135	0.652613	NA	DDX43
ENSG00000080031	16.1224	-0.476042	0.666838	-0.71388	0.475301	0.999936	PTPRH
ENSG00000080166	742.754	-1.00525	1.64371	-0.611571	0.540822	0.999936	DCT
ENSG00000080189	173.422	0.191889	0.293009	0.65489	0.512538	0.999936	SLC35C2
ENSG00000080200	168.661	-0.266478	0.557278	-0.478179	0.632523	0.999936	CRYBG3
ENSG00000080224	5.01019	0.0361433	0.969163	0.0372933	0.970251	0.999936	EPHA6
ENSG00000080293	3.08424	-1.34048	1.5602	-0.85917	0.390246	0.999936	SCTR
ENSG00000080298	791.007	0.0157555	0.289625	0.0543995	0.956617	0.999936	RFX3
ENSG00000080345	1480.75	-0.070779	0.205825	-0.34388	0.730937	0.999936	RIF1
ENSG00000080371	568.552	0.169578	0.276205	0.613957	0.539244	0.999936	RAB21
ENSG00000080493	92.3114	-0.0310424	0.569697	-0.0544893	0.956545	0.999936	SLC4A4
ENSG00000080503	999.723	-0.510681	0.758959	-0.67287	NA	NA	SMARCA2
ENSG00000080511	0.0895663	0	4.40736	0	1	NA	RDH8
ENSG00000080546	187.709	0.292968	0.422564	0.693309	0.488116	0.999936	SESN1
ENSG00000080561	17.4934	0.51644	0.618301	0.835257	0.403573	0.999936	MID2
ENSG00000080572	7.6141	1.97173	1.27927	1.54129	0.123246	0.999936	DNAAF6
ENSG00000080573	8.69115	0.109624	0.994606	0.110219	0.912236	0.999936	COL5A3
ENSG00000080603	23.2918	1.17718	0.455985	2.58162	0.00983364	0.999936	SRCAP
ENSG00000080608	555.708	0.0291381	0.265506	0.109746	0.912611	0.999936	PUM3
ENSG00000080618	0	NA	NA	NA	NA	NA	CPB2
ENSG00000080644	36.3995	0.0790732	0.763009	0.103633	0.91746	0.999936	CHRNA3
ENSG00000080709	9.4278	0.10349	0.79033	0.130946	0.895818	0.999936	KCNN2
ENSG00000080802	279.393	-0.025862	0.208789	-0.123867	0.901421	0.999936	CNOT4
ENSG00000080815	358.292	-0.109653	0.202099	-0.54257	0.587426	0.999936	PSEN1
ENSG00000080819	48.9062	-0.298643	0.567948	-0.525828	0.599008	0.999936	CPOX
ENSG00000080822	187.098	0.267504	0.427202	0.626177	0.531199	0.999936	CLDND1
ENSG00000080823	225.728	0.327476	0.486396	0.673271	0.500775	0.999936	MOK
ENSG00000080824	23877.6	-0.113863	0.314699	-0.361815	0.71749	0.999936	HSP90AA1
ENSG00000080839	104.18	-0.53347	0.361442	-1.47595	0.139958	0.999936	RBL1
ENSG00000080845	411.685	0.281548	0.375356	0.750083	0.453205	0.999936	DLGAP4
ENSG00000080854	1.21293	-0.950392	2.51597	-0.377745	0.70562	NA	IGSF9B
ENSG00000080910	0	NA	NA	NA	NA	NA	CFHR2
ENSG00000080947	50.2707	-0.870502	0.5636	-1.54454	0.122458	0.999936	CROCCP3
ENSG00000080986	268.795	-0.874858	0.520022	-1.68235	0.0925016	0.999936	NDC80
ENSG00000081014	60.4719	0.211005	0.400451	0.526918	0.598251	0.999936	AP4E1
ENSG00000081019	415.418	-0.281864	0.278029	-1.01379	0.310682	0.999936	RSBN1
ENSG00000081026	291.475	-0.487569	0.312027	-1.56259	0.11815	0.999936	MAGI3
ENSG00000081041	1.50047	1.79243	1.82179	0.983884	0.325172	NA	CXCL2
ENSG00000081051	205.534	-11.0885	2.50413	-4.4281	NA	NA	AFP
ENSG00000081052	2.26868	0.518828	1.60015	0.324237	0.745758	NA	COL4A4
ENSG00000081059	43.9013	-0.37033	0.570593	-0.649026	0.516321	0.999936	TCF7
ENSG00000081087	186.059	0.146752	0.309448	0.474239	0.63533	0.999936	OSTM1
ENSG00000081138	136.528	-1.41534	0.896428	-1.57886	0.114368	0.999936	CDH7
ENSG00000081148	6.41334	0.32357	1.69292	0.191132	0.848423	0.999936	IMPG2
ENSG00000081154	691.804	0.303996	0.312936	0.971434	0.331332	0.999936	PCNP
ENSG00000081177	78.0555	-0.0177659	0.478565	-0.0371234	0.970387	0.999936	EXD2
ENSG00000081181	186.09	-0.319033	0.65699	-0.485598	0.627252	0.999936	ARG2
ENSG00000081189	207.535	-0.529936	0.816423	-0.649095	0.516277	0.999936	MEF2C
ENSG00000081237	8.49962	1.44919	0.909313	1.59372	0.111	0.999936	PTPRC
ENSG00000081248	0	NA	NA	NA	NA	NA	CACNA1S
ENSG00000081277	0.523523	-3.43575	4.28687	-0.801458	0.422866	NA	PKP1
ENSG00000081307	334.48	0.24784	0.217296	1.14056	0.254051	0.999936	UBA5
ENSG00000081320	93.8517	-0.622023	0.554038	-1.12271	0.261562	0.999936	STK17B
ENSG00000081377	40.369	0.455315	0.41238	1.10411	0.269543	0.999936	CDC14B
ENSG00000081386	79.809	0.229103	0.311597	0.735254	0.462185	0.999936	ZNF510
ENSG00000081479	367.789	-0.444365	0.686996	-0.646823	0.517746	0.999936	LRP2
ENSG00000081665	52.954	-0.116173	1.11504	-0.104188	NA	NA	ZNF506
ENSG00000081692	221.584	0.230627	0.498641	0.462511	0.643715	0.999936	JMJD4
ENSG00000081721	154.208	0.214308	0.311092	0.688891	0.490892	0.999936	DUSP12
ENSG00000081760	337.624	0.0424328	0.313187	0.135487	0.892227	0.999936	AACS
ENSG00000081791	378.95	0.0765902	0.329429	0.232494	0.816155	0.999936	DELE1
ENSG00000081800	0.168704	0	4.40736	0	1	NA	SLC13A1
ENSG00000081803	109.603	-0.258589	0.708321	-0.365074	0.715057	0.999936	CADPS2
ENSG00000081818	3.5177	-0.197764	1.66088	-0.119072	0.905218	0.999936	PCDHB4
ENSG00000081842	10.0651	0.97038	1.47516	0.657812	0.510659	0.999936	PCDHA6
ENSG00000081853	0.388608	-1.84866	4.36557	-0.423465	0.671956	NA	PCDHGA2
ENSG00000081870	230.438	-0.00367134	0.311946	-0.0117692	0.99061	0.999936	HSPB11
ENSG00000081913	304.276	-0.507355	0.414303	-1.2246	0.220726	0.999936	PHLPP1
ENSG00000081923	1.50214	-0.690831	1.61923	-0.426641	0.669641	NA	ATP8B1
ENSG00000081985	0.430567	0	4.40736	0	1	NA	IL12RB2
ENSG00000082014	246.166	0.0284186	0.594458	0.0478058	0.961871	0.999936	SMARCD3
ENSG00000082068	468.785	0.100422	0.339983	0.295373	0.767709	0.999936	WDR70
ENSG00000082074	0.64763	-0.698484	4.22235	-0.165425	0.868609	NA	FYB1
ENSG00000082126	1.04775	-3.75237	2.75993	-1.35959	0.173961	NA	MPP4
ENSG00000082146	156.277	-0.00755263	0.381099	-0.019818	0.984189	0.999936	STRADB
ENSG00000082153	526.241	-0.043954	0.282771	-0.15544	0.876474	0.999936	BZW1
ENSG00000082175	0.695611	-0.0020832	3.50917	-0.000593644	0.999526	NA	PGR
ENSG00000082196	34.8322	-0.168491	0.9881	-0.170521	0.864601	0.999936	C1QTNF3
ENSG00000082212	398.061	-0.192176	0.296338	-0.648501	0.516661	0.999936	ME2
ENSG00000082213	320.513	0.132449	0.301235	0.439687	0.660164	0.999936	C5orf22
ENSG00000082258	483.51	-0.0998154	0.26451	-0.377359	0.705907	0.999936	CCNT2
ENSG00000082269	264.179	0.14261	0.276298	0.516144	0.605754	0.999936	FAM135A
ENSG00000082293	6.11543	0.322439	1.21306	0.265807	0.790388	0.999936	COL19A1
ENSG00000082397	260.851	-0.56103	0.552147	-1.01609	0.309587	0.999936	EPB41L3
ENSG00000082438	246.31	0.394508	0.858128	0.459731	0.645709	0.999936	COBLL1
ENSG00000082458	313.635	-0.259609	0.366776	-0.707814	0.479061	0.999936	DLG3
ENSG00000082482	34.2385	-0.353495	0.76414	-0.462605	0.643647	0.999936	KCNK2
ENSG00000082497	286.41	0.0227148	0.80057	0.0283733	0.977364	0.999936	SERTAD4
ENSG00000082512	93.0691	0.0628268	0.764504	0.0821798	0.934504	0.999936	TRAF5
ENSG00000082515	263.844	0.0617659	0.265442	0.23269	0.816002	0.999936	MRPL22
ENSG00000082516	158.744	-0.144663	0.278263	-0.51988	0.603147	0.999936	GEMIN5
ENSG00000082556	49.8474	-0.426124	0.855654	-0.49801	0.618477	0.999936	OPRK1
ENSG00000082641	713.971	0.286076	0.326524	0.876126	0.380961	0.999936	NFE2L1
ENSG00000082684	221.733	-0.00526371	0.452888	-0.0116225	0.990727	0.999936	SEMA5B
ENSG00000082701	654.326	-0.214294	0.305539	-0.701365	0.483075	0.999936	GSK3B
ENSG00000082781	180.07	-0.171182	0.438488	-0.390391	0.696247	0.999936	ITGB5
ENSG00000082805	606.579	-0.657537	0.309451	-2.12485	0.0335988	0.999936	ERC1
ENSG00000082898	1917.4	-0.0524348	0.297064	-0.17651	0.859893	0.999936	XPO1
ENSG00000082929	0.381399	0	4.40736	0	1	NA	LINC01587
ENSG00000082996	227.155	0.0421248	0.332954	0.126518	0.899322	0.999936	RNF13
ENSG00000083067	1682.14	0.547113	0.731601	0.74783	0.454563	0.999936	TRPM3
ENSG00000083093	85.8662	-0.147664	0.373324	-0.395539	0.692445	0.999936	PALB2
ENSG00000083097	209.465	0.0906522	0.331665	0.273325	0.784603	0.999936	DOP1A
ENSG00000083099	513.572	-0.0697346	0.233448	-0.298716	0.765157	0.999936	LYRM2
ENSG00000083123	73.1192	0.176922	0.342102	0.517163	0.605043	0.999936	BCKDHB
ENSG00000083168	1033.22	-0.289444	0.198788	-1.45605	0.14538	0.999936	KAT6A
ENSG00000083223	381.024	0.0749066	0.228942	0.327186	0.743527	0.999936	TUT7
ENSG00000083290	241.542	-0.084697	0.386488	-0.219145	0.826537	0.999936	ULK2
ENSG00000083307	0.728252	-0.835268	3.56717	-0.234154	0.814865	NA	GRHL2
ENSG00000083312	3643.8	-0.215416	0.27635	-0.779506	0.435682	0.999936	TNPO1
ENSG00000083444	169.222	0.31158	0.647089	0.48151	0.630154	0.999936	PLOD1
ENSG00000083454	4.78717	-0.829047	1.34395	-0.616875	0.537317	0.999936	P2RX5
ENSG00000083457	158.449	-0.102516	0.394285	-0.260005	0.79486	0.999936	ITGAE
ENSG00000083520	811.402	0.320738	0.32543	0.985583	0.324338	0.999936	DIS3
ENSG00000083535	237.276	0.10986	0.374958	0.292992	0.769528	0.999936	PIBF1
ENSG00000083544	233.304	0.195882	0.232294	0.843249	0.399089	0.999936	TDRD3
ENSG00000083622	0	NA	NA	NA	NA	NA	NA
ENSG00000083635	133.556	0.182112	0.305079	0.596932	0.550553	0.999936	NUFIP1
ENSG00000083642	1144.05	-0.164637	0.294062	-0.559872	0.575567	0.999936	PDS5B
ENSG00000083720	233.793	-0.163981	0.442254	-0.370784	0.710799	0.999936	OXCT1
ENSG00000083750	94.5474	0.17368	0.446546	0.388941	0.69732	0.999936	RRAGB
ENSG00000083782	1.18194	0.0182607	2.13052	0.008571	0.993161	NA	EPYC
ENSG00000083799	288.986	0.0623662	0.283579	0.219925	0.825929	0.999936	CYLD
ENSG00000083807	87.4823	0.102992	0.324563	0.317325	0.750997	0.999936	SLC27A5
ENSG00000083812	54.9857	0.249734	0.309994	0.805611	0.420467	0.999936	ZNF324
ENSG00000083814	79.7683	0.29655	0.87594	0.338551	0.734948	0.999936	ZNF671
ENSG00000083817	29.4584	0.39159	0.554879	0.705721	0.480362	0.999936	ZNF416
ENSG00000083828	68.0745	0.358661	0.465982	0.769688	0.441485	0.999936	ZNF586
ENSG00000083838	61.0729	0.0588538	0.330054	0.178316	0.858475	0.999936	ZNF446
ENSG00000083844	337.202	0.00637259	0.284439	0.0224041	0.982126	0.999936	ZNF264
ENSG00000083845	9113.49	-0.136454	0.332059	-0.410934	0.681121	0.999936	RPS5
ENSG00000083857	348.669	-0.198497	0.38744	-0.51233	0.60842	0.999936	FAT1
ENSG00000083896	1647.81	0.113799	0.224007	0.508014	0.611444	0.999936	YTHDC1
ENSG00000083937	594.484	0.16104	0.242812	0.663229	0.507184	0.999936	CHMP2B
ENSG00000084070	295.607	0.142596	0.336356	0.423944	0.671607	0.999936	SMAP2
ENSG00000084072	313.879	-0.020219	0.50936	-0.0396949	0.968336	0.999936	PPIE
ENSG00000084073	257.769	-0.103952	0.392827	-0.264625	0.791298	0.999936	ZMPSTE24
ENSG00000084090	854.39	-0.180395	0.223745	-0.806252	0.420098	0.999936	STARD7
ENSG00000084092	173.458	-0.124226	0.258955	-0.479721	0.631426	0.999936	NOA1
ENSG00000084093	643.403	-0.163074	0.443404	-0.367777	0.713039	0.999936	REST
ENSG00000084110	1.67254	-0.818958	1.67444	-0.489093	0.624776	NA	HAL
ENSG00000084112	159.291	0.00138803	0.371172	0.00373958	0.997016	0.999936	SSH1
ENSG00000084207	5182.93	0.118965	0.274523	0.433352	0.664759	0.999936	GSTP1
ENSG00000084234	3282.7	-0.122163	0.563667	-0.21673	0.828419	0.999936	APLP2
ENSG00000084444	194.316	-0.0598024	0.382914	-0.156177	0.875893	0.999936	FAM234B
ENSG00000084453	79.5715	1.71219	1.76988	0.967406	0.333341	0.999936	SLCO1A2
ENSG00000084463	937.813	0.177786	0.25072	0.709103	0.478261	0.999936	WBP11
ENSG00000084623	761.459	0.198714	0.339058	0.586076	0.557824	0.999936	EIF3I
ENSG00000084628	347.293	0.094875	0.318283	0.298084	0.765639	0.999936	NKAIN1
ENSG00000084636	14.0685	-1.26022	1.13424	-1.11107	0.266538	0.999936	COL16A1
ENSG00000084652	254.009	0.266644	0.475596	0.560653	0.575034	0.999936	TXLNA
ENSG00000084674	27.1519	-8.16371	3.01036	-2.71187	NA	NA	APOB
ENSG00000084676	393.975	-0.191759	0.414639	-0.462473	0.643742	0.999936	NCOA1
ENSG00000084693	546.27	-0.0522983	0.392446	-0.133262	0.893986	0.999936	AGBL5
ENSG00000084710	618.331	-0.583665	0.595041	-0.980882	0.326651	0.999936	EFR3B
ENSG00000084731	253.051	-0.10041	0.629052	-0.159622	0.873179	0.999936	KIF3C
ENSG00000084733	854.1	-0.207483	0.219421	-0.945595	0.344355	0.999936	RAB10
ENSG00000084734	1.82842	-0.508822	1.85276	-0.274629	0.783601	NA	GCKR
ENSG00000084754	931.191	0.0855514	0.212305	0.402964	0.686975	0.999936	HADHA
ENSG00000084764	144.272	0.14477	0.543008	0.266608	0.789771	0.999936	MAPRE3
ENSG00000084774	180.505	-0.350178	0.326393	-1.07287	0.283329	0.999936	CAD
ENSG00000085063	805.344	-0.20277	0.380788	-0.532501	0.594379	0.999936	CD59
ENSG00000085117	169.264	0.235421	0.387429	0.607649	0.54342	0.999936	CD82
ENSG00000085185	284.918	-0.105127	0.391996	-0.268183	0.788558	0.999936	BCORL1
ENSG00000085224	3101.75	-0.236444	0.36038	-0.656097	0.511762	0.999936	ATRX
ENSG00000085231	254.687	0.20836	0.339176	0.614312	0.539009	0.999936	AK6
ENSG00000085265	0.716566	-2.87359	4.30571	-0.667392	0.504522	NA	FCN1
ENSG00000085274	231.537	0.357988	0.343318	1.04273	0.297074	0.999936	MYNN
ENSG00000085276	159.643	-0.39813	1.21773	-0.326944	0.74371	0.999936	MECOM
ENSG00000085365	1181.56	0.28896	0.419125	0.689435	0.490549	0.999936	SCAMP1
ENSG00000085377	247.283	-0.0346884	0.355512	-0.0975732	0.922271	0.999936	PREP
ENSG00000085382	153.906	-0.0541848	0.315861	-0.171546	0.863794	0.999936	HACE1
ENSG00000085415	140.65	-0.239885	0.35761	-0.670802	0.502347	0.999936	SEH1L
ENSG00000085433	631.89	-0.341143	0.401452	-0.849773	0.395451	0.999936	WDR47
ENSG00000085449	344.414	0.196966	0.447608	0.440042	0.659906	0.999936	WDFY1
ENSG00000085465	7.92589	-0.197861	0.831429	-0.237977	0.811899	0.999936	OVGP1
ENSG00000085491	227.273	-0.161933	0.407045	-0.397826	0.690759	0.999936	SLC25A24
ENSG00000085511	203.407	-0.136396	0.334879	-0.407299	0.683788	0.999936	MAP3K4
ENSG00000085514	10.1635	-0.12418	0.898558	-0.138199	0.890083	0.999936	PILRA
ENSG00000085552	121.851	-0.54622	0.654139	-0.835021	0.403706	0.999936	IGSF9
ENSG00000085563	4.18463	-0.839541	1.21417	-0.691451	0.489282	0.999936	ABCB1
ENSG00000085644	49.345	0.31595	0.453154	0.697225	0.485662	0.999936	ZNF213
ENSG00000085662	452.225	-0.352118	0.341628	-1.03071	0.302679	0.999936	AKR1B1
ENSG00000085719	723.17	0.134797	0.280736	0.480156	0.631117	0.999936	CPNE3
ENSG00000085721	398.295	0.2018	0.360351	0.560008	0.575474	0.999936	RRN3
ENSG00000085733	402.97	-0.163388	0.312639	-0.522607	0.601248	0.999936	CTTN
ENSG00000085741	13.3243	0.626483	0.675504	0.927431	0.353703	0.999936	WNT11
ENSG00000085760	450.915	0.0455302	0.256049	0.177818	0.858866	0.999936	MTIF2
ENSG00000085788	283.779	0.309166	0.251983	1.22693	0.219848	0.999936	DDHD2
ENSG00000085831	8.07853	-0.188758	0.832893	-0.226629	0.820712	0.999936	TTC39A
ENSG00000085832	690.298	0.334989	0.431325	0.776653	0.437364	0.999936	EPS15
ENSG00000085840	36.0439	-0.618113	0.786642	-0.785762	0.432007	0.999936	ORC1
ENSG00000085871	39.8542	-0.19837	0.715564	-0.277221	0.78161	0.999936	MGST2
ENSG00000085872	1025.03	0.110648	0.287363	0.385046	0.700203	0.999936	CHERP
ENSG00000085978	70.7275	0.154056	0.31144	0.494658	0.620841	0.999936	ATG16L1
ENSG00000085982	227.485	-0.0996498	0.302775	-0.329122	0.742064	0.999936	USP40
ENSG00000085998	77.081	0.00247781	0.340753	0.00727155	0.994198	0.999936	POMGNT1
ENSG00000085999	7.52215	-0.5742	0.999513	-0.574479	0.565644	0.999936	RAD54L
ENSG00000086015	256.121	-0.0550545	0.272166	-0.202282	0.839696	0.999936	MAST2
ENSG00000086061	3109.22	-0.0396728	0.362636	-0.109401	0.912884	0.999936	DNAJA1
ENSG00000086062	219.257	-0.280125	0.549847	-0.509459	0.610431	0.999936	B4GALT1
ENSG00000086065	1218.78	0.252889	0.393493	0.642676	0.520434	0.999936	CHMP5
ENSG00000086102	333.398	0.257407	0.308597	0.834118	0.404214	0.999936	NFX1
ENSG00000086159	0.93652	-2.22276	2.34183	-0.949153	0.342543	NA	AQP6
ENSG00000086189	172.502	-0.0548695	0.274007	-0.200249	0.841286	0.999936	DIMT1
ENSG00000086200	113.122	-0.237463	0.324493	-0.731799	0.464291	0.999936	IPO11
ENSG00000086205	4.79102	-0.145676	1.10101	-0.132311	0.894738	0.999936	FOLH1
ENSG00000086232	773.817	0.196843	0.303041	0.649557	0.515978	0.999936	EIF2AK1
ENSG00000086288	0.355332	0.999572	4.40736	0.226796	0.820582	NA	NME8
ENSG00000086289	145.883	0.680054	0.364283	1.86683	0.0619258	0.999936	EPDR1
ENSG00000086300	157.446	0.608145	0.370571	1.6411	0.100776	0.999936	SNX10
ENSG00000086475	554.85	-0.474537	0.365392	-1.29871	0.194045	0.999936	SEPHS1
ENSG00000086504	179.143	0.0657554	0.32209	0.204152	0.838234	0.999936	MRPL28
ENSG00000086506	23.8826	-0.15035	0.845162	-0.177895	0.858805	0.999936	HBQ1
ENSG00000086544	93.8858	0.0251378	0.291215	0.0863204	0.931212	0.999936	ITPKC
ENSG00000086548	0.401027	-3.05686	4.29875	-0.711105	0.477019	NA	CEACAM6
ENSG00000086570	0.244607	0.852728	4.37486	0.194915	0.845459	NA	FAT2
ENSG00000086589	905.511	0.289525	0.30764	0.941115	0.346646	0.999936	RBM22
ENSG00000086598	837.464	0.244445	0.23637	1.03416	0.301059	0.999936	TMED2
ENSG00000086619	98.0089	0.608847	0.465273	1.30858	0.190677	0.999936	ERO1B
ENSG00000086666	411.533	0.0186441	0.248274	0.0750947	0.940139	0.999936	ZFAND6
ENSG00000086696	107.661	-0.564169	1.55091	-0.363767	0.716032	0.999936	HSD17B2
ENSG00000086712	360.16	0.213617	0.48392	0.44143	0.658901	0.999936	TXLNG
ENSG00000086717	8.22169	1.46407	1.01563	1.44154	0.149433	0.999936	PPEF1
ENSG00000086730	1.81607	0.299877	1.8956	0.158196	0.874302	NA	LAT2
ENSG00000086758	1341.45	-0.331128	0.249062	-1.3295	0.183684	0.999936	HUWE1
ENSG00000086827	160.788	0.0622834	0.344949	0.180558	0.856714	0.999936	ZW10
ENSG00000086848	150.867	0.0951849	0.429814	0.221456	0.824737	0.999936	ALG9
ENSG00000086967	2.50254	3.73762	1.82662	2.0462	0.0407366	NA	MYBPC2
ENSG00000086991	9.03692	-1.02458	1.13044	-0.906356	0.364747	0.999936	NOX4
ENSG00000087008	106.395	0.0864491	0.428941	0.201541	0.840276	0.999936	ACOX3
ENSG00000087053	468.749	0.181982	0.24131	0.754142	0.450764	0.999936	MTMR2
ENSG00000087074	636.825	0.541313	0.5083	1.06495	0.2869	0.999936	PPP1R15A
ENSG00000087076	110.103	0.294481	0.355588	0.828152	0.407584	0.999936	HSD17B14
ENSG00000087077	148.538	0.394321	0.397931	0.990928	0.321721	0.999936	TRIP6
ENSG00000087085	25.6546	-0.558277	0.806724	-0.692031	0.488918	0.999936	ACHE
ENSG00000087086	17040.1	0.203649	0.46111	0.441648	0.658744	0.999936	FTL
ENSG00000087087	999.116	-0.0905725	0.411304	-0.220208	0.825709	0.999936	SRRT
ENSG00000087088	130.752	0.271233	0.385325	0.703905	0.481492	0.999936	BAX
ENSG00000087095	384.502	0.151793	0.301095	0.504136	0.614166	0.999936	NLK
ENSG00000087111	564.427	-0.0372179	0.271821	-0.13692	0.891094	0.999936	PIGS
ENSG00000087116	52.6592	-0.340566	0.376849	-0.903719	0.366144	0.999936	ADAMTS2
ENSG00000087128	0	NA	NA	NA	NA	NA	TMPRSS11E
ENSG00000087152	627.098	-0.240762	0.351981	-0.68402	0.493962	0.999936	ATXN7L3
ENSG00000087157	85.2074	-0.210632	0.320238	-0.657734	0.510709	0.999936	PGS1
ENSG00000087191	760.412	0.024954	0.281969	0.0884991	0.92948	0.999936	PSMC5
ENSG00000087206	344.004	0.0281962	0.231932	0.121571	0.903239	0.999936	UIMC1
ENSG00000087237	0.934964	0.940418	2.65797	0.35381	0.723481	NA	CETP
ENSG00000087245	94.112	-0.456738	0.549137	-0.831738	0.405557	0.999936	MMP2
ENSG00000087250	482.314	0.839695	0.507874	1.65335	0.0982589	0.999936	MT3
ENSG00000087253	32.5211	0.2812	0.663843	0.423595	0.671861	0.999936	LPCAT2
ENSG00000087258	711.957	0.0228554	0.721851	0.0316622	0.974741	0.999936	GNAO1
ENSG00000087263	380.045	0.11569	0.257877	0.448626	0.653701	0.999936	OGFOD1
ENSG00000087266	89.9224	-0.128122	0.510159	-0.251142	0.801705	0.999936	SH3BP2
ENSG00000087269	236.566	0.0201557	0.279461	0.0721235	0.942504	0.999936	NOP14
ENSG00000087274	957.983	-0.105765	0.27879	-0.379372	0.704412	0.999936	ADD1
ENSG00000087299	120.533	0.128167	0.282187	0.454191	0.649692	0.999936	L2HGDH
ENSG00000087301	270.425	0.086018	0.508255	0.169242	0.865607	0.999936	TXNDC16
ENSG00000087302	1132.23	-0.0425541	0.321348	-0.132424	0.894649	0.999936	RTRAF
ENSG00000087303	53.725	0.0628888	0.597545	0.105245	0.916181	0.999936	NID2
ENSG00000087338	324.507	0.0759439	0.388007	0.195728	0.844823	0.999936	GMCL1
ENSG00000087365	2014.27	0.295185	0.300017	0.983895	0.325167	0.999936	SF3B2
ENSG00000087448	600.959	-0.0831625	0.327744	-0.253743	0.799694	0.999936	KLHL42
ENSG00000087460	4291.64	0.173939	0.43516	0.399713	0.689368	0.999936	GNAS
ENSG00000087470	573.257	-0.0735145	0.256071	-0.287086	0.774047	0.999936	DNM1L
ENSG00000087494	39.0507	0.012824	0.778129	0.0164806	0.986851	0.999936	PTHLH
ENSG00000087495	243.481	-0.309792	0.584724	-0.529809	0.596245	0.999936	PHACTR3
ENSG00000087502	432.603	-0.0495111	0.26799	-0.18475	0.853425	0.999936	ERGIC2
ENSG00000087510	71.5687	-0.278951	1.02731	-0.271536	0.785979	0.999936	TFAP2C
ENSG00000087586	278.641	-0.689684	0.561731	-1.22778	0.219529	0.999936	AURKA
ENSG00000087589	1.5724	1.20811	1.76469	0.684601	0.493595	NA	CASS4
ENSG00000087842	352.011	0.243969	0.561981	0.434123	0.664199	0.999936	PIR
ENSG00000087884	284.635	-0.0839213	0.328139	-0.255749	0.798145	0.999936	AAMDC
ENSG00000087903	179.195	0.525157	0.502015	1.0461	0.295516	0.999936	RFX2
ENSG00000087995	82.978	-0.178211	0.35619	-0.500325	0.616846	0.999936	METTL2A
ENSG00000088002	3.08888	0.681871	2.11919	0.32176	0.747635	0.999936	SULT2B1
ENSG00000088035	101.77	-0.106463	0.450555	-0.236292	0.813206	0.999936	ALG6
ENSG00000088038	74.9268	0.105031	0.414068	0.253657	0.799761	0.999936	CNOT3
ENSG00000088053	5.15773	0.824093	1.17103	0.703731	0.4816	0.999936	GP6
ENSG00000088179	197.704	0.0691429	0.431455	0.160255	0.87268	0.999936	PTPN4
ENSG00000088205	2080.75	0.294816	0.274729	1.07312	0.283219	0.999936	DDX18
ENSG00000088247	1586.5	-0.176366	0.238599	-0.739175	0.459801	0.999936	KHSRP
ENSG00000088256	570.396	-0.17054	0.391533	-0.435569	0.663149	0.999936	GNA11
ENSG00000088280	123.044	-0.161162	0.390686	-0.412511	0.679965	0.999936	ASAP3
ENSG00000088298	32.7277	0.165658	0.36194	0.457695	0.647172	0.999936	EDEM2
ENSG00000088305	181.732	-0.709836	0.588548	-1.20608	0.227786	0.999936	DNMT3B
ENSG00000088320	1.35305	1.40123	2.32624	0.60236	0.546935	NA	REM1
ENSG00000088325	675.882	-0.771289	0.541938	-1.42321	0.154677	0.999936	TPX2
ENSG00000088340	43.4118	-0.0377875	0.885255	-0.0426855	0.965952	0.999936	FER1L4
ENSG00000088356	422.342	0.232943	0.302236	0.770732	0.440866	0.999936	PDRG1
ENSG00000088367	735.417	-0.279596	0.490387	-0.570154	0.568574	0.999936	EPB41L1
ENSG00000088386	1.06856	-0.478357	3.19138	-0.14989	0.880851	NA	SLC15A1
ENSG00000088387	29.8215	-1.00325	0.731652	-1.37121	0.17031	0.999936	DOCK9
ENSG00000088448	515.937	0.0616003	0.242892	0.253612	0.799795	0.999936	ANKRD10
ENSG00000088451	50.9812	0.842332	0.64492	1.3061	0.191517	0.999936	TGDS
ENSG00000088538	153.607	-0.100112	0.612085	-0.163559	0.870078	0.999936	DOCK3
ENSG00000088543	82.9103	0.291877	0.369355	0.790235	0.429391	0.999936	C3orf18
ENSG00000088682	135.116	0.249706	0.418224	0.597062	0.550466	0.999936	COQ9
ENSG00000088726	0.259843	0.999577	4.40736	0.226797	0.820581	NA	TMEM40
ENSG00000088727	495.172	0.58716	0.705152	0.832672	0.40503	0.999936	KIF9
ENSG00000088756	89.9327	-0.102621	0.578211	-0.177479	0.859132	0.999936	ARHGAP28
ENSG00000088766	204.412	0.114293	0.400946	0.285058	0.7756	0.999936	CRLS1
ENSG00000088782	0	NA	NA	NA	NA	NA	DEFB127
ENSG00000088808	58.5442	-0.270902	0.524663	-0.516336	0.60562	0.999936	PPP1R13B
ENSG00000088812	114.014	-0.211305	0.308337	-0.685305	0.493152	0.999936	ATRN
ENSG00000088826	136.308	0.243111	0.418558	0.58083	0.561355	0.999936	SMOX
ENSG00000088827	1.63752	-2.47723	1.98054	-1.25078	0.211014	NA	SIGLEC1
ENSG00000088832	735.816	-0.0777602	0.267907	-0.290251	0.771624	0.999936	FKBP1A
ENSG00000088833	617.726	0.375785	0.243673	1.54217	0.123032	0.999936	NSFL1C
ENSG00000088836	3.35755	0.38333	1.33094	0.288015	0.773335	0.999936	SLC4A11
ENSG00000088854	175.444	-0.164916	0.344225	-0.479095	0.631871	0.999936	DNAAF9
ENSG00000088876	30.7981	0.137437	0.385336	0.356667	0.721341	0.999936	ZNF343
ENSG00000088881	61.0738	-0.293461	0.548299	-0.53522	0.592498	0.999936	EBF4
ENSG00000088882	46.5818	0.42632	0.488095	0.873435	0.382426	0.999936	CPXM1
ENSG00000088888	298.4	-0.334222	0.413962	-0.807374	0.419451	0.999936	MAVS
ENSG00000088899	127.486	0.0399428	0.370785	0.107725	0.914214	0.999936	LZTS3
ENSG00000088926	0.66194	-2.77297	3.57569	-0.775508	0.438039	NA	F11
ENSG00000088930	1808	-0.197984	0.222099	-0.891423	0.372702	0.999936	XRN2
ENSG00000088970	104.152	-0.0605911	0.514813	-0.117695	0.906309	0.999936	KIZ
ENSG00000088986	3015.05	-0.0228677	0.223976	-0.102099	0.918678	0.999936	DYNLL1
ENSG00000088992	28.8021	0.0702357	0.661182	0.106227	0.915402	0.999936	TESC
ENSG00000089006	781.836	-0.0551896	0.201176	-0.274336	0.783827	0.999936	SNX5
ENSG00000089009	1237.16	0.0416375	0.409412	0.101701	0.918994	0.999936	RPL6
ENSG00000089012	0	NA	NA	NA	NA	NA	SIRPG
ENSG00000089022	367.584	0.0180627	0.223285	0.080895	0.935525	0.999936	MAPKAPK5
ENSG00000089041	3.12779	0.866127	1.23521	0.701197	0.48318	0.999936	P2RX7
ENSG00000089048	1402.6	0.317483	0.227278	1.39689	0.162446	0.999936	ESF1
ENSG00000089050	97.5844	0.0194654	0.374863	0.0519266	0.958587	0.999936	RBBP9
ENSG00000089053	1763.8	-0.152331	0.258519	-0.589245	0.555697	0.999936	ANAPC5
ENSG00000089057	157.172	-0.0241517	0.413601	-0.0583939	0.953435	0.999936	SLC23A2
ENSG00000089060	17.6368	-0.698529	0.638766	-1.09356	0.274148	0.999936	SLC8B1
ENSG00000089063	390.507	0.0113236	0.341181	0.0331893	0.973524	0.999936	TMEM230
ENSG00000089091	110.339	0.022544	0.301054	0.0748837	0.940307	0.999936	DZANK1
ENSG00000089094	812.381	-0.100756	0.390722	-0.257871	0.796507	0.999936	KDM2B
ENSG00000089101	18.478	-0.344903	1.04458	-0.330184	0.741261	0.999936	CFAP61
ENSG00000089116	39.4545	-0.329719	0.615679	-0.535537	0.592279	0.999936	LHX5
ENSG00000089123	113.825	0.281604	0.290726	0.968624	0.332733	0.999936	TASP1
ENSG00000089127	135.873	6.00897	0.866184	6.93728	NA	NA	OAS1
ENSG00000089154	645.451	-0.0174539	0.27778	-0.0628337	0.949899	0.999936	GCN1
ENSG00000089157	9011.1	-0.250178	0.329073	-0.760251	0.447104	0.999936	RPLP0
ENSG00000089159	337.075	0.0468158	0.348501	0.134335	0.893138	0.999936	PXN
ENSG00000089163	41.7705	-0.0822662	0.596962	-0.137808	0.890392	0.999936	SIRT4
ENSG00000089169	21.8288	-1.72727	1.23688	-1.39647	0.162572	0.999936	RPH3A
ENSG00000089177	115.031	0.2766	0.295091	0.937338	0.348585	0.999936	KIF16B
ENSG00000089195	241.236	0.291973	0.264689	1.10308	0.269992	0.999936	TRMT6
ENSG00000089199	122.509	-0.333787	0.653647	-0.510654	0.609594	0.999936	CHGB
ENSG00000089220	8563.16	0.226659	0.330384	0.686047	0.492683	0.999936	PEBP1
ENSG00000089225	17.3118	-3.18683	2.25822	-1.41121	NA	NA	TBX5
ENSG00000089234	241.463	0.040877	0.240661	0.169853	0.865126	0.999936	BRAP
ENSG00000089248	3013.57	0.0733157	0.217108	0.337692	0.735595	0.999936	ERP29
ENSG00000089250	14.5182	-0.389348	0.754667	-0.51592	0.60591	0.999936	NOS1
ENSG00000089280	2213.69	-0.473776	0.280425	-1.68949	0.091125	0.999936	FUS
ENSG00000089289	1010.71	0.146404	0.337059	0.434357	0.664029	0.999936	IGBP1
ENSG00000089327	78.568	-0.225225	0.944503	-0.238459	0.811525	0.999936	FXYD5
ENSG00000089335	311.458	-0.0323114	0.404148	-0.0799494	0.936278	0.999936	ZNF302
ENSG00000089351	486.805	0.191729	0.335836	0.570902	0.568066	0.999936	GRAMD1A
ENSG00000089356	6.2352	-3.50695	1.51706	-2.31168	0.0207952	0.999936	FXYD3
ENSG00000089472	76.9906	-0.120629	0.491608	-0.245378	0.806164	0.999936	HEPH
ENSG00000089486	372.746	-0.139618	0.349236	-0.399782	0.689317	0.999936	CDIP1
ENSG00000089505	0.418681	-1.74084	4.37463	-0.397941	0.690674	NA	CMTM1
ENSG00000089558	1.61752	2.31804	2.04699	1.13242	0.257459	NA	KCNH4
ENSG00000089597	1518.59	-0.138034	0.315657	-0.437291	0.661901	0.999936	GANAB
ENSG00000089639	38.8141	0.117064	0.476281	0.245787	0.805847	0.999936	GMIP
ENSG00000089682	457.334	0.00642695	0.481029	0.0133609	0.98934	0.999936	RBM41
ENSG00000089685	302.325	-1.26887	0.605328	-2.09617	0.0360672	0.999936	BIRC5
ENSG00000089692	3.3547	-0.848681	1.62649	-0.521787	0.601819	0.999936	LAG3
ENSG00000089693	722.617	-0.015372	0.283217	-0.0542764	0.956715	0.999936	MLF2
ENSG00000089723	36.4811	0.00270468	0.468281	0.00577576	0.995392	0.999936	OTUB2
ENSG00000089737	2433.19	0.296011	0.334928	0.883804	0.376802	0.999936	DDX24
ENSG00000089775	156.532	-0.16002	0.258413	-0.619239	0.535759	0.999936	ZBTB25
ENSG00000089818	647.071	0.222715	0.61104	0.364485	0.715496	0.999936	NECAP1
ENSG00000089820	57.3831	0.353883	0.498199	0.710325	0.477503	0.999936	ARHGAP4
ENSG00000089847	5.5329	-0.874243	1.11101	-0.786887	0.431348	0.999936	ANKRD24
ENSG00000089876	116.726	-0.0291165	0.383895	-0.0758449	0.939542	0.999936	DHX32
ENSG00000089902	269.43	-0.033224	0.247788	-0.134082	0.893338	0.999936	RCOR1
ENSG00000089916	1067.74	-0.190669	0.229166	-0.832015	0.405401	0.999936	GPATCH2L
ENSG00000090006	132.805	-0.541286	0.380335	-1.42318	0.154683	0.999936	LTBP4
ENSG00000090013	349.095	0.244615	0.363498	0.672945	0.500982	0.999936	BLVRB
ENSG00000090020	41.3641	-0.503464	0.539285	-0.933577	0.350522	0.999936	SLC9A1
ENSG00000090054	56.5918	-0.0257421	0.473687	-0.0543441	0.956661	0.999936	SPTLC1
ENSG00000090060	2194.45	0.110704	0.281978	0.3926	0.694615	0.999936	PAPOLA
ENSG00000090061	389.51	0.193547	0.318486	0.60771	0.54338	0.999936	CCNK
ENSG00000090097	1763.53	0.535438	0.230204	2.32593	0.0200225	0.999936	PCBP4
ENSG00000090104	1.00922	0.0378045	3.51299	0.0107613	0.991414	NA	RGS1
ENSG00000090238	415.2	0.104326	0.395631	0.263696	0.792014	0.999936	YPEL3
ENSG00000090263	1080.68	0.0780199	0.243019	0.321045	0.748176	0.999936	MRPS33
ENSG00000090266	1224.05	-0.131773	0.287076	-0.459019	0.64622	0.999936	NDUFB2
ENSG00000090273	580.383	0.257265	0.364155	0.706472	0.479895	0.999936	NUDC
ENSG00000090316	643.654	0.114303	0.33945	0.33673	0.736321	0.999936	MAEA
ENSG00000090339	16.849	1.14518	0.596069	1.92123	0.0547033	0.999936	ICAM1
ENSG00000090372	362.25	0.0221389	0.274293	0.0807127	0.93567	0.999936	STRN4
ENSG00000090376	3.44649	0.884278	1.09519	0.807422	0.419423	0.999936	IRAK3
ENSG00000090382	0.409166	0.037822	4.08596	0.00925659	0.992614	NA	LYZ
ENSG00000090402	0.174577	0.0378464	4.40736	0.0085871	0.993149	NA	SI
ENSG00000090432	141.542	0.545443	0.416831	1.30855	0.190687	0.999936	MUL1
ENSG00000090447	115.663	0.229733	0.342345	0.671057	0.502184	0.999936	TFAP4
ENSG00000090470	297.567	0.22744	0.281167	0.808911	0.418566	0.999936	PDCD7
ENSG00000090487	430.968	0.07335	0.28846	0.254281	0.799278	0.999936	SPG21
ENSG00000090512	0.0866334	0.999596	4.40736	0.226802	0.820578	NA	FETUB
ENSG00000090520	496.839	0.422777	0.254602	1.66054	0.096806	0.999936	DNAJB11
ENSG00000090530	66.567	0.0458819	0.792091	0.057925	0.953808	0.999936	P3H2
ENSG00000090534	1.70667	-1.48673	2.0862	-0.712653	0.476061	NA	THPO
ENSG00000090539	8.65958	-0.0705972	0.743867	-0.0949057	0.92439	0.999936	CHRD
ENSG00000090554	0.775833	-1.49374	3.57831	-0.417444	0.676354	NA	FLT3LG
ENSG00000090565	100.856	-0.0207841	0.348936	-0.0595641	0.952503	0.999936	RAB11FIP3
ENSG00000090581	73.289	0.141091	0.349798	0.403351	0.68669	0.999936	GNPTG
ENSG00000090612	320.028	0.0921158	0.433551	0.212468	0.831742	0.999936	ZNF268
ENSG00000090615	281.791	0.0169855	0.250156	0.0678997	0.945866	0.999936	GOLGA3
ENSG00000090621	816.682	-0.012314	0.301111	-0.0408953	0.967379	0.999936	PABPC4
ENSG00000090659	0	NA	NA	NA	NA	NA	CD209
ENSG00000090661	18.1703	0.743853	0.554453	1.3416	0.179726	0.999936	CERS4
ENSG00000090674	9.43968	0.179218	0.706826	0.253553	0.799841	0.999936	MCOLN1
ENSG00000090686	1658.55	0.0949313	0.223439	0.424865	0.670935	0.999936	USP48
ENSG00000090776	280.731	-0.00434233	0.526224	-0.00825187	0.993416	0.999936	EFNB1
ENSG00000090857	217.511	-0.219175	0.260966	-0.839862	0.400986	0.999936	PDPR
ENSG00000090861	1881.26	0.258978	0.386948	0.669282	0.503315	0.999936	AARS1
ENSG00000090863	831.974	-0.28039	0.250343	-1.12002	0.262704	0.999936	GLG1
ENSG00000090889	332.431	-0.998189	0.565889	-1.76393	0.0777435	0.999936	KIF4A
ENSG00000090905	1191.22	-0.0540527	0.243979	-0.221547	0.824667	0.999936	TNRC6A
ENSG00000090924	112.629	-0.260938	0.4503	-0.579475	0.562269	0.999936	PLEKHG2
ENSG00000090932	408.884	-0.112742	0.332354	-0.339223	0.734442	0.999936	DLL3
ENSG00000090971	294.749	0.33164	0.303626	1.09227	0.274716	0.999936	NAT14
ENSG00000090975	30.1176	-0.375633	0.579156	-0.648587	0.516606	0.999936	PITPNM2
ENSG00000090989	558.096	0.0909272	0.248737	0.365556	0.714696	0.999936	EXOC1
ENSG00000091009	364.091	0.0272141	0.326281	0.083407	0.933528	0.999936	RBM27
ENSG00000091010	0.0895663	0	4.40736	0	1	NA	POU4F3
ENSG00000091039	1018.34	-0.0701725	0.230528	-0.304399	0.760824	0.999936	OSBPL8
ENSG00000091073	70.4982	0.0998778	0.542464	0.184119	0.85392	0.999936	DTX2
ENSG00000091106	0.771103	-1.57249	2.8871	-0.544659	0.585988	NA	NLRC4
ENSG00000091127	50.1152	-0.0576196	0.553763	-0.104051	0.917129	0.999936	PUS7
ENSG00000091128	0.81274	1.12065	2.97127	0.377161	0.706054	NA	LAMB4
ENSG00000091129	421.66	-0.423292	0.468856	-0.902819	0.366622	0.999936	NRCAM
ENSG00000091136	501.328	-0.0910896	0.503122	-0.181049	0.856329	0.999936	LAMB1
ENSG00000091137	1.97929	-1.41429	1.47339	-0.959886	0.337113	NA	SLC26A4
ENSG00000091138	0.164401	1.81448	4.37486	0.414751	0.678324	NA	SLC26A3
ENSG00000091140	597.329	-0.0523933	0.239302	-0.218942	0.826695	0.999936	DLD
ENSG00000091157	155.952	-0.127182	0.490659	-0.259206	0.795476	0.999936	WDR7
ENSG00000091164	966.277	0.107648	0.398383	0.270211	0.786998	0.999936	TXNL1
ENSG00000091181	6.98394	0.656705	1.20913	0.543122	0.587046	0.999936	IL5RA
ENSG00000091262	3.58207	0.304854	1.38812	0.219616	0.82617	0.999936	ABCC6
ENSG00000091317	1440.8	-0.209296	0.354333	-0.590676	0.554737	0.999936	CMTM6
ENSG00000091409	337.778	-0.19271	0.483562	-0.398522	0.690246	0.999936	ITGA6
ENSG00000091428	38.387	-0.400071	0.607815	-0.658211	0.510402	0.999936	RAPGEF4
ENSG00000091436	247.594	-0.242823	0.504644	-0.481178	0.63039	0.999936	MAP3K20
ENSG00000091482	6.98118	1.39128	3.74485	0.371517	0.710252	0.999936	SMPX
ENSG00000091483	223.001	0.161223	0.407618	0.395525	0.692455	0.999936	FH
ENSG00000091490	106.985	-0.43116	0.599684	-0.718979	0.472154	0.999936	SEL1L3
ENSG00000091513	23.9686	-2.72767	0.998924	-2.73061	0.00632173	0.971388	TF
ENSG00000091527	853.466	0.26198	0.202073	1.29646	0.194817	0.999936	CDV3
ENSG00000091536	13.6416	-0.256942	0.64453	-0.39865	0.690151	0.999936	MYO15A
ENSG00000091542	643.742	0.375326	0.337515	1.11203	0.266127	0.999936	ALKBH5
ENSG00000091583	0.80405	-2.94114	4.27589	-0.687842	0.491552	NA	APOH
ENSG00000091592	2840.51	-0.190848	0.319744	-0.596878	0.550589	0.999936	NLRP1
ENSG00000091622	47.1988	0.270647	0.580188	0.466482	0.640871	0.999936	PITPNM3
ENSG00000091640	772.071	0.279022	0.240136	1.16193	0.245264	0.999936	SPAG7
ENSG00000091651	151.33	-0.814351	0.523921	-1.55434	0.120103	0.999936	ORC6
ENSG00000091656	1372.15	-0.358245	0.412461	-0.868555	0.385091	0.999936	ZFHX4
ENSG00000091664	171.579	0.117218	0.627926	0.186676	0.851915	0.999936	SLC17A6
ENSG00000091704	3.65364	-3.84116	1.98391	-1.93615	0.0528488	0.999936	CPA1
ENSG00000091732	78.7711	-0.0594748	0.480698	-0.123726	0.901532	0.999936	ZC3HC1
ENSG00000091831	0.578466	-1.47781	3.1824	-0.46437	0.642382	NA	ESR1
ENSG00000091844	163.141	-0.341857	0.571497	-0.598179	0.54972	0.999936	RGS17
ENSG00000091879	21.6953	0.454198	0.777677	0.584045	0.55919	0.999936	ANGPT2
ENSG00000091947	427.084	0.314533	0.365987	0.85941	0.390114	0.999936	TMEM101
ENSG00000091972	397.537	0.0854315	0.637711	0.133966	0.89343	0.999936	CD200
ENSG00000091986	354.082	-0.848534	0.589165	-1.44023	0.149802	0.999936	CCDC80
ENSG00000092009	0.0843519	0	4.40736	0	1	NA	CMA1
ENSG00000092010	653.525	0.340707	0.279697	1.21813	0.223176	0.999936	PSME1
ENSG00000092020	453.427	0.290996	0.231232	1.25846	0.208225	0.999936	PPP2R3C
ENSG00000092036	8.4563	-0.0780117	0.756597	-0.103109	0.917877	0.999936	HAUS4
ENSG00000092051	128.652	-0.5519	0.564586	-0.97753	0.328307	0.999936	JPH4
ENSG00000092054	8.65812	0.508517	0.845663	0.601323	0.547625	0.999936	MYH7
ENSG00000092067	0.247665	-2.36079	4.3305	-0.545155	0.585647	NA	CEBPE
ENSG00000092068	402.531	0.542292	0.509911	1.0635	0.287555	0.999936	SLC7A8
ENSG00000092094	94.2602	-0.0418303	0.293293	-0.142623	0.886588	0.999936	OSGEP
ENSG00000092096	864.23	0.220263	0.359782	0.612212	0.540398	0.999936	SLC22A17
ENSG00000092098	0.255038	0	4.40736	0	1	NA	RNF31
ENSG00000092108	426.344	0.159201	0.31653	0.502957	0.614995	0.999936	SCFD1
ENSG00000092140	598.206	-0.208043	0.315572	-0.659256	0.509731	0.999936	G2E3
ENSG00000092148	1403.33	-0.149635	0.227785	-0.656913	0.511237	0.999936	HECTD1
ENSG00000092199	3035.14	0.0567831	0.348447	0.16296	0.87055	0.999936	HNRNPC
ENSG00000092200	1.05094	-0.264286	3.06867	-0.0861239	0.931368	NA	RPGRIP1
ENSG00000092201	1555.37	-0.351374	0.2094	-1.678	0.0933466	0.999936	SUPT16H
ENSG00000092203	925.971	0.212896	0.246734	0.862856	0.388217	0.999936	TOX4
ENSG00000092208	102.829	0.0487512	0.423978	0.114985	0.908457	0.999936	GEMIN2
ENSG00000092295	1.7586	2.75373	1.84494	1.49258	0.135547	NA	TGM1
ENSG00000092330	252.845	0.0730455	0.313244	0.233191	0.815613	0.999936	TINF2
ENSG00000092345	10.7171	0.644158	1.75454	0.367138	0.713516	0.999936	DAZL
ENSG00000092377	4.79668	0.03553	4.12544	0.00861242	0.993128	0.999936	TBL1Y
ENSG00000092421	500.582	-0.457448	0.442096	-1.03473	0.300797	0.999936	SEMA6A
ENSG00000092439	405.715	-0.0531746	0.240378	-0.221212	0.824927	0.999936	TRPM7
ENSG00000092445	192.884	-0.137522	0.404058	-0.340351	0.733592	0.999936	TYRO3
ENSG00000092470	63.9702	-0.552432	0.550194	-1.00407	0.315346	0.999936	WDR76
ENSG00000092529	4.31575	-2.17951	1.7997	-1.21104	0.225879	0.999936	CAPN3
ENSG00000092531	145.781	-0.302747	0.512185	-0.591089	0.554461	0.999936	SNAP23
ENSG00000092607	33.5254	0.184593	0.839581	0.219863	0.825978	0.999936	TBX15
ENSG00000092621	968.391	0.373442	0.261346	1.42892	0.153028	0.999936	PHGDH
ENSG00000092758	171.421	-0.390465	0.71777	-0.543997	0.586443	0.999936	COL9A3
ENSG00000092820	903.18	-0.183974	0.351449	-0.523473	0.600645	0.999936	EZR
ENSG00000092841	6002.02	-0.0650314	0.268084	-0.242579	0.808332	0.999936	MYL6
ENSG00000092847	898.831	-0.379062	0.440961	-0.859629	0.389994	0.999936	AGO1
ENSG00000092850	46.9783	1.00519	0.68077	1.47655	0.139797	0.999936	TEKT2
ENSG00000092853	311.146	-0.930251	0.557436	-1.6688	0.0951563	0.999936	CLSPN
ENSG00000092871	108.397	-0.253243	0.463684	-0.546155	0.584959	0.999936	RFFL
ENSG00000092929	5.02346	-0.385125	1.08624	-0.354547	0.722929	0.999936	UNC13D
ENSG00000092931	87.861	-0.515064	0.336126	-1.53235	0.125435	0.999936	MFSD11
ENSG00000092964	3818.37	0.058338	0.402635	0.144891	0.884797	0.999936	DPYSL2
ENSG00000092969	33.8529	-0.389211	0.77394	-0.502895	0.615038	0.999936	TGFB2
ENSG00000092978	501.965	0.0957405	0.404816	0.236504	0.813042	0.999936	GPATCH2
ENSG00000093000	444.962	-0.147738	0.262328	-0.563179	0.573313	0.999936	NUP50
ENSG00000093009	37.6527	-1.37048	0.74509	-1.83934	0.0658648	0.999936	CDC45
ENSG00000093010	108.84	0.367168	0.778101	0.471877	0.637015	0.999936	COMT
ENSG00000093072	117.204	0.318337	0.989249	0.321796	0.747607	0.999936	ADA2
ENSG00000093100	0.598191	-3.62921	4.01374	-0.904197	0.365891	NA	NA
ENSG00000093134	0	NA	NA	NA	NA	NA	VNN3P
[truncated: 56,053 more rows]

## Sheet: AD.HSV-1_AD.NTR
Supplementary_Table_F: List of deregulated/measured genes expressed in HSV-1- and TBEV-infected cerebral organoids (AD.HSV-1_vs._AD.NTR).
ENSG_code	baseMean	log2FoldChange	lfcSE	stat	pvalue	padj	symbol
ENSG00000000003	716.39	-1.11178	0.488603	-2.27542	0.0228809	0.142365	TSPAN6
ENSG00000000005	9.5415	-1.32068	1.08473	-1.21752	0.223407	0.526042	TNMD
ENSG00000000419	500.006	1.63059	0.474618	3.43558	0.000591281	0.0135625	DPM1
ENSG00000000457	65.1799	0.103744	0.453902	0.22856	0.819211	0.938987	SCYL3
ENSG00000000460	46.576	-0.0208379	0.542017	-0.0384452	0.969333	0.99164	C1orf112
ENSG00000000938	1.55567	2.45599	2.08183	1.17973	0.238108	NA	FGR
ENSG00000000971	5.1607	-0.498236	1.42635	-0.349308	0.726858	0.902918	CFH
ENSG00000001036	78.0184	-0.423405	0.636474	-0.665234	0.505901	0.781688	FUCA2
ENSG00000001084	192.349	0.203009	0.462585	0.438857	0.660765	0.87394	GCLC
ENSG00000001167	37.0692	-0.195748	0.497749	-0.393266	0.694123	0.891749	NFYA
ENSG00000001460	29.3881	0.567405	0.686276	0.826788	0.408357	0.711394	STPG1
ENSG00000001461	65.8838	-0.708738	0.419269	-1.69041	0.0909491	0.323255	NIPAL3
ENSG00000001497	80.5976	0.496115	0.346463	1.43194	0.15216	0.426281	LAS1L
ENSG00000001561	59.5021	-0.491777	0.474785	-1.03579	0.3003	0.612166	ENPP4
ENSG00000001617	32.0147	-0.127193	0.53621	-0.237208	0.812496	0.937123	SEMA3F
ENSG00000001626	0.769626	0.814779	2.93472	0.277634	0.781293	NA	CFTR
ENSG00000001629	579.702	0.633277	0.374386	1.69151	0.0907403	0.322765	ANKIB1
ENSG00000001630	0.187111	2.38882	4.40194	0.542674	0.587354	NA	CYP51A1
ENSG00000001631	254.626	0.756354	0.37089	2.03929	0.0414209	0.203378	KRIT1
ENSG00000002016	55.716	1.35161	0.551031	2.45288	0.0141719	0.106357	RAD52
ENSG00000002079	3.27832	4.53673	4.30025	1.05499	0.291429	0.603128	NA
ENSG00000002330	76.5915	-0.611171	0.416081	-1.46888	0.141866	0.412094	BAD
ENSG00000002549	101.158	0.995764	0.42273	2.35556	0.0184949	0.125548	LAP3
ENSG00000002586	212.235	-0.662828	0.546017	-1.21393	0.224774	0.527138	CD99
ENSG00000002587	28.9879	-0.0340109	0.866416	-0.0392547	0.968687	0.99164	HS3ST1
ENSG00000002726	0.806831	0	4.40746	0	1	NA	AOC1
ENSG00000002745	0.285458	1.35727	4.40431	0.308169	0.757954	NA	WNT16
ENSG00000002746	36.5845	-1.71247	0.762784	-2.24503	0.0247663	0.148982	HECW1
ENSG00000002822	42.3764	0.326298	0.442778	0.736933	0.461163	0.750485	MAD1L1
ENSG00000002834	538.656	-0.204827	0.349565	-0.585947	0.557911	0.814919	LASP1
ENSG00000002919	93.2866	0.056902	0.345742	0.164579	0.869275	0.958034	SNX11
ENSG00000002933	31.4986	0.370261	0.747501	0.495332	0.620366	0.852025	TMEM176A
ENSG00000003056	84.8943	0.287706	0.355668	0.808916	0.418564	0.719251	M6PR
ENSG00000003096	111.764	-1.54679	0.51383	-3.01032	0.00260971	0.0364858	KLHL13
ENSG00000003137	15.5161	0.830527	0.61175	1.35763	0.174583	0.461013	CYP26B1
ENSG00000003147	48.4581	-0.131562	0.466231	-0.282181	0.777804	0.922337	ICA1
ENSG00000003249	37.4582	-1.83053	0.689688	-2.65414	0.00795107	0.0742164	DBNDD1
ENSG00000003393	130.476	-0.0662319	0.300453	-0.22044	0.825528	0.942344	ALS2
ENSG00000003400	1.38728	1.27572	2.68664	0.474838	0.634902	NA	CASP10
ENSG00000003402	113.896	-0.130121	0.69189	-0.188065	0.850825	0.950363	CFLAR
ENSG00000003436	18.1961	-0.0708132	0.600809	-0.117863	0.906176	0.971333	TFPI
ENSG00000003509	122.513	1.51813	0.461016	3.29301	0.000991211	0.0189118	NDUFAF7
ENSG00000003756	538.804	0.297964	0.259384	1.14873	0.250665	0.557881	RBM5
ENSG00000003987	38.4041	0.257859	0.736357	0.350182	0.726202	0.902905	MTMR7
ENSG00000003989	10.1505	0.713862	0.787757	0.906195	0.364832	0.674027	SLC7A2
ENSG00000004059	0.779546	-2.41335	3.0067	-0.802656	0.422174	NA	ARF5
ENSG00000004139	75.3485	-0.691642	0.472052	-1.46518	0.142872	0.413312	SARM1
ENSG00000004142	176.081	0.00510103	0.369495	0.0138054	0.988985	0.997244	POLDIP2
ENSG00000004399	13.0089	0.401454	0.766134	0.523999	0.600279	0.839927	PLXND1
ENSG00000004455	343.688	0.164262	0.394047	0.416859	0.676781	0.882163	AK2
ENSG00000004468	1.62721	0.285072	2.04798	0.139196	0.889295	NA	CD38
ENSG00000004478	363.171	0.10506	0.328498	0.319819	0.749106	0.91081	FKBP4
ENSG00000004487	358.595	-0.329718	0.357335	-0.922714	0.356156	0.6654	KDM1A
ENSG00000004534	476.23	0.53771	0.373989	1.43777	0.150499	0.424104	RBM6
ENSG00000004660	5.53898	-0.950905	0.902569	-1.05355	0.292087	0.603954	CAMKK1
ENSG00000004700	171.752	0.559334	0.393684	1.42077	0.155384	0.431563	RECQL
ENSG00000004766	122.317	-0.287307	0.403213	-0.712543	0.476129	0.761749	VPS50
ENSG00000004776	10.3243	0.570317	1.00134	0.569557	0.568979	0.82198	HSPB6
ENSG00000004777	87.2694	-1.57516	0.66312	-2.37538	0.017531	0.12108	ARHGAP33
ENSG00000004779	868.564	-0.316287	0.360156	-0.878194	0.379839	0.687966	NDUFAB1
ENSG00000004799	58.4217	0.310147	0.66915	0.463494	0.64301	0.865802	PDK4
ENSG00000004809	0.314775	1.23152	4.31446	0.285439	0.775308	NA	SLC22A16
ENSG00000004838	36.4882	0.452308	1.05765	0.427655	0.668902	0.878064	ZMYND10
ENSG00000004846	1.04366	4.81218	3.05892	1.57316	0.115681	NA	ABCB5
ENSG00000004848	149.044	-0.861374	1.63999	-0.525232	0.599422	0.839271	ARX
ENSG00000004864	146.751	0.0879269	0.446707	0.196833	0.843958	0.948333	SLC25A13
ENSG00000004866	66.2742	0.30766	0.363225	0.847023	0.396982	0.701569	ST7
ENSG00000004897	692.077	0.77902	0.418382	1.86198	0.0626057	0.259157	CDC27
ENSG00000004939	3.00967	1.79228	1.55591	1.15192	0.249354	0.556413	SLC4A1
ENSG00000004948	3.61718	-0.779768	1.58743	-0.491213	0.623276	0.853862	CALCR
ENSG00000004961	164.139	0.930903	0.291916	3.18894	0.00142795	0.0241218	HCCS
ENSG00000004975	116.295	-0.106967	0.318953	-0.335369	0.737346	0.906849	DVL2
ENSG00000005001	0.634014	2.38501	3.75036	0.63594	0.524815	NA	PRSS22
ENSG00000005007	181.943	-0.137618	0.299869	-0.458929	0.646285	0.867386	UPF1
ENSG00000005020	189.607	-0.837661	0.488267	-1.71558	0.0862387	0.313167	SKAP2
ENSG00000005022	589.908	-0.216441	0.507563	-0.426432	0.669793	0.878117	SLC25A5
ENSG00000005059	73.5238	-0.732987	0.664639	-1.10283	0.270099	0.580485	MCUB
ENSG00000005073	0.942254	4.25085	2.96039	1.43591	0.151028	NA	HOXA11
ENSG00000005075	161.988	-0.318906	0.404454	-0.788484	0.430414	0.727869	POLR2J
ENSG00000005100	165.111	0.868946	0.337415	2.57531	0.0100151	0.0855561	DHX33
ENSG00000005102	2.30709	1.6224	1.97268	0.822436	0.410829	NA	MEOX1
ENSG00000005108	205.298	-1.9373	0.3423	-5.65965	1.5168e-08	5.25739e-06	THSD7A
ENSG00000005156	205.518	-0.0284251	0.299791	-0.0948165	0.924461	0.977346	LIG3
ENSG00000005175	445.387	0.89239	0.383672	2.32592	0.0200228	0.131083	RPAP3
ENSG00000005187	1.87463	-1.54412	1.69455	-0.91123	0.362174	NA	ACSM3
ENSG00000005189	40.2047	-0.861327	0.530339	-1.62411	0.104353	0.348594	REXO5
ENSG00000005194	157.827	-0.410679	0.417016	-0.984805	0.32472	0.635352	CIAPIN1
ENSG00000005206	75.8234	-0.459158	0.439061	-1.04577	0.295666	0.607063	SPPL2B
ENSG00000005238	24.3368	0.079303	0.541897	0.146343	0.88365	0.963458	FAM214B
ENSG00000005243	13.7147	0.703855	0.84587	0.832107	0.405349	0.708839	COPZ2
ENSG00000005249	254.441	-1.72345	0.58428	-2.9497	0.00318087	0.0414819	PRKAR2B
ENSG00000005302	208.435	0.236547	0.381748	0.61964	0.535495	0.801636	MSL3
ENSG00000005339	450.027	-0.0907217	0.31561	-0.287449	0.773769	0.920752	CREBBP
ENSG00000005379	23.3604	-1.30596	0.579284	-2.25444	0.0241687	0.147111	TSPOAP1
ENSG00000005381	0	NA	NA	NA	NA	NA	MPO
ENSG00000005421	0.592023	0	4.40746	0	1	NA	PON1
ENSG00000005436	43.5077	-0.18997	0.639956	-0.296849	0.766582	0.918634	GCFC2
ENSG00000005448	530.078	-0.167839	0.371738	-0.451497	0.651632	0.870532	WDR54
ENSG00000005469	58.069	0.763471	0.454629	1.67933	0.0930879	0.327136	CROT
ENSG00000005471	8.46626	1.25646	1.03213	1.21735	0.223473	0.526047	ABCB4
ENSG00000005483	3963.6	1.07436	0.393332	2.73143	0.00630597	0.0638969	KMT2E
ENSG00000005486	130.072	-0.293511	0.599483	-0.489607	0.624412	0.854072	RHBDD2
ENSG00000005513	53.5468	0.688313	1.60817	0.428009	0.668644	0.878064	SOX8
ENSG00000005700	658.239	0.420545	0.317472	1.32467	0.185281	0.475961	IBTK
ENSG00000005801	235.018	0.299258	0.388571	0.770149	0.441211	0.736678	ZNF195
ENSG00000005810	719.109	0.187176	0.381675	0.490406	0.623847	0.853946	MYCBP2
ENSG00000005812	159.397	0.150813	0.300044	0.502636	0.61522	0.848818	FBXL3
ENSG00000005844	0.984549	1.36066	3.02973	0.449101	0.653358	NA	ITGAL
ENSG00000005882	44.8906	-0.776656	0.428739	-1.81149	0.0700652	0.277078	PDK2
ENSG00000005884	30.7699	0.420013	0.573538	0.732319	0.463974	0.752665	ITGA3
ENSG00000005889	162.983	0.181744	0.41135	0.441823	0.658617	0.873313	ZFX
ENSG00000005893	632.259	-0.147061	0.551311	-0.266748	0.789663	0.927224	LAMP2
ENSG00000005961	4.66927	-1.53339	1.29274	-1.18616	0.23556	0.539655	ITGA2B
ENSG00000005981	0.278217	-1.5111	4.30664	-0.350877	0.72568	NA	ASB4
ENSG00000006007	316.172	-0.312369	0.279048	-1.11941	0.262964	0.571915	GDE1
ENSG00000006015	107.802	-0.744724	0.425809	-1.74897	0.080297	0.299336	REX1BD
ENSG00000006016	25.3811	-1.33102	0.611403	-2.17699	0.0294813	0.165291	CRLF1
ENSG00000006025	20.9742	1.19117	0.53405	2.23044	0.0257181	0.152331	OSBPL7
ENSG00000006042	255.603	-0.994983	0.33053	-3.01027	0.00261017	0.0364858	TMEM98
ENSG00000006047	6.25309	-0.576812	0.962616	-0.599213	0.549031	0.808895	YBX2
ENSG00000006059	0	NA	NA	NA	NA	NA	KRT33A
ENSG00000006062	14.5961	0.888326	0.70508	1.25989	0.207708	0.507213	MAP3K14
ENSG00000006071	11.6222	-0.22139	0.880154	-0.251535	0.8014	0.932442	ABCC8
ENSG00000006116	1.20887	-0.915192	2.31538	-0.395267	0.692646	NA	CACNG3
ENSG00000006118	74.6227	-1.02341	0.532986	-1.92014	0.0548404	0.23882	TMEM132A
ENSG00000006125	692.856	-0.269415	0.274066	-0.983029	0.325593	0.636045	AP2B1
ENSG00000006128	116.965	-2.96437	0.823371	-3.60029	0.000317864	0.00880511	TAC1
ENSG00000006194	200.234	0.821243	0.372048	2.20736	0.027289	0.157937	ZNF263
ENSG00000006210	13.0739	0.133766	0.673461	0.198625	0.842556	0.947691	CX3CL1
ENSG00000006282	86.7739	-0.681913	0.638671	-1.06771	0.285653	0.598017	SPATA20
ENSG00000006283	23.0556	-0.95498	0.603248	-1.58306	0.113407	0.364692	CACNA1G
ENSG00000006327	38.3693	1.6524	0.726098	2.27573	0.0228623	0.142365	TNFRSF12A
ENSG00000006377	127.077	-3.7204	1.75155	-2.12406	NA	NA	DLX6
ENSG00000006432	38.0408	-0.690179	0.47305	-1.459	0.144566	0.415527	MAP3K9
ENSG00000006451	574.888	0.0683724	0.298047	0.229401	0.818557	0.93893	RALA
ENSG00000006453	56.2581	-0.42358	0.55441	-0.764019	0.444856	0.739333	BAIAP2L1
ENSG00000006459	201	0.416116	0.317024	1.31257	0.189327	0.480754	KDM7A
ENSG00000006468	106.47	0.266046	0.353468	0.752673	0.451646	0.744765	ETV1
ENSG00000006530	77.7304	-0.705368	0.348527	-2.02386	0.042985	0.207948	AGK
ENSG00000006534	17.2642	0.82293	0.95132	0.86504	0.387017	0.693696	ALDH3B1
ENSG00000006555	0.0953088	0.419657	4.40746	0.0952151	0.924144	NA	TTC22
ENSG00000006576	199.367	0.200369	0.355922	0.562957	0.573464	0.824894	PHTF2
ENSG00000006606	0.739691	4.52854	3.9647	1.14222	0.253364	NA	CCL26
ENSG00000006607	79.206	0.707936	0.34946	2.0258	0.0427851	0.207356	FARP2
ENSG00000006611	2.51179	1.1019	1.69109	0.651592	0.514665	NA	USH1C
ENSG00000006625	155.85	-0.58016	0.407938	-1.42218	0.154975	0.430878	GGCT
ENSG00000006634	281.039	0.607507	0.434842	1.39708	0.162391	0.442297	DBF4
ENSG00000006638	1.38944	0	2.68001	0	1	NA	TBXA2R
ENSG00000006652	603.707	1.17623	0.302628	3.88671	0.000101614	0.00407671	IFRD1
ENSG00000006659	0.0438115	0.419657	4.40746	0.0952151	0.924144	NA	LGALS14
ENSG00000006695	85.752	1.02526	0.34752	2.95023	0.00317537	0.0414459	COX10
ENSG00000006704	265.046	-0.461068	0.351703	-1.31096	0.189872	0.481659	GTF2IRD1
ENSG00000006712	152.322	0.35701	0.32169	1.10979	0.267088	0.576303	PAF1
ENSG00000006715	232.976	-0.470573	0.236049	-1.99354	0.0462023	0.217285	VPS41
ENSG00000006740	39.2815	-0.431328	0.459279	-0.939141	0.347658	0.657351	ARHGAP44
ENSG00000006744	182.376	0.18193	0.272163	0.668459	0.50384	0.780798	ELAC2
ENSG00000006747	46.1131	3.37664	1.03968	3.24777	0.00116313	0.021152	SCIN
ENSG00000006756	69.9149	-0.317659	0.523141	-0.607214	0.543709	0.805959	ARSD
ENSG00000006757	43.5647	-0.206012	0.710015	-0.290152	0.7717	0.920468	PNPLA4
ENSG00000006788	0.617129	2.31906	4.40431	0.526544	0.59851	NA	MYH13
ENSG00000006831	250.402	-0.282708	0.31402	-0.900286	0.367968	0.676717	ADIPOR2
ENSG00000006837	30.1531	-0.200208	0.492785	-0.406279	0.684538	0.886651	CDKL3
ENSG00000007001	1.85888	-1.158	1.88525	-0.614245	0.539053	NA	UPP2
ENSG00000007038	0.0544504	0	4.40746	0	1	NA	PRSS21
ENSG00000007047	345.436	-0.895867	0.439234	-2.03961	0.0413891	0.203275	MARK4
ENSG00000007062	45.7696	-1.01477	0.520229	-1.95062	0.0511026	0.230076	PROM1
ENSG00000007080	126.989	-0.854313	0.368418	-2.31887	0.0204022	0.132542	CCDC124
ENSG00000007129	0.185885	-0.999365	4.33171	-0.230709	0.817541	NA	CEACAM21
ENSG00000007168	665.859	-0.806842	0.291292	-2.76987	0.00560786	0.0594492	PAFAH1B1
ENSG00000007171	3.21521	-1.27765	1.62329	-0.787075	0.431238	0.728287	NOS2
ENSG00000007174	14.0734	-0.538996	1.24226	-0.433884	0.664373	0.87629	DNAH9
ENSG00000007202	138.676	0.0166165	0.285242	0.0582541	0.953546	0.98721	KIAA0100
ENSG00000007216	0.351962	0.764802	4.28365	0.17854	0.858299	NA	SLC13A2
ENSG00000007237	67.2466	-2.19126	0.625663	-3.5023	0.000461251	0.0114348	GAS7
ENSG00000007255	163.126	-1.10331	0.446751	-2.46964	0.0135249	0.103367	TRAPPC6A
ENSG00000007264	2.10971	-0.714029	1.71809	-0.415594	0.677707	NA	MATK
ENSG00000007306	0	NA	NA	NA	NA	NA	CEACAM7
ENSG00000007312	0.586116	0.0941057	3.75054	0.0250912	0.979982	NA	CD79B
ENSG00000007314	1.77716	-0.742354	2.09795	-0.353848	0.723453	NA	SCN4A
ENSG00000007341	132.785	0.992595	0.411628	2.41139	0.0158919	0.113965	ST7L
ENSG00000007350	19.1632	-1.8299	0.711676	-2.57125	0.0101332	0.0863335	TKTL1
ENSG00000007372	775.423	-0.107674	0.551627	-0.195194	0.845241	0.948405	PAX6
ENSG00000007376	26.0656	-0.365656	0.667235	-0.548017	0.58368	0.830589	RPUSD1
ENSG00000007384	84.9129	0.19227	0.461196	0.416894	0.676756	0.882163	RHBDF1
ENSG00000007392	652.641	0.124242	0.364004	0.34132	0.732863	0.905113	LUC7L
ENSG00000007402	23.1385	-1.44319	0.544922	-2.64844	0.00808633	0.0750753	CACNA2D2
ENSG00000007516	92.7843	-0.686028	0.527635	-1.30019	0.193534	0.486609	BAIAP3
ENSG00000007520	138.079	-0.879608	0.434722	-2.02338	0.0430338	0.208076	TSR3
ENSG00000007541	20.6202	-1.09347	0.561499	-1.94741	0.0514861	0.230881	PIGQ
ENSG00000007545	78.8827	-0.433539	0.388767	-1.11516	0.264781	0.573733	CRAMP1
ENSG00000007866	51.8295	0.0958772	0.474563	0.202033	0.839891	0.947062	TEAD3
ENSG00000007908	0.888455	2.38236	3.42981	0.694606	0.487303	NA	SELE
ENSG00000007923	91.1113	-0.0325697	0.433756	-0.0750875	0.940145	0.982671	DNAJC11
ENSG00000007933	0	NA	NA	NA	NA	NA	FMO3
ENSG00000007944	339.416	2.78195	0.430602	6.46059	1.04293e-10	6.50685e-08	MYLIP
ENSG00000007952	0.474108	0.419657	4.40746	0.0952151	0.924144	NA	NOX1
ENSG00000007968	22.2356	-1.48833	0.775787	-1.91848	0.0550508	0.239346	E2F2
ENSG00000008018	725.034	-0.317129	0.26497	-1.19685	0.231365	0.534647	PSMB1
ENSG00000008056	17.5182	-2.29437	0.846721	-2.70971	0.0067343	0.0667616	SYN1
ENSG00000008083	387.572	-0.607679	0.266409	-2.281	0.0225486	0.141104	JARID2
ENSG00000008086	145.362	0.588691	0.497836	1.1825	0.237007	0.542046	CDKL5
ENSG00000008118	17.7118	-1.06975	0.862483	-1.24031	0.21486	0.514704	CAMK1G
ENSG00000008128	3.91838	0.457015	1.51009	0.302641	0.762163	0.916588	CDK11A
ENSG00000008130	23.0458	0.587727	0.633984	0.927037	0.353907	0.663493	NADK
ENSG00000008196	259.128	-1.51696	1.45788	-1.04052	0.298098	0.609749	TFAP2B
ENSG00000008197	1.24562	-0.153441	2.13042	-0.0720237	0.942583	NA	TFAP2D
ENSG00000008226	5.83414	1.52715	1.43877	1.06143	0.288496	0.601678	DLEC1
ENSG00000008256	211.157	-0.46157	0.327001	-1.41153	0.15809	0.435775	CYTH3
ENSG00000008277	54.3039	-0.296907	0.501909	-0.591556	0.554148	0.812725	ADAM22
ENSG00000008282	177.888	0.157405	0.445783	0.353098	0.724015	0.902343	SYPL1
ENSG00000008283	87.1219	-0.681552	0.441982	-1.54204	0.123065	0.381214	CYB561
ENSG00000008294	1357.93	0.0942958	0.300458	0.31384	0.753643	0.912684	SPAG9
ENSG00000008300	79.7483	-1.31311	0.528452	-2.48483	0.0129614	0.100789	CELSR3
ENSG00000008311	110.413	0.209362	0.441804	0.473879	0.635587	0.860829	AASS
ENSG00000008323	0.618161	0	3.5973	0	1	NA	PLEKHG6
ENSG00000008324	230.277	-0.649839	0.338483	-1.91986	0.0548755	0.23883	SS18L2
ENSG00000008382	74.4029	-0.635291	0.513061	-1.23824	0.215628	0.51597	MPND
ENSG00000008394	86.5689	-0.60877	0.718124	-0.847722	0.396593	0.701344	MGST1
ENSG00000008405	300.05	0.401058	0.328125	1.22227	0.221605	0.523578	CRY1
ENSG00000008438	0	NA	NA	NA	NA	NA	PGLYRP1
ENSG00000008441	76.9671	0.595612	0.750564	0.793553	0.427456	0.725724	NFIX
ENSG00000008513	37.7123	-0.105509	0.432335	-0.244045	0.807196	0.93489	ST3GAL1
ENSG00000008516	0.680689	-1.00514	2.79712	-0.359348	0.719335	NA	MMP25
ENSG00000008517	2.83342	3.61455	1.93372	1.86922	0.0615924	0.257097	IL32
ENSG00000008710	78.9528	0.211278	0.468398	0.451065	0.651943	0.870532	PKD1
ENSG00000008735	109.31	-1.50418	0.579573	-2.59533	0.00945015	0.0825763	MAPK8IP2
ENSG00000008838	440.05	-0.733928	0.327141	-2.24346	0.0248671	0.149392	MED24
ENSG00000008853	72.5252	-1.00227	0.595106	-1.68419	0.0921448	0.325473	RHOBTB2
ENSG00000008869	101.321	-0.743879	0.331066	-2.24692	0.0246454	0.148658	HEATR5B
ENSG00000008952	1278.55	0.613273	0.415769	1.47503	0.140204	0.40956	SEC62
ENSG00000008988	3454.4	0.339497	0.266159	1.27554	0.202118	0.499082	RPS20
ENSG00000009307	3252.45	-0.596961	0.278195	-2.14584	0.0318858	0.173406	CSDE1
ENSG00000009335	149.587	0.337967	0.300019	1.12649	0.25996	0.568287	UBE3C
ENSG00000009413	946.992	1.06157	0.509122	2.0851	0.0370603	0.189638	REV3L
ENSG00000009694	38.8723	-1.19779	0.742567	-1.61304	0.106735	0.352464	TENM1
ENSG00000009709	69.2832	-0.45305	1.67195	-0.270971	0.786414	0.925525	PAX7
ENSG00000009724	2.09823	4.88135	2.1265	2.29549	0.0217052	NA	MASP2
ENSG00000009765	2.80458	4.17392	2.03655	2.0495	0.0404132	0.200322	IYD
ENSG00000009780	108.584	0.621699	0.313052	1.98593	0.0470416	0.219388	FAM76A
ENSG00000009790	1.04724	0	4.00405	0	1	NA	TRAF3IP3
ENSG00000009830	204.396	0.381496	0.316989	1.2035	0.228782	0.53128	POMT2
ENSG00000009844	566.49	-0.301211	0.27328	-1.10221	0.270371	0.580737	VTA1
ENSG00000009950	23.1007	0.857509	0.548563	1.56319	0.118007	0.372973	MLXIPL
ENSG00000009954	1445.52	0.522315	0.304043	1.7179	0.0858153	0.312066	BAZ1B
ENSG00000010017	161.343	0.0233742	0.265618	0.0879993	0.929877	0.979063	RANBP9
ENSG00000010030	6.12287	1.56073	1.25001	1.24858	0.211819	0.511069	ETV7
ENSG00000010072	101.734	0.890909	0.343453	2.59398	0.0094873	0.082785	SPRTN
ENSG00000010165	108.31	-0.316726	0.34207	-0.92591	0.354493	0.664035	METTL13
ENSG00000010219	144.9	-0.0411048	0.464898	-0.0884167	0.929545	0.979063	DYRK4
ENSG00000010244	786.034	0.58178	0.246261	2.36246	0.0181543	0.124148	ZNF207
ENSG00000010256	178.039	-0.626584	0.348415	-1.79838	0.0721161	0.280623	UQCRC1
ENSG00000010270	194.002	-0.536472	0.402293	-1.33354	0.182356	0.472442	STARD3NL
ENSG00000010278	52.9217	-0.571076	0.85098	-0.67108	0.50217	0.779621	CD9
ENSG00000010282	0	NA	NA	NA	NA	NA	HHATL
ENSG00000010292	269.755	-1.40408	0.502199	-2.79586	0.00517619	0.0565904	NCAPD2
ENSG00000010295	96.0782	0.200973	0.327411	0.613825	0.539331	0.803814	IFFO1
ENSG00000010310	6.86153	0.547325	1.01715	0.538098	0.59051	0.833778	GIPR
ENSG00000010318	46.4507	0.434671	0.562563	0.772661	0.439723	0.735833	PHF7
ENSG00000010319	3.49216	-0.555905	1.41444	-0.39302	0.694305	0.891801	SEMA3G
ENSG00000010322	175.898	-0.603648	0.332558	-1.81517	0.0694985	0.275611	NISCH
ENSG00000010327	0.617707	3.21014	4.26299	0.753025	0.451435	NA	STAB1
ENSG00000010361	43.8831	-0.438778	0.505588	-0.867858	0.385472	0.692474	FUZ
ENSG00000010379	4.0605	-1.00926	1.42266	-0.709422	0.478062	0.762756	SLC6A13
ENSG00000010404	685.412	-0.124776	0.429618	-0.290435	0.771483	0.920468	IDS
ENSG00000010438	1.49347	3.72797	2.29726	1.62279	0.104634	NA	PRSS3
ENSG00000010539	155.432	1.10983	0.452928	2.45034	0.0142722	0.106853	ZNF200
ENSG00000010610	5.37715	-0.808646	1.15986	-0.697195	0.485681	0.767409	CD4
ENSG00000010626	164.891	-0.26314	0.533466	-0.493264	0.621826	0.853162	LRRC23
ENSG00000010671	2.77528	2.91101	2.29725	1.26717	0.205093	0.50311	BTK
ENSG00000010704	5.1229	1.08742	1.23211	0.882562	0.377473	0.685938	HFE
ENSG00000010803	33.7007	-0.897243	0.475182	-1.88821	0.0589981	0.250442	SCMH1
ENSG00000010810	397.743	-0.622412	0.317975	-1.95742	0.050298	0.228225	FYN
ENSG00000010818	128.776	0.151486	0.433858	0.349161	0.726969	0.902918	HIVEP2
ENSG00000010932	7.37883	-2.17405	1.32841	-1.63657	0.101719	0.343351	FMO1
ENSG00000011007	206.196	0.71229	0.393446	1.81039	0.0702357	0.277576	ELOA
ENSG00000011009	380.531	0.401205	0.509065	0.788122	0.430625	0.72793	LYPLA2
ENSG00000011021	155.907	-0.145659	0.4196	-0.347138	0.728488	0.903406	CLCN6
ENSG00000011028	105.331	-0.499269	0.412387	-1.21068	0.226019	0.528692	MRC2
ENSG00000011052	0	NA	NA	NA	NA	NA	NME1-NME2
ENSG00000011083	1.84097	-4.53949	2.79685	-1.62307	0.104574	NA	SLC6A7
ENSG00000011105	98.688	-1.50451	0.539736	-2.78749	0.00531182	0.0574026	TSPAN9
ENSG00000011114	335.473	0.0595133	0.324312	0.183506	0.854401	0.951411	BTBD7
ENSG00000011132	12.6943	0.24286	0.721894	0.33642	0.736554	0.906737	APBA3
ENSG00000011143	67.9812	-0.18387	0.387532	-0.474464	0.635169	0.860485	MKS1
ENSG00000011198	107.872	2.58442	0.49997	5.16914	2.35169e-07	4.90825e-05	ABHD5
ENSG00000011201	60.4652	-1.58234	0.67701	-2.33724	0.0194266	0.129031	ANOS1
ENSG00000011243	103.792	1.21999	0.493108	2.47409	0.0133576	0.102887	AKAP8L
ENSG00000011258	172.763	0.437916	0.329183	1.33031	0.183415	0.473373	MBTD1
ENSG00000011260	533.126	1.22944	0.366052	3.35865	0.000783237	0.0161987	UTP18
ENSG00000011275	274.779	0.209994	0.259309	0.809821	0.418043	0.718956	RNF216
ENSG00000011295	678.381	0.371243	0.276457	1.34286	0.179317	0.467383	TTC19
ENSG00000011304	997.975	-0.076615	0.362219	-0.211516	0.832485	0.944191	PTBP1
ENSG00000011332	447.193	-2.096	0.730187	-2.8705	0.00409828	0.0485491	DPF1
ENSG00000011347	41.0078	-1.60495	0.535801	-2.99543	0.0027406	0.0377176	SYT7
ENSG00000011376	78.8122	-0.506959	0.305172	-1.66122	0.0966687	0.334524	LARS2
ENSG00000011405	909.338	0.544139	0.307631	1.7688	0.076927	0.291639	PIK3C2A
ENSG00000011422	33.7352	0.623478	0.653659	0.953827	0.340171	0.650351	PLAUR
ENSG00000011426	128.816	-0.278154	0.455048	-0.611262	0.541026	0.804661	ANLN
ENSG00000011451	127.557	-1.0449	0.420692	-2.48377	0.0129999	0.101004	WIZ
ENSG00000011454	779.437	0.163396	0.401125	0.407344	0.683755	0.886386	RABGAP1
ENSG00000011465	79.7694	-1.31347	0.894276	-1.46875	0.1419	0.412094	DCN
ENSG00000011478	3.12594	0.943387	1.50063	0.628659	0.529573	0.79794	QPCTL
ENSG00000011485	59.5349	-0.0278979	0.409414	-0.0681411	0.945673	0.984276	PPP5C
ENSG00000011523	161.594	-0.422178	0.380239	-1.1103	0.266871	0.576259	CEP68
ENSG00000011566	217.093	0.370361	0.297109	1.24655	0.212562	0.512235	MAP4K3
ENSG00000011590	0	NA	NA	NA	NA	NA	ZBTB32
ENSG00000011600	3.99737	0.398303	2.17088	0.183476	0.854425	0.951411	TYROBP
ENSG00000011638	22.4218	-1.49568	0.755375	-1.98005	0.047698	0.221036	LDAF1
ENSG00000011677	145.94	-3.40229	0.789331	-4.31034	1.63002e-05	0.00109745	GABRA3
ENSG00000012048	151.69	-0.566077	0.55735	-1.01566	0.309792	0.621211	BRCA1
ENSG00000012061	111.306	-0.399782	0.320508	-1.24734	0.212273	0.511933	ERCC1
ENSG00000012124	2.12326	3.06173	2.54669	1.20224	0.229271	NA	CD22
ENSG00000012171	19.4453	0.106772	0.53659	0.198982	0.842277	0.947578	SEMA3B
ENSG00000012174	74.2652	-0.253427	0.496787	-0.510132	0.609959	0.845511	MBTPS2
ENSG00000012211	1.07012	-0.478331	2.65232	-0.180344	0.856882	NA	PRICKLE3
ENSG00000012223	0.087623	-0.416804	4.37316	-0.0953097	0.924069	NA	LTF
ENSG00000012232	110.821	-1.17887	0.41678	-2.82851	0.00467646	0.0528418	EXTL3
ENSG00000012504	3.23972	4.2044	2.13125	1.97274	0.0485253	0.223596	NR1H4
ENSG00000012660	534.23	-0.477379	0.513901	-0.928932	0.352924	0.662682	ELOVL5
ENSG00000012779	0.204069	0.419657	4.40746	0.0952151	0.924144	NA	ALOX5
ENSG00000012817	23.3444	0.208569	4.08952	0.0510009	NA	NA	KDM5D
ENSG00000012822	68.2183	-0.383366	0.35547	-1.07848	0.280821	0.593174	CALCOCO1
ENSG00000012963	128.759	-0.61245	0.350261	-1.74855	0.0803682	0.299349	UBR7
ENSG00000012983	547.393	0.450026	0.373842	1.20379	0.228673	0.53128	MAP4K5
ENSG00000013016	31.4736	-0.810319	0.517102	-1.56704	0.117106	0.370937	EHD3
ENSG00000013275	385.842	0.399335	0.333768	1.19644	0.231523	0.534792	PSMC4
ENSG00000013288	24.9141	-0.645571	0.517812	-1.24673	0.212497	0.512202	MAN2B2
ENSG00000013293	12.7938	-1.64511	0.985422	-1.66944	0.0950295	0.331346	SLC7A14
ENSG00000013297	54.67	-0.779227	0.747974	-1.04178	0.297512	0.609151	CLDN11
ENSG00000013306	227.273	-0.229902	0.390122	-0.589306	0.555656	0.813468	SLC25A39
ENSG00000013364	31.8485	0.140382	0.621237	0.225972	0.821223	0.939854	MVP
ENSG00000013374	449.67	0.00829609	0.30537	0.0271673	0.978326	0.993427	NUB1
ENSG00000013375	486.094	0.167802	0.43234	0.388125	0.697924	0.89398	PGM3
ENSG00000013392	30.4259	-0.933666	0.519269	-1.79804	0.0721707	0.280777	RWDD2A
ENSG00000013441	1634.32	1.37869	0.475458	2.89971	0.00373507	0.0460536	CLK1
ENSG00000013503	94.7467	0.612608	0.426998	1.43469	0.151377	0.425104	POLR3B
ENSG00000013523	16.9986	-0.0825795	0.539413	-0.153092	0.878326	0.961907	ANGEL1
ENSG00000013561	146.175	0.160499	0.406022	0.395295	0.692625	0.891171	RNF14
ENSG00000013563	29.369	0.1041	0.521135	0.199757	0.841671	0.947127	DNASE1L1
ENSG00000013573	35.5682	0.681162	0.66071	1.03096	0.302562	0.614251	DDX11
ENSG00000013583	190.814	-0.41319	0.340494	-1.2135	0.224938	0.527242	HEBP1
ENSG00000013588	11.2782	0.360351	0.987085	0.365066	0.715062	0.898567	GPRC5A
ENSG00000013619	23.429	-0.252952	0.487215	-0.51918	0.603636	0.841683	MAMLD1
ENSG00000013725	4.21713	1.02756	1.53422	0.669761	0.50301	0.780235	CD6
ENSG00000013810	265.431	-1.22914	0.484914	-2.53476	0.0112526	0.0918512	TACC3
ENSG00000014123	372.108	0.612288	0.370997	1.65039	0.0988639	0.337665	UFL1
ENSG00000014138	17.4246	-1.29555	0.852418	-1.51985	0.128548	0.390779	POLA2
ENSG00000014164	32.0965	0.401855	0.494298	0.812982	0.416228	0.718287	ZC3H3
ENSG00000014216	43.3868	-1.79265	0.494913	-3.62215	0.000292166	0.00827553	CAPN1
ENSG00000014257	1.02128	0.644887	2.41928	0.266561	0.789807	NA	ACP3
ENSG00000014641	968.586	-0.773175	0.382894	-2.01929	0.0434571	0.208953	MDH1
ENSG00000014824	477.684	-0.596708	0.306607	-1.94617	0.0516349	0.231319	SLC30A9
ENSG00000014914	6.45346	-0.0320315	0.987972	-0.0324215	0.974136	0.993176	MTMR11
ENSG00000014919	113.765	-0.292553	0.298117	-0.981336	0.326427	0.636962	COX15
ENSG00000015133	118.798	-0.334491	0.418841	-0.798611	0.424516	0.723898	CCDC88C
ENSG00000015153	354.651	0.904766	0.372483	2.42902	0.0151399	0.110823	YAF2
ENSG00000015171	566.869	-0.304656	0.338732	-0.899402	0.368439	0.676749	ZMYND11
ENSG00000015285	5.8977	0.573432	0.978143	0.586246	0.55771	0.814884	WAS
ENSG00000015413	0.740989	3.50628	3.18886	1.09954	0.271532	NA	DPEP1
ENSG00000015475	36.0849	-1.79508	0.775385	-2.31508	0.0206086	0.133339	BID
ENSG00000015479	19.2751	0.128266	0.596774	0.214933	0.82982	0.943654	MATR3
ENSG00000015520	7.75076	4.33881	1.16255	3.73216	0.000189848	0.00618501	NPC1L1
ENSG00000015532	48.4024	-0.417328	0.603223	-0.691831	0.489043	0.769972	XYLT2
ENSG00000015568	0	NA	NA	NA	NA	NA	RGPD5
ENSG00000015592	1364.31	-2.66003	0.606528	-4.38566	1.15633e-05	0.000855458	STMN4
ENSG00000015676	251.195	-0.377638	0.308113	-1.22565	0.220331	0.52215	NUDCD3
ENSG00000016082	32.0902	-2.93806	0.939294	-3.12794	0.00176034	0.0273884	ISL1
ENSG00000016391	9.45104	0.652064	0.773038	0.843509	0.398944	0.703158	CHDH
ENSG00000016402	0.634001	-1.00678	2.86473	-0.351439	0.725259	NA	IL20RA
ENSG00000016490	0	NA	NA	NA	NA	NA	CLCA1
ENSG00000016602	0.0438115	0.419657	4.40746	0.0952151	0.924144	NA	CLCA4
ENSG00000016864	126.924	-0.275869	0.35444	-0.778325	0.436378	0.732462	GLT8D1
ENSG00000017260	263.766	-0.275508	0.324311	-0.849516	0.395594	0.700571	ATP2C1
ENSG00000017427	14.9046	-0.901354	1.00154	-0.899963	0.36814	0.676717	IGF1
ENSG00000017483	6.6501	0.421442	1.01038	0.417111	0.676597	0.882163	SLC38A5
ENSG00000017797	276.846	0.45412	0.281211	1.61487	0.106338	0.351523	RALBP1
ENSG00000018189	1274.64	-0.755967	0.438003	-1.72594	0.0843581	0.308868	RUFY3
ENSG00000018236	85.4057	-2.13889	0.707807	-3.02185	0.00251236	0.0354809	CNTN1
ENSG00000018280	25.1232	1.47371	0.852202	1.7293	0.0837559	0.307384	SLC11A1
ENSG00000018408	184.945	0.0529521	0.344844	0.153554	0.877962	0.961827	WWTR1
ENSG00000018510	141.968	-0.241619	0.308764	-0.782535	0.4339	0.730455	AGPS
ENSG00000018607	0.256745	0	4.40746	0	1	NA	ZNF285CP
ENSG00000018610	297.57	0.416285	0.409458	1.01667	0.309309	0.620812	STEEP1
ENSG00000018625	151.142	-1.05313	1.1312	-0.930987	0.35186	0.661754	ATP1A2
ENSG00000018699	76.492	1.21834	0.501088	2.43139	0.0150412	0.110403	TTC27
ENSG00000018869	12.1907	-0.854234	1.27007	-0.67259	0.501208	0.779227	ZNF582
ENSG00000019102	0.528667	0	4.40746	0	1	NA	VSIG2
ENSG00000019144	131.477	-0.119264	0.515715	-0.231259	0.817113	0.938815	PHLDB1
ENSG00000019169	0	NA	NA	NA	NA	NA	MARCO
ENSG00000019186	0.884103	1.4677	2.91654	0.503232	0.614801	NA	CYP24A1
ENSG00000019485	21.1685	-0.204231	0.709861	-0.287706	0.773572	0.920752	PRDM11
ENSG00000019505	95.7301	-2.23924	0.604988	-3.7013	0.000214501	0.00677034	SYT13
ENSG00000019549	24.206	0.126744	0.605466	0.209333	0.834188	0.944982	SNAI2
ENSG00000019582	2.55902	-0.890674	1.45515	-0.612082	0.540483	NA	CD74
ENSG00000019991	2.31114	0.723407	1.56804	0.461344	0.644552	NA	HGF
ENSG00000019995	408.219	0.197578	0.264523	0.746923	0.45511	0.74658	ZRANB1
ENSG00000020129	126.112	-0.544559	0.431433	-1.26221	0.206873	0.506016	NCDN
ENSG00000020181	11.2718	-1.47689	0.870046	-1.69748	0.0896052	0.320763	ADGRA2
ENSG00000020219	0	NA	NA	NA	NA	NA	CCT8L1P
ENSG00000020256	102.157	-0.321446	0.350422	-0.917312	0.358979	0.668492	ZFP64
ENSG00000020426	518.048	1.65579	0.485565	3.41003	0.000649554	0.0143878	MNAT1
ENSG00000020577	55.5716	0.490517	0.346568	1.41535	0.156965	0.433832	SAMD4A
ENSG00000020633	9.83944	1.98217	0.850602	2.33031	0.0197896	0.130585	RUNX3
ENSG00000020922	238.55	-0.202367	0.465837	-0.434416	0.663986	0.876001	MRE11
ENSG00000021300	14.2625	-0.982019	0.714667	-1.37409	0.169413	0.453839	PLEKHB1
ENSG00000021355	12.4382	0.255894	1.10647	0.231271	0.817104	0.938815	SERPINB1
ENSG00000021461	0.585908	3.69446	4.34133	0.850996	0.394772	NA	CYP3A43
ENSG00000021488	10.7447	1.39305	1.12545	1.23777	0.215801	0.516054	SLC7A9
ENSG00000021574	286.078	-0.380603	0.409687	-0.929009	0.352884	0.662682	SPAST
ENSG00000021645	112.259	-2.13641	0.669123	-3.19285	0.00140878	0.0239058	NRXN3
ENSG00000021762	69.3005	-0.931717	0.501663	-1.85725	0.0632749	0.260815	OSBPL5
ENSG00000021776	581.306	0.149721	0.258403	0.579409	0.562313	0.818489	AQR
ENSG00000021826	29.1543	-0.651193	0.867819	-0.750378	0.453027	0.745237	CPS1
ENSG00000021852	0	NA	NA	NA	NA	NA	C8B
ENSG00000022267	220.999	-0.718172	0.420481	-1.70798	0.0876403	0.316062	FHL1
ENSG00000022277	906.823	0.10117	0.276523	0.365865	0.714466	0.898459	RTF2
ENSG00000022355	6.35553	-2.25258	1.69279	-1.33069	0.183292	0.473131	GABRA1
ENSG00000022556	56.3754	0.0619374	2.13495	0.0290112	0.976856	0.993427	NLRP2
ENSG00000022567	32.9472	-0.845595	0.48791	-1.7331	0.0830785	0.305557	SLC45A4
ENSG00000022840	226.198	-0.310549	0.31194	-0.995542	0.319473	0.630092	RNF10
ENSG00000022976	58.285	-0.12906	0.40236	-0.320759	0.748393	0.910654	ZNF839
ENSG00000023041	156.407	0.380098	0.281774	1.34894	0.177355	0.465225	ZDHHC6
ENSG00000023171	49.4727	-0.0268783	0.604742	-0.0444459	0.964549	0.990473	GRAMD1B
ENSG00000023191	292.606	0.235662	0.372674	0.632355	0.527155	0.796073	RNH1
ENSG00000023228	520.837	-0.357981	0.210626	-1.6996	0.0892053	0.319857	NDUFS1
ENSG00000023287	1010.41	0.211885	0.31166	0.679859	0.496594	0.775672	RB1CC1
ENSG00000023318	260.543	-0.196442	0.304009	-0.646172	0.518168	0.790621	ERP44
ENSG00000023330	98.3237	0.699856	0.334374	2.09304	0.0363458	0.187458	ALAS1
ENSG00000023445	19.5175	2.83669	0.865712	3.27672	0.00105022	0.0197558	BIRC3
ENSG00000023516	282.716	-0.00980657	0.331552	-0.0295778	0.976404	0.993427	AKAP11
ENSG00000023572	75.2959	0.911741	0.350433	2.60175	0.00927482	0.0815391	GLRX2
ENSG00000023608	423.424	1.69985	0.49725	3.41851	0.000629651	0.0141099	SNAPC1
ENSG00000023697	32.2466	0.0419818	0.539248	0.0778525	0.937945	0.981743	DERA
ENSG00000023734	1205.85	-0.0176463	0.24442	-0.0721965	0.942446	0.98374	STRAP
ENSG00000023839	4.4565	1.18782	1.39727	0.850103	0.395268	0.700258	ABCC2
ENSG00000023892	1.39924	0.0499911	1.93381	0.0258511	0.979376	NA	DEF6
ENSG00000023902	351.775	-1.06724	0.413907	-2.57846	0.00992416	0.0851676	PLEKHO1
ENSG00000023909	98.7305	0.264222	0.517439	0.510635	0.609607	0.845511	GCLM
ENSG00000024048	337.964	0.632353	0.362691	1.7435	0.0812458	0.300935	UBR2
ENSG00000024422	21.4902	0.436118	0.822947	0.529947	0.596149	0.836635	EHD2
ENSG00000024526	64.7854	-1.22804	0.567109	-2.16543	0.0303544	0.168117	DEPDC1
ENSG00000024862	97.7077	0.555903	0.458006	1.21375	0.224845	0.527173	CCDC28A
ENSG00000025039	574.212	-0.236823	0.425965	-0.555968	0.578233	0.827303	RRAGD
ENSG00000025156	472.743	-0.207161	0.312607	-0.66269	0.507529	0.782788	HSF2
ENSG00000025293	394.884	0.0522933	0.289736	0.180486	0.856771	0.952557	PHF20
ENSG00000025423	10.5733	0.348406	0.733282	0.475133	0.634692	0.860257	HSD17B6
ENSG00000025434	31.8548	-0.533986	0.4653	-1.14762	0.251126	0.558151	NR1H3
ENSG00000025708	11.2728	1.39802	0.765681	1.82586	0.0678717	0.272374	TYMP
ENSG00000025770	86.8675	-0.512071	0.378176	-1.35406	0.175719	0.462642	NCAPH2
ENSG00000025772	325.412	-0.166494	0.367389	-0.453183	0.650417	0.869996	TOMM34
ENSG00000025796	742.21	0.169367	0.293598	0.576866	0.56403	0.81955	SEC63
ENSG00000025800	346.383	0.241854	0.292768	0.826095	0.40875	0.711681	KPNA6
ENSG00000026025	5106.81	-0.181227	0.52511	-0.345122	0.730003	0.903722	VIM
ENSG00000026036	0	NA	NA	NA	NA	NA	RTEL1-TNFRSF6B
ENSG00000026103	11.4054	1.61739	1.0272	1.57456	0.115357	0.367575	FAS
ENSG00000026297	88.8573	-0.370892	0.410666	-0.903147	0.366448	0.675543	RNASET2
ENSG00000026508	61.7764	0.880234	0.697775	1.26149	0.207133	0.506389	CD44
ENSG00000026559	28.6184	-0.0204321	0.53522	-0.0381751	0.969548	0.99164	KCNG1
ENSG00000026652	232.491	-0.4078	0.302914	-1.34626	0.17822	0.466146	AGPAT4
ENSG00000026751	1.82485	2.36994	2.53208	0.935964	0.349292	NA	SLAMF7
ENSG00000026950	52.0223	-1.06503	0.669238	-1.5914	0.11152	0.360192	BTN3A1
ENSG00000027001	59.086	0.433316	0.469219	0.923484	0.355755	0.664877	MIPEP
ENSG00000027075	6.82062	-0.849023	1.08851	-0.779984	0.4354	0.731674	PRKCH
ENSG00000027644	0.0544504	0	4.40746	0	1	NA	INSRR
ENSG00000027697	70.5042	1.31309	0.471142	2.78703	0.00531931	0.0574504	IFNGR1
ENSG00000027847	80.2583	-0.0126782	0.448915	-0.0282418	0.977469	0.993427	B4GALT7
ENSG00000027869	11.9042	0.0752076	0.797646	0.0942869	0.924881	0.97747	SH2D2A
ENSG00000028116	40.102	0.262527	0.714188	0.367588	0.71318	0.898109	VRK2
ENSG00000028137	31.8331	-0.637844	1.61596	-0.394716	0.693052	0.891353	TNFRSF1B
ENSG00000028203	346.29	-0.459322	0.29431	-1.56067	0.118601	0.374153	VEZT
ENSG00000028277	246.172	-0.9776	0.367639	-2.65913	0.0078343	0.0736487	POU2F2
ENSG00000028310	367.035	0.281819	0.313214	0.899765	0.368245	0.676717	BRD9
ENSG00000028528	295.16	0.496668	0.249314	1.99214	0.0463556	0.217726	SNX1
ENSG00000028839	103.679	-0.044328	0.282116	-0.157127	0.875145	0.960321	TBPL1
ENSG00000029153	12.1949	-0.581256	1.1061	-0.525502	0.599234	0.839197	ARNTL2
ENSG00000029363	1854.33	0.581609	0.288007	2.01943	0.0434428	0.208953	BCLAF1
ENSG00000029364	440.05	0.192599	0.326912	0.589145	0.555764	0.813501	SLC39A9
ENSG00000029534	16.3838	-2.34458	0.906465	-2.58651	0.00969545	0.0840527	ANK1
ENSG00000029559	4.56206	5.72013	1.97147	2.90146	0.00371432	0.0458581	IBSP
ENSG00000029639	99.3242	0.755577	0.356046	2.12214	0.0338264	0.179866	TFB1M
ENSG00000029725	922.623	0.262452	0.373557	0.702577	0.48232	0.765704	RABEP1
ENSG00000029993	495.167	-1.71883	0.476777	-3.60511	0.000312021	0.00872015	HMGB3
ENSG00000030066	189.769	0.585452	0.250237	2.33959	0.0193051	0.128634	NUP160
ENSG00000030110	16.6819	-0.0884684	0.664566	-0.133122	0.894097	0.967056	BAK1
ENSG00000030304	0.528559	0.419657	4.40746	0.0952151	0.924144	NA	MUSK
ENSG00000030419	41.3451	-0.0531045	0.443796	-0.11966	0.904753	0.970713	IKZF2
ENSG00000030582	323.678	-0.384229	0.38003	-1.01105	0.311994	0.623155	GRN
ENSG00000031003	329.811	1.36013	0.387387	3.51104	0.000446354	0.0112442	FAM13B
ENSG00000031081	16.5255	-1.81837	0.712386	-2.55251	0.010695	0.0890475	ARHGAP31
ENSG00000031691	126.479	0.0736969	0.549663	0.134077	0.893342	0.96694	CENPQ
ENSG00000031698	1220.79	0.40538	0.3197	1.268	0.204797	0.502845	SARS1
ENSG00000031823	193.844	-0.751715	0.384514	-1.95497	0.0505862	0.22877	RANBP3
ENSG00000032219	1624.37	0.924896	0.537315	1.72133	0.0851912	0.310763	ARID4A
ENSG00000032389	66.3224	-0.284346	0.458655	-0.619956	0.535287	0.801453	EIPR1
ENSG00000032444	32.3635	-0.159216	0.398458	-0.399579	0.689466	0.889308	PNPLA6
ENSG00000032742	160.508	0.108404	0.417866	0.259422	0.79531	0.929318	IFT88
ENSG00000033011	28.0682	0.22987	0.490157	0.468973	0.639089	0.862984	ALG1
ENSG00000033030	449.707	1.18921	0.41164	2.88895	0.00386529	0.0469174	ZCCHC8
ENSG00000033050	117.102	0.57572	0.294598	1.95426	0.050671	0.228863	ABCF2
ENSG00000033100	69.0006	0.0906858	0.433785	0.209057	0.834404	0.945028	CHPF2
ENSG00000033122	56.1005	-0.910443	0.808094	-1.12665	0.259888	0.568263	LRRC7
ENSG00000033170	245.277	0.533685	0.484047	1.10255	0.270223	0.580585	FUT8
ENSG00000033178	531.652	0.00436699	0.263647	0.0165638	0.986785	0.996815	UBA6
ENSG00000033327	184.335	-0.564145	0.364991	-1.54564	0.122191	0.379909	GAB2
ENSG00000033627	292.523	0.0560588	0.314948	0.177994	0.858728	0.953534	ATP6V0A1
ENSG00000033800	687.234	-0.47297	0.245643	-1.92544	0.0541747	0.237199	PIAS1
ENSG00000033867	3888.28	1.35724	0.583117	2.32756	NA	NA	SLC4A7
ENSG00000034053	230.943	-2.24982	0.522561	-4.30537	1.66704e-05	0.00111436	APBA2
ENSG00000034152	56.9656	0.810202	0.367133	2.20684	0.0273254	0.15805	MAP2K3
ENSG00000034239	92.2415	0.0459406	1.25148	0.036709	0.970717	0.991696	CLXN
ENSG00000034510	2231.35	-1.52682	0.502033	-3.04126	0.00235588	0.0338932	TMSB10
ENSG00000034533	31.994	0.807746	0.520036	1.55325	0.120363	0.377006	ASTE1
ENSG00000034677	360.655	0.122681	0.250095	0.490536	0.623754	0.853946	RNF19A
ENSG00000034693	65.192	0.0688842	0.323402	0.212999	0.831328	0.943855	PEX3
ENSG00000034713	478.024	-0.609466	0.418683	-1.45568	0.145482	0.417026	GABARAPL2
ENSG00000034971	0.403614	3.93148	4.32735	0.908519	0.363604	NA	MYOC
ENSG00000035115	91.3427	-0.517807	0.348918	-1.48404	0.137799	0.405878	SH3YL1
ENSG00000035141	212.659	-0.0569832	0.258048	-0.220824	0.82523	0.942278	FAM136A
ENSG00000035403	354.38	0.0675688	0.455188	0.148441	0.881994	0.963007	VCL
ENSG00000035499	76.0379	-0.937867	0.518969	-1.80717	0.0707353	0.278512	DEPDC1B
ENSG00000035664	7.62569	-0.505258	0.854446	-0.591328	0.554301	0.812851	DAPK2
ENSG00000035681	76.2958	0.292709	0.375466	0.779588	0.435634	0.731869	NSMAF
ENSG00000035687	272.843	0.41032	0.345676	1.18701	0.235225	0.539261	ADSS2
ENSG00000035720	0.627607	4.01497	4.09769	0.979814	0.327178	NA	STAP1
ENSG00000035862	487.845	-1.04942	0.411936	-2.54753	0.010849	0.0899288	TIMP2
ENSG00000035928	823.895	0.763666	0.383994	1.98875	0.0467292	0.218877	RFC1
ENSG00000036054	229.515	0.257118	0.37251	0.690231	0.490049	0.770888	TBC1D23
ENSG00000036257	278.307	0.159413	0.253658	0.628455	0.529706	0.797948	CUL3
ENSG00000036448	27.8913	0.291047	0.604953	0.481107	0.630441	0.857431	MYOM2
ENSG00000036473	0	NA	NA	NA	NA	NA	OTC
ENSG00000036530	69.9576	-0.707955	0.418905	-1.69001	0.0910253	0.323287	CYP46A1
ENSG00000036549	443.334	0.325136	0.327323	0.993318	0.320555	0.631424	ZZZ3
ENSG00000036565	1.01412	1.05897	2.92193	0.362422	0.717037	NA	SLC18A1
ENSG00000036672	13.7315	0.705648	0.732589	0.963224	0.335435	0.645587	USP2
ENSG00000036828	0.0504119	0.419657	4.40746	0.0952151	0.924144	NA	CASR
ENSG00000037042	61.2093	0.185226	0.488113	0.379474	0.704336	0.896319	TUBG2
ENSG00000037241	164.756	0.10587	0.305529	0.346514	0.728956	0.903487	RPL26L1
ENSG00000037280	7.03971	-0.393993	1.2753	-0.308942	0.757365	0.914201	FLT4
ENSG00000037474	195.334	0.935134	0.256825	3.64114	0.000271435	0.0078402	NSUN2
ENSG00000037637	144.637	0.200158	0.315662	0.634091	0.526022	0.795793	FBXO42
ENSG00000037749	24.9719	-0.210846	0.591156	-0.356667	0.721341	0.901789	MFAP3
ENSG00000037757	47.0325	0.405702	0.467187	0.868392	0.38518	0.692347	MRI1
ENSG00000037897	65.7683	0.76177	0.458639	1.66093	0.0967267	0.334524	METTL1
ENSG00000037965	9.34095	-0.458529	1.86792	-0.245476	NA	NA	HOXC8
ENSG00000038002	63.3983	-0.135327	0.590946	-0.229001	0.818868	0.93893	AGA
ENSG00000038210	12.962	-0.49702	0.737776	-0.673673	0.500519	0.778683	PI4K2B
ENSG00000038219	1881.77	1.02086	0.345894	2.95137	0.00316371	0.0413225	BOD1L1
ENSG00000038274	395.846	0.0758012	0.283938	0.266964	0.789497	0.927214	MAT2B
ENSG00000038295	23.0693	0.0054486	1.0071	0.00541017	0.995683	0.999308	TLL1
ENSG00000038358	1.44711	0.627043	2.15163	0.291427	0.770725	NA	EDC4
ENSG00000038382	227.654	-0.60077	0.385282	-1.5593	0.118926	0.374737	TRIO
ENSG00000038427	1290.94	-0.830546	0.64452	-1.28863	0.197527	0.492192	VCAN
ENSG00000038532	39.2872	-0.453504	0.493084	-0.91973	0.357714	0.666733	CLEC16A
ENSG00000038945	1.70451	2.20437	1.97855	1.11414	0.265221	NA	MSR1
ENSG00000039068	9.83475	0.419503	0.819097	0.512154	0.608543	0.845026	CDH1
ENSG00000039123	782.094	0.932508	0.383334	2.43262	0.0149899	0.110198	MTREX
ENSG00000039139	24.2235	-0.0541106	0.751257	-0.0720267	0.942581	0.98374	DNAH5
ENSG00000039319	556.877	-0.0105472	0.40876	-0.025803	0.979414	0.99375	ZFYVE16
ENSG00000039523	45.8939	-0.816534	0.551555	-1.48042	0.138761	0.407239	RIPOR1
ENSG00000039537	0.176332	-0.999365	4.33171	-0.230709	0.817541	NA	C6
ENSG00000039560	481.868	-0.268732	0.309611	-0.867967	0.385412	0.692474	RAI14
ENSG00000039600	1.53998	-1.01964	2.05747	-0.495579	0.620192	NA	SOX30
ENSG00000039650	64.28	0.465265	0.399021	1.16602	0.243608	0.549821	PNKP
ENSG00000039987	5.68297	3.27785	1.45835	2.24764	0.0245992	0.148524	BEST2
ENSG00000040199	68.586	0.587967	0.364085	1.61492	0.106329	0.351523	PHLPP2
ENSG00000040275	227.905	0.296051	0.387762	0.763487	0.445173	0.739532	SPDL1
ENSG00000040341	272.059	-0.410391	0.488149	-0.840709	0.400511	0.704038	STAU2
ENSG00000040487	16.4052	0.115289	0.594941	0.193783	0.846346	0.948794	SLC66A1
ENSG00000040531	17.8243	-0.298865	0.691717	-0.432062	0.665696	0.876829	CTNS
ENSG00000040608	350.399	-0.651318	0.415043	-1.56928	0.116583	0.369954	RTN4R
ENSG00000040633	155.814	0.379133	0.40752	0.930341	0.352195	0.662249	PHF23
ENSG00000040731	12.8291	-0.196725	0.643062	-0.305919	0.759667	0.914867	CDH10
ENSG00000040933	75.7719	-1.52086	0.474397	-3.20588	0.0013465	0.0232709	INPP4A
ENSG00000041353	10.0982	-0.421303	0.930584	-0.452729	0.650744	0.870082	RAB27B
ENSG00000041357	895.715	-0.798076	0.256874	-3.10687	0.00189079	0.0287722	PSMA4
ENSG00000041515	25.5848	-0.588331	0.767355	-0.7667	0.44326	0.738375	MYO16
ENSG00000041802	283.352	0.628907	0.272448	2.30836	0.0209792	0.135123	LSG1
ENSG00000041880	41.2589	-0.527647	0.565542	-0.932993	0.350824	0.660534	PARP3
ENSG00000041982	8.61536	0.188609	0.8802	0.214279	0.830329	0.943668	TNC
ENSG00000041988	119.219	0.053356	0.389083	0.137133	0.890926	0.965909	THAP3
ENSG00000042062	10.797	1.31793	0.928882	1.41883	0.155948	0.432236	RIPOR3
ENSG00000042088	177.745	0.209593	0.444781	0.471227	0.637479	0.861867	TDP1
ENSG00000042286	14.8298	0.540921	0.741051	0.729938	0.465428	0.753975	AIFM2
ENSG00000042304	0.087623	-0.416804	4.37316	-0.0953097	0.924069	NA	C2orf83
ENSG00000042317	203.16	0.472487	0.356232	1.32635	0.184725	0.47523	SPATA7
ENSG00000042429	536.195	1.15785	0.366083	3.16282	0.0015625	0.0253521	MED17
ENSG00000042445	85.6814	0.171677	0.399554	0.429673	0.667434	0.877704	RETSAT
ENSG00000042493	5.10592	0.29184	1.52217	0.191726	0.847957	0.949501	CAPG
ENSG00000042753	604.282	-0.83286	0.447083	-1.86288	0.0624797	0.258838	AP2S1
ENSG00000042781	2.15903	0.786579	1.56868	0.501426	0.616071	NA	USH2A
ENSG00000042813	0	NA	NA	NA	NA	NA	ZPBP
ENSG00000042832	2.1011	2.49763	2.50409	0.997421	0.31856	NA	TG
ENSG00000042980	5.23081	-0.423178	1.10418	-0.383251	0.701534	0.895229	ADAM28
ENSG00000043039	3.06865	0.508669	1.56171	0.325714	0.744641	0.909526	BARX2
ENSG00000043093	110.796	-0.325602	0.318808	-1.02131	0.307108	0.618546	DCUN1D1
ENSG00000043143	15.0824	0.278527	0.590318	0.471825	0.637051	0.861725	JADE2
ENSG00000043355	1039.8	0.558824	0.446423	1.25178	0.21065	0.510313	ZIC2
ENSG00000043462	0.213448	0.419657	4.40746	0.0952151	0.924144	NA	LCP2
ENSG00000043514	257.755	0.704002	0.325526	2.16266	0.0305672	0.168868	TRIT1
ENSG00000043591	15.1981	2.70626	0.84162	3.21554	0.00130198	0.0227963	ADRB1
ENSG00000044012	0.537887	0	4.40746	0	1	NA	GUCA2B
ENSG00000044090	38.1394	-0.289843	0.46484	-0.623533	0.532935	0.800043	CUL7
ENSG00000044115	552.4	-0.435817	0.348077	-1.25207	0.210544	0.510154	CTNNA1
ENSG00000044446	49.1414	-0.50217	0.379324	-1.32385	0.185551	0.475981	PHKA2
ENSG00000044459	512.585	1.4636	0.635126	2.30442	0.0211991	0.136258	CNTLN
ENSG00000044524	177.306	-0.747958	0.526889	-1.41957	0.155732	0.432147	EPHA3
ENSG00000044574	2700.02	0.759782	0.384144	1.97786	0.0479447	0.221514	HSPA5
ENSG00000046604	64.4837	-0.60918	0.577398	-1.05504	0.291406	0.603128	DSG2
ENSG00000046647	32.4502	-1.14286	0.563418	-2.02844	0.0425158	0.206576	GEMIN8
ENSG00000046651	459.133	1.03324	0.349171	2.95914	0.00308504	0.0406925	OFD1
ENSG00000046653	535.191	-0.982958	0.491512	-1.99987	0.0455148	0.215528	GPM6B
ENSG00000046774	0.0504119	0.419657	4.40746	0.0952151	0.924144	NA	MAGEC2
ENSG00000046889	240.446	0.251073	0.541878	0.46334	0.643121	0.865814	PREX2
ENSG00000047056	255.871	0.258983	0.368969	0.701911	0.482735	0.765837	WDR37
ENSG00000047188	192.21	0.307183	0.357531	0.859178	0.390242	0.696191	YTHDC2
ENSG00000047230	151.121	-0.696803	0.531298	-1.31151	0.189685	0.481467	CTPS2
ENSG00000047249	396.985	-0.0290017	0.306041	-0.0947639	0.924502	0.977346	ATP6V1H
ENSG00000047315	815.968	0.101417	0.2723	0.372446	0.709561	0.897299	POLR2B
ENSG00000047346	176.373	0.948834	0.303015	3.13131	0.0017403	0.027167	FAM214A
ENSG00000047365	12.2812	-0.178636	0.670945	-0.266246	0.79005	0.927224	ARAP2
ENSG00000047410	1777.92	0.429912	0.304481	1.41195	0.157965	0.435775	TPR
ENSG00000047457	22.8068	0.749704	1.12313	0.667512	0.504445	0.781085	CP
ENSG00000047578	47.4009	0.633833	0.382553	1.65685	0.0975497	0.3357	KATNIP
ENSG00000047579	193.348	0.0252988	0.403859	0.0626426	0.950051	0.985609	DTNBP1
ENSG00000047597	9.33903	0.178204	0.910657	0.195687	0.844855	0.948372	XK
ENSG00000047617	3.60633	0.661514	1.50889	0.43841	0.661089	0.874186	ANO2
ENSG00000047621	112.123	-0.0297974	0.345522	-0.0862388	0.931277	0.979473	C12orf4
ENSG00000047634	250.185	1.57364	0.320359	4.91212	9.00961e-07	0.000131647	SCML1
ENSG00000047644	193.285	0.417774	0.354106	1.1798	0.238079	0.543358	WWC3
ENSG00000047648	13.6205	-0.356564	0.809427	-0.440514	0.659565	0.87354	ARHGAP6
ENSG00000047662	9.48984	1.74541	0.989608	1.76374	0.0777756	0.293152	FAM184B
ENSG00000047849	807.273	-1.17854	0.419774	-2.80755	0.00499192	0.0551883	MAP4
ENSG00000047932	405.749	-0.112498	0.327722	-0.343272	0.731394	0.904314	GOPC
ENSG00000047936	0.557369	3.69446	4.34133	0.850996	0.394772	NA	ROS1
ENSG00000048028	174.585	0.291923	0.492867	0.592295	0.553653	0.81238	USP28
ENSG00000048052	229.765	-0.300163	0.304471	-0.985851	0.324206	0.63478	HDAC9
ENSG00000048140	80.9718	-1.42251	0.437503	-3.25142	0.0011483	0.0210096	TSPAN17
ENSG00000048162	158.663	1.66364	0.485101	3.42948	0.000604743	0.01377	NOP16
ENSG00000048342	76.6379	0.384942	0.470266	0.818561	0.413037	0.71575	CC2D2A
ENSG00000048392	129.173	0.697812	0.507711	1.37443	0.169309	0.453681	RRM2B
ENSG00000048405	214.366	0.897123	0.309347	2.90005	0.00373099	0.0460335	ZNF800
ENSG00000048462	0.0876111	-0.41663	4.37317	-0.0952696	0.924101	NA	TNFRSF17
ENSG00000048471	30.9448	-0.331638	0.56477	-0.587209	0.557063	0.814339	SNX29
ENSG00000048540	169.326	-2.36326	0.479991	-4.92355	8.49875e-07	0.000126247	LMO3
ENSG00000048544	313.343	0.38817	0.29162	1.33108	0.183162	0.472991	MRPS10
ENSG00000048545	21.7434	-0.441248	0.802987	-0.549508	0.582657	0.83008	GUCA1A
ENSG00000048649	2303.41	1.03597	0.523997	1.97706	0.0480347	0.221773	RSF1
ENSG00000048707	159.57	-0.0113888	0.299605	-0.0380128	0.969677	0.99164	VPS13D
ENSG00000048740	953.31	-0.954802	0.500387	-1.90813	0.0563746	0.242399	CELF2
ENSG00000048828	359.013	0.141282	0.317997	0.444288	0.656835	0.872842	FAM120A
ENSG00000048991	387.327	0.617307	0.494106	1.24934	0.21154	0.510833	R3HDM1
ENSG00000049089	14.051	-0.568427	0.744638	-0.76336	0.445249	0.739592	COL9A2
ENSG00000049130	53.8832	0.155827	0.397662	0.391858	0.695163	0.892412	KITLG
ENSG00000049167	36.0063	0.478337	0.53447	0.894973	0.370802	0.679089	ERCC8
ENSG00000049192	54.2324	0.618918	0.554534	1.1161	0.264378	0.573508	ADAMTS6
ENSG00000049239	57.8053	-0.971221	0.447623	-2.16973	0.0300271	0.166919	H6PD
ENSG00000049245	373.033	0.713679	0.396658	1.79923	0.0719824	0.280336	VAMP3
ENSG00000049246	68.4772	0.287559	0.574919	0.500173	0.616953	0.849838	PER3
ENSG00000049247	0.662026	2.31941	4.16378	0.557046	0.577496	NA	UTS2
ENSG00000049249	6.6263	4.83201	1.33701	3.61403	0.000301474	0.00848524	TNFRSF9
ENSG00000049283	1.08815	0.307376	2.72373	0.112851	0.910149	NA	EPN3
ENSG00000049323	90.9282	-0.542218	0.472324	-1.14798	0.250978	0.558151	LTBP1
ENSG00000049449	134.473	-0.241594	0.484073	-0.499086	0.617718	0.850142	RCN1
ENSG00000049540	32.0226	-0.984537	0.622661	-1.58118	0.113837	0.365158	ELN
ENSG00000049541	59.1335	-0.589232	0.480546	-1.22617	0.220134	0.522013	RFC2
ENSG00000049618	839.611	-0.182326	0.318598	-0.572277	0.567134	0.821191	ARID1B
ENSG00000049656	285.569	-0.0377345	0.26203	-0.144008	0.885494	0.964097	CLPTM1L
ENSG00000049759	595.788	-1.80731	0.668782	-2.70239	0.00688432	0.0678893	NEDD4L
ENSG00000049768	0.380755	0.431282	3.7526	0.114929	0.908501	NA	FOXP3
ENSG00000049769	44.8356	-0.383119	0.400561	-0.956456	0.338842	0.649411	PPP1R3F
ENSG00000049860	86.1127	0.447406	0.45713	0.978728	0.327715	0.63821	HEXB
ENSG00000049883	67.5933	0.020382	0.305589	0.0666975	0.946823	0.984483	PTCD2
ENSG00000050030	109.058	-0.673597	0.618854	-1.08846	0.276393	0.588403	NEXMIF
ENSG00000050130	147.962	-0.342686	0.379238	-0.903618	0.366198	0.675416	JKAMP
ENSG00000050165	151.489	-1.48061	0.512633	-2.88825	0.00387395	0.046992	DKK3
ENSG00000050327	1.57217	-2.4638	2.21238	-1.11364	0.265433	NA	ARHGEF5
ENSG00000050344	18.3559	-0.583342	0.756032	-0.771584	0.440361	0.736309	NFE2L3
ENSG00000050393	155.269	-0.107691	0.285982	-0.376565	0.706497	0.896686	MCUR1
ENSG00000050405	118.661	0.472633	0.474199	0.996697	0.318912	0.629533	LIMA1
ENSG00000050426	164.751	-0.463122	0.4504	-1.02825	0.303834	0.614927	LETMD1
ENSG00000050438	188.562	-1.24538	0.356908	-3.48937	0.000484155	0.0117994	SLC4A8
ENSG00000050555	3.49622	0.609929	1.5918	0.383169	0.701595	0.895229	LAMC3
ENSG00000050628	26.4203	0.978949	0.741933	1.31946	0.187016	0.477868	PTGER3
ENSG00000050730	6.10776	1.4934	1.78884	0.834843	0.403806	0.706987	TNIP3
ENSG00000050748	129.26	-0.655455	0.42829	-1.5304	0.125918	0.386229	MAPK9
ENSG00000050767	8.30675	-0.554878	1.07934	-0.514091	0.607189	0.843896	COL23A1
ENSG00000050820	49.3632	0.591243	0.376646	1.56976	0.116471	0.369741	BCAR1
ENSG00000051009	49.5415	0.300112	0.397238	0.755497	0.449951	0.743849	FHIP1B
ENSG00000051108	469.582	0.626065	0.493264	1.26923	0.20436	0.502364	HERPUD1
ENSG00000051128	195.875	-0.842272	0.446882	-1.88477	0.0594603	0.251556	HOMER3
ENSG00000051180	23.904	-2.33333	0.902424	-2.58562	0.00972035	0.0841127	RAD51
ENSG00000051341	41.2712	-1.23809	0.717641	-1.72523	0.0844863	0.309067	POLQ
ENSG00000051382	97.0422	0.467778	0.36779	1.27186	0.203423	0.501049	PIK3CB
ENSG00000051523	5.95636	-0.317398	1.15836	-0.274006	0.78408	0.924964	CYBA
ENSG00000051596	16.1448	0.241175	0.729618	0.330549	0.740985	0.907777	THOC3
ENSG00000051620	322.942	-0.142855	0.377701	-0.378223	0.705265	0.89651	HEBP2
ENSG00000051825	350.947	0.811613	0.44505	1.82364	0.0682061	0.272722	MPHOSPH9
ENSG00000052126	872.417	0.335489	0.319884	1.04878	0.294278	0.605802	PLEKHA5
ENSG00000052344	4.37979	0.637246	1.45906	0.43675	0.662292	0.875043	PRSS8
ENSG00000052723	225.241	0.205366	0.458045	0.448353	0.653899	0.871055	SIKE1
ENSG00000052749	119.312	0.57453	0.391225	1.46854	0.141958	0.412197	RRP12
ENSG00000052795	254.216	-1.05358	0.410699	-2.56533	0.0103078	0.0870136	FNIP2
ENSG00000052802	1318.19	-1.73069	0.45734	-3.78425	0.000154173	0.00542416	MSMO1
ENSG00000052841	457.361	0.251355	0.298422	0.842278	0.399632	0.703739	TTC17
ENSG00000052850	9.59859	0.877684	0.88489	0.991857	0.321267	0.63192	ALX4
ENSG00000053108	7.0739	3.00462	1.30456	2.30317	0.021269	0.136473	FSTL4
ENSG00000053254	373.106	-0.80571	0.280358	-2.87386	0.00405494	0.048244	FOXN3
ENSG00000053328	3.0469	-0.955875	1.7636	-0.542003	0.587816	0.832236	METTL24
ENSG00000053371	347.762	-0.0547667	0.564893	-0.0969506	0.922766	0.977328	AKR7A2
ENSG00000053372	162.642	0.11902	0.376743	0.315919	0.752064	0.911919	MRTO4
ENSG00000053438	2776.02	-1.35059	4.04435	-0.333945	0.738421	0.907046	NNAT
ENSG00000053501	68.8233	-0.0295864	0.403223	-0.0733749	0.941508	0.983327	USE1
ENSG00000053524	26.0099	-0.0179673	0.472589	-0.0380188	0.969673	0.99164	MCF2L2
ENSG00000053702	3.45464	0.844621	1.50699	0.560469	0.57516	0.82548	NRIP2
ENSG00000053747	2.53929	-1.12004	1.6277	-0.68811	0.491383	NA	LAMA3
ENSG00000053770	193.645	0.421361	0.342798	1.22918	0.219004	0.520654	AP5M1
ENSG00000053900	101.375	0.147554	0.308712	0.477967	0.632674	0.858762	ANAPC4
ENSG00000053918	5.75929	-0.924931	1.28972	-0.717156	0.473278	0.759865	KCNQ1
ENSG00000054116	168.523	-1.01581	0.487331	-2.08443	0.0371213	0.189784	TRAPPC3
ENSG00000054118	1086.65	0.0104404	0.21447	0.0486801	0.961174	0.989457	THRAP3
ENSG00000054148	41.4833	-0.474166	0.62046	-0.764216	0.444739	0.739333	PHPT1
ENSG00000054179	1.51933	1.89875	2.26397	0.83868	0.401649	NA	ENTPD2
ENSG00000054219	1.54794	1.39622	2.45231	0.569348	0.56912	NA	LY75
ENSG00000054267	3696.02	1.53429	0.376003	4.08052	4.49353e-05	0.00234323	ARID4B
ENSG00000054277	77.0893	-1.47009	0.705088	-2.08498	0.0370714	0.189638	OPN3
ENSG00000054282	832.697	1.35951	0.518865	2.62017	0.00878857	0.0789706	SDCCAG8
ENSG00000054356	22.0535	-1.5677	0.787165	-1.99157	0.0464182	0.217801	PTPRN
ENSG00000054392	32.3238	-0.752496	0.471741	-1.59515	0.110679	0.359056	HHAT
ENSG00000054523	1892.85	-1.01676	0.304222	-3.34216	0.00083128	0.0167302	KIF1B
ENSG00000054598	149.358	0.424763	0.524864	0.809283	0.418353	0.719188	FOXC1
ENSG00000054611	95.3202	0.113674	0.331605	0.342801	0.731748	0.904629	TBC1D22A
ENSG00000054654	1289.01	0.847813	0.558811	1.51717	0.129223	0.391941	SYNE2
ENSG00000054690	23.7582	-0.816242	0.568644	-1.43542	0.151168	0.424985	PLEKHH1
ENSG00000054793	397.176	-2.05578	0.489576	-4.19911	2.67969e-05	0.00157722	ATP9A
ENSG00000054796	0.0504119	0.419657	4.40746	0.0952151	0.924144	NA	SPO11
ENSG00000054803	0.36553	-0.509001	4.30183	-0.118322	0.905812	NA	CBLN4
ENSG00000054938	0.0438115	0.419657	4.40746	0.0952151	0.924144	NA	CHRDL2
ENSG00000054965	75.2983	-0.442457	0.455808	-0.970709	0.331693	0.642241	FAM168A
ENSG00000054967	31.2569	0.529322	0.459318	1.15241	0.249154	0.556413	RELT
ENSG00000054983	117.103	-1.08481	0.432829	-2.50632	0.0121996	0.0966719	GALC
ENSG00000055044	1787.35	2.16142	0.498136	4.33902	1.43122e-05	0.00101243	NOP58
ENSG00000055070	171.911	-0.130873	0.345566	-0.378721	0.704895	0.89642	SZRD1
ENSG00000055118	153.312	-0.73096	0.473401	-1.54406	0.122573	0.380591	KCNH2
ENSG00000055130	189.402	-0.238858	0.324618	-0.735813	0.461845	0.750964	CUL1
ENSG00000055147	124.413	0.210398	0.314032	0.669987	0.502866	0.780235	FAM114A2
ENSG00000055163	309.949	-1.58667	0.434321	-3.65322	0.000258976	0.00759758	CYFIP2
ENSG00000055208	244.985	0.715343	0.357991	1.99821	0.0456936	0.215972	TAB2
ENSG00000055211	223.784	0.184823	0.304966	0.606046	0.544484	0.806195	GINM1
ENSG00000055332	211.956	0.342942	0.303327	1.1306	0.258222	0.566279	EIF2AK2
ENSG00000055483	161.859	1.08908	0.381039	2.85818	0.00426073	0.0497182	USP36
ENSG00000055609	1120.54	0.834248	0.386357	2.15927	0.0308295	0.169866	KMT2C
ENSG00000055732	3.79188	1.74887	1.20389	1.45267	0.146314	0.418355	MCOLN3
ENSG00000055813	0.211848	0	4.40746	0	1	NA	CCDC85A
ENSG00000055917	550.598	-0.547656	0.209924	-2.60883	0.00908511	0.0805045	PUM2
ENSG00000055950	428.214	-0.148314	0.420584	-0.352639	0.724359	0.902417	MRPL43
ENSG00000055955	3.55197	0.969609	1.69631	0.5716	0.567593	0.821304	ITIH4
ENSG00000055957	0.0541353	0	4.40746	0	1	NA	ITIH1
ENSG00000056050	212.183	-0.791884	0.34007	-2.32859	0.0198809	0.130795	HPF1
ENSG00000056097	1536.32	0.200645	0.252742	0.793873	0.42727	0.725724	ZFR
ENSG00000056277	105.86	0.514763	0.496213	1.03738	0.299557	0.611364	ZNF280C
ENSG00000056291	0.433933	1.35868	3.62794	0.374505	0.708028	NA	NPFFR2
ENSG00000056487	321.605	-0.78748	0.29279	-2.68957	0.00715442	0.0697808	PHF21B
ENSG00000056558	4.40551	0.823518	1.21617	0.677138	0.498318	0.777058	TRAF1
ENSG00000056586	588.952	-0.0819237	0.320741	-0.25542	0.798398	0.931183	RC3H2
ENSG00000056736	1.38814	-1.06217	2.16175	-0.491348	0.62318	NA	IL17RB
ENSG00000056972	19.3791	0.706158	0.754187	0.936317	0.34911	0.658699	TRAF3IP2
ENSG00000056998	84.3802	-0.838103	0.431741	-1.94121	0.0522323	0.232863	GYG2
ENSG00000057019	419.339	-1.39659	0.419906	-3.32595	0.00088119	0.0172885	DCBLD2
ENSG00000057149	0	NA	NA	NA	NA	NA	SERPINB3
ENSG00000057252	114.649	-0.348637	0.281795	-1.2372	0.216013	0.516428	SOAT1
ENSG00000057294	39.454	2.03467	0.709436	2.86801	0.0041306	0.0488392	PKP2
ENSG00000057468	3.77318	2.13216	1.64558	1.29569	0.195082	0.488671	MSH4
ENSG00000057593	1.75944	-2.62947	2.07476	-1.26736	0.205025	NA	F7
ENSG00000057608	1017.22	-0.0989146	0.247361	-0.39988	0.689245	0.889206	GDI2
ENSG00000057657	8.92936	0.833351	1.10474	0.75434	0.450645	0.744099	PRDM1
ENSG00000057663	111.04	0.447366	0.28783	1.55427	0.120119	0.376631	ATG5
ENSG00000057704	25.3816	-0.275194	0.544395	-0.505505	0.613204	0.847474	TMCC3
ENSG00000057757	382.832	0.202844	0.333788	0.607703	0.543385	0.805778	PITHD1
ENSG00000057935	257.734	-0.330838	0.467769	-0.707268	0.4794	0.763458	MTA3
ENSG00000058056	127.201	-0.291347	0.432099	-0.67426	0.500146	0.778352	USP13
ENSG00000058063	106.236	0.141572	0.340835	0.415368	0.677872	0.882871	ATP11B
ENSG00000058085	2.22081	0.931254	1.48336	0.627803	0.530133	NA	LAMC2
ENSG00000058091	344.864	-0.741357	0.387861	-1.9114	0.0559533	0.241197	CDK14
ENSG00000058262	354.828	-0.287712	0.304906	-0.943608	0.34537	0.654877	SEC61A1
ENSG00000058272	1310.11	0.975247	0.417768	2.33442	0.0195737	0.129478	PPP1R12A
ENSG00000058335	13.3403	-1.79732	1.26274	-1.42335	NA	NA	RASGRF1
ENSG00000058404	54.9467	-2.00886	0.781283	-2.57123	0.0101338	0.0863335	CAMK2B
ENSG00000058453	62.6733	-0.645718	0.556084	-1.16119	0.245565	0.552466	CROCC
ENSG00000058600	88.2778	0.411215	0.310142	1.32589	0.184875	0.475318	POLR3E
ENSG00000058668	243.641	-1.29302	0.4007	-3.2269	0.0012514	0.0223283	ATP2B4
ENSG00000058673	415.45	-0.154395	0.301414	-0.512235	0.608486	0.84501	ZC3H11A
ENSG00000058729	200.536	1.01364	0.316647	3.20118	0.00136865	0.0234804	RIOK2
ENSG00000058799	126.806	-0.895382	0.43045	-2.08011	0.0375156	0.191017	YIPF1
ENSG00000058804	263.105	-0.900198	0.386384	-2.3298	0.0198167	0.130694	NDC1
ENSG00000058866	3.49345	-0.857139	1.73952	-0.492744	0.622193	0.853355	DGKG
ENSG00000059122	57.2951	-0.810554	0.466826	-1.73631	0.0825092	0.304472	FLYWCH1
ENSG00000059145	36.8704	-0.579977	0.45128	-1.28518	0.198729	0.493744	UNKL
ENSG00000059377	6.01376	0.407134	1.10601	0.368109	0.712792	0.897928	TBXAS1
ENSG00000059378	6.30788	2.12284	1.04324	2.03486	0.0418653	0.20501	PARP12
ENSG00000059573	109.129	-0.311355	0.386671	-0.805219	0.420693	0.720479	ALDH18A1
ENSG00000059588	103.94	0.0748126	0.383524	0.195066	0.845341	0.948405	TARBP1
ENSG00000059691	54.8814	-0.136523	0.395402	-0.345278	0.729886	0.903722	GATB
ENSG00000059728	190.775	1.16234	0.368857	3.15118	0.0016261	0.0259248	MXD1
ENSG00000059758	219.7	-0.460479	0.368693	-1.24895	0.211683	0.510972	CDK17
ENSG00000059769	395.842	1.60957	0.521824	3.08451	0.00203887	0.0305293	DNAJC25
ENSG00000059804	878.652	0.0567188	0.407037	0.139346	0.889177	0.965129	SLC2A3
ENSG00000059915	52.4237	-1.12108	0.778367	-1.4403	0.149782	0.422973	PSD
ENSG00000060069	54.2263	-0.0496335	0.54491	-0.0910857	0.927424	0.978654	CTDP1
ENSG00000060138	452.539	0.925871	0.439777	2.10532	0.0352634	0.184689	YBX3
ENSG00000060140	0.35048	-2.41103	4.27913	-0.56344	0.573135	NA	STYK1
ENSG00000060237	862.488	0.259983	0.253957	1.02373	0.305964	0.617037	WNK1
ENSG00000060303	0.424218	-0.597101	4.35855	-0.136996	0.891034	NA	RPS17P5
ENSG00000060339	2335.14	1.02214	0.437948	2.33394	0.0195989	0.129577	CCAR1
ENSG00000060491	84.0011	0.0807179	0.344637	0.234211	0.814821	0.938188	OGFR
ENSG00000060558	0	NA	NA	NA	NA	NA	GNA15
ENSG00000060566	0.108901	0	4.40746	0	1	NA	CREB3L3
ENSG00000060642	37.4276	-0.509884	0.614633	-0.829574	0.40678	0.71016	PIGV
ENSG00000060656	148.274	-0.859061	0.563644	-1.52412	0.127479	0.388919	PTPRU
ENSG00000060688	92.6718	-0.048041	0.357523	-0.134372	0.893109	0.966791	SNRNP40
ENSG00000060709	43.7801	-1.34286	0.759541	-1.76799	0.0770627	0.291921	RIMBP2
ENSG00000060718	386.4	-0.0794503	0.393028	-0.202149	0.8398	0.947062	COL11A1
ENSG00000060749	879.94	0.639806	0.414232	1.54456	0.122453	0.380407	QSER1
ENSG00000060762	524.544	0.161254	0.443479	0.363613	0.716147	0.898804	MPC1
ENSG00000060971	76.6478	-0.0957266	0.361385	-0.264888	0.791096	0.927771	ACAA1
ENSG00000060982	588.874	-0.740281	0.551636	-1.34197	0.179605	0.467937	BCAT1
ENSG00000061273	279.32	-0.444967	0.377347	-1.1792	0.23832	0.543358	HDAC7
ENSG00000061337	101.984	-1.26378	0.490992	-2.57392	0.0100553	0.0857816	LZTS1
ENSG00000061455	6.12299	-0.903606	1.22192	-0.739497	0.459605	0.749732	PRDM6
ENSG00000061492	0.796021	-1.73606	3.43039	-0.506082	0.612799	NA	WNT8A
ENSG00000061656	19.8313	0.861172	1.18043	0.729542	0.46567	0.754105	SPAG4
ENSG00000061676	495.812	-0.285591	0.242666	-1.17689	0.23924	0.544361	NCKAP1
ENSG00000061794	402.232	1.06795	0.383899	2.78184	0.00540518	0.0579279	MRPS35
ENSG00000061918	99.8255	-1.11491	0.423899	-2.63013	0.00853529	0.0776263	GUCY1B1
ENSG00000061936	579.13	0.954657	0.302614	3.1547	0.00160662	0.0258565	SFSWAP
ENSG00000061938	79.8287	-0.8187	0.423952	-1.93111	0.053469	0.235755	TNK2
ENSG00000061987	181.322	0.317792	0.36554	0.869377	0.384641	0.691977	MON2
ENSG00000062038	45.5337	-1.14039	0.501869	-2.27229	0.0230689	0.143211	CDH3
ENSG00000062096	0.386891	0	4.40746	0	1	NA	ARSF
ENSG00000062194	1211.26	0.373145	0.343929	1.08495	0.277944	0.590229	GPBP1
ENSG00000062282	14.7344	-0.308297	0.849276	-0.363011	0.716597	0.898964	DGAT2
ENSG00000062370	39.1199	1.25417	0.717858	1.7471	0.0806204	0.299459	ZNF112
ENSG00000062485	197.229	-0.234311	0.284496	-0.823599	0.410167	0.71322	CS
ENSG00000062524	0.306354	1.42704	4.40194	0.324183	0.745799	NA	LTK
ENSG00000062582	11.6063	2.12197	1.01585	2.08886	0.03672	0.18866	MRPS24
ENSG00000062598	151.018	-0.262303	0.365059	-0.718521	0.472436	0.759346	ELMO2
ENSG00000062650	662.319	0.594715	0.285518	2.08293	0.0372572	0.190271	WAPL
ENSG00000062716	321.283	0.481374	0.28831	1.66964	0.0949904	0.331272	VMP1
ENSG00000062725	550.537	-0.11374	0.299451	-0.379827	0.704074	0.896118	APPBP2
ENSG00000062822	20.4149	-0.0275365	0.715936	-0.0384622	0.969319	0.99164	POLD1
ENSG00000063015	30.0442	-2.01817	0.929743	-2.17067	0.029956	0.166757	SEZ6
ENSG00000063046	392.211	0.466641	0.375404	1.24304	0.213854	0.51351	EIF4B
ENSG00000063127	33.6435	-0.613211	0.646954	-0.947844	0.343209	0.653099	SLC6A16
ENSG00000063169	33.0074	-0.241508	0.482772	-0.500253	0.616897	0.849838	BICRA
ENSG00000063176	75.3652	-0.281071	0.355836	-0.789888	0.429593	0.727274	SPHK2
ENSG00000063177	4447.51	0.270052	0.284545	0.949066	0.342587	0.652642	RPL18
ENSG00000063180	67.3636	-0.728775	0.433598	-1.68076	0.0928091	0.326701	CA11
ENSG00000063241	35.1301	-0.34175	0.575759	-0.593565	0.552803	0.811763	ISOC2
ENSG00000063244	792.034	-0.481508	0.378744	-1.27133	0.203612	0.501383	U2AF2
ENSG00000063245	292.975	-0.511041	0.319609	-1.59896	0.10983	0.358106	EPN1
ENSG00000063322	316.398	0.494152	0.306433	1.6126	0.106832	0.352464	MED29
ENSG00000063438	12.9398	0.059411	0.707964	0.0839181	0.933122	0.980202	AHRR
ENSG00000063515	0	NA	NA	NA	NA	NA	GSC2
ENSG00000063587	87.0188	-0.0840932	0.412183	-0.204019	0.838338	0.946792	ZNF275
ENSG00000063601	134.612	-0.569975	0.41366	-1.37788	0.16824	0.452175	MTMR1
ENSG00000063660	89.0693	-1.07213	0.409293	-2.61947	0.00880678	0.0790204	GPC1
ENSG00000063761	19.722	-0.417781	0.549569	-0.760197	0.447137	0.741543	ADCK1
ENSG00000063854	185.364	-0.873302	0.480359	-1.81802	0.0690614	0.274792	HAGH
ENSG00000063978	151.061	0.898252	0.407406	2.20481	0.0274676	0.158509	RNF4
ENSG00000064012	5.45247	3.15933	1.12062	2.81928	0.00481319	0.0537842	CASP8
ENSG00000064042	406.118	-0.317296	0.396762	-0.799714	0.423876	0.72369	LIMCH1
ENSG00000064102	163.402	0.404273	0.429045	0.942262	0.346058	0.655651	INTS13
ENSG00000064115	111.489	-0.202721	0.344597	-0.588282	0.556343	0.813839	TM7SF3
ENSG00000064195	17.559	6.40989	1.2206	5.25144	1.50915e-07	3.53085e-05	DLX3
ENSG00000064199	177.429	0.0218431	0.706157	0.0309324	0.975323	0.993398	SPA17
ENSG00000064201	0	NA	NA	NA	NA	NA	TSPAN32
ENSG00000064205	12.0174	2.35447	0.894988	2.63073	0.00852023	0.0775664	CCN5
ENSG00000064218	22.2686	3.35173	1.02922	3.25658	0.00112762	0.0207529	DMRT3
ENSG00000064225	51.0862	-0.142077	0.522697	-0.271815	0.785764	0.925342	ST3GAL6
ENSG00000064270	0.506494	-0.999002	4.33173	-0.230624	0.817607	NA	ATP2C2
ENSG00000064300	82.241	0.0571291	0.545604	0.104708	0.916608	0.974393	NGFR
ENSG00000064309	171.412	0.242526	0.532988	0.45503	0.649088	0.869087	CDON
ENSG00000064313	316.475	0.367248	0.32242	1.13904	0.254687	0.562012	TAF2
ENSG00000064393	425.422	-1.2028	0.349181	-3.44464	0.000571817	0.0132295	HIPK2
ENSG00000064419	328.824	-0.129953	0.285573	-0.455061	0.649066	0.869087	TNPO3
ENSG00000064489	0	NA	NA	NA	NA	NA	NA
ENSG00000064490	40.6656	-0.275137	0.57748	-0.476444	0.633758	0.859535	RFXANK
ENSG00000064545	191.952	-0.123216	0.429546	-0.28685	0.774227	0.921012	TMEM161A
ENSG00000064547	42.6093	-0.778861	0.415216	-1.8758	0.0606833	0.254952	LPAR2
ENSG00000064601	48.5405	-0.274249	0.393169	-0.697533	0.485469	0.767335	CTSA
ENSG00000064607	470.014	-1.17088	0.307006	-3.81387	0.000136805	0.00504053	SUGP2
ENSG00000064651	606.537	0.094189	0.411697	0.228782	0.819038	0.93893	SLC12A2
ENSG00000064652	71.3317	-0.516966	0.459692	-1.12459	0.260762	0.56891	SNX24
ENSG00000064655	27.7362	-0.237661	0.586067	-0.405518	0.685097	0.886849	EYA2
ENSG00000064666	586.528	-0.363763	0.333241	-1.09159	0.275013	0.586267	CNN2
ENSG00000064687	14.7941	-0.392296	0.622467	-0.630227	0.528546	0.796585	ABCA7
ENSG00000064692	74.3076	-0.71243	0.397375	-1.79284	0.0729983	0.282762	SNCAIP
ENSG00000064703	235.991	0.634918	0.277562	2.28748	0.0221677	0.139454	DDX20
ENSG00000064726	48.4558	0.504711	0.424366	1.18933	0.234309	0.53821	BTBD1
ENSG00000064763	6.8366	-0.603339	1.27625	-0.472745	0.636395	0.861211	FAR2
ENSG00000064787	9.45216	0.53227	1.01161	0.526164	0.598774	0.838616	BCAS1
ENSG00000064835	0	NA	NA	NA	NA	NA	POU1F1
ENSG00000064886	0.694621	0.309294	3.45337	0.0895629	0.928635	NA	CHI3L2
ENSG00000064932	64.5922	0.210556	0.594909	0.35393	0.723392	0.902119	SBNO2
ENSG00000064933	221.316	0.523965	0.375029	1.39713	0.162374	0.442297	PMS1
ENSG00000064961	64.5441	0.0227426	0.417371	0.0544901	0.956545	0.988158	HMG20B
ENSG00000064989	8.98985	-0.757086	0.92178	-0.821331	0.411458	0.714071	CALCRL
ENSG00000064995	386.394	-0.277356	0.238404	-1.16338	0.244673	0.551089	TAF11
ENSG00000064999	147.015	-0.511496	0.275129	-1.85912	0.0630105	0.260231	ANKS1A
ENSG00000065000	1101.38	-0.0324322	0.230508	-0.140699	0.888108	0.964914	AP3D1
ENSG00000065029	46.8561	-0.835477	0.431131	-1.93787	0.0526389	0.233987	ZNF76
ENSG00000065054	13.9987	-0.578791	0.682037	-0.848622	0.396092	0.701054	SLC9A3R2
ENSG00000065057	70.0228	-0.899671	0.485426	-1.85336	0.0638304	0.262171	NTHL1
ENSG00000065060	61.7311	-0.396299	0.386141	-1.02631	0.304747	0.615578	UHRF1BP1
ENSG00000065135	1189.92	0.325753	0.310507	1.0491	0.294133	0.605775	GNAI3
ENSG00000065150	665.889	-0.641978	0.318529	-2.01545	0.0438576	0.210321	IPO5
ENSG00000065154	205.945	1.21734	0.431324	2.82233	0.00476758	0.053402	OAT
ENSG00000065183	287.358	0.451421	0.321989	1.40198	0.160922	0.440154	WDR3
ENSG00000065243	632.05	0.852741	0.341552	2.49666	0.0125367	0.0985925	PKN2
ENSG00000065268	230.927	-0.530287	0.341985	-1.55062	0.120994	0.37801	WDR18
ENSG00000065308	28.5879	0.149811	0.809263	0.185121	0.853134	0.951162	TRAM2
ENSG00000065320	13.3759	-3.50693	1.17639	-2.9811	0.00287219	0.0388757	NTN1
ENSG00000065325	0.0897939	0	4.40746	0	1	NA	GLP2R
ENSG00000065328	119.325	-0.552517	0.651253	-0.84839	0.396221	0.70115	MCM10
ENSG00000065357	38.4221	0.515211	0.392033	1.3142	0.188778	0.48001	DGKA
ENSG00000065361	36.7258	2.48886	0.742878	3.35029	0.00080726	0.0165063	ERBB3
ENSG00000065371	0.0438115	0.419657	4.40746	0.0952151	0.924144	NA	ROPN1
ENSG00000065413	21.2157	-0.254101	0.895818	-0.283652	0.776677	0.92198	ANKRD44
ENSG00000065427	696.254	0.164906	0.289332	0.569955	0.568708	0.821819	KARS1
ENSG00000065457	110.118	0.372477	0.461318	0.80742	0.419424	0.719878	ADAT1
ENSG00000065485	53.1475	0.164225	0.586049	0.280225	0.779305	0.922829	PDIA5
ENSG00000065491	66.7815	0.256521	0.371656	0.690212	0.490061	0.770888	TBC1D22B
ENSG00000065518	877.23	-0.382519	0.4152	-0.921289	0.3569	0.666131	NDUFB4
ENSG00000065526	623.776	0.605334	0.310475	1.9497	0.0512116	0.23036	SPEN
ENSG00000065534	26.1206	-0.66201	0.762955	-0.867692	0.385563	0.69257	MYLK
ENSG00000065548	2468.73	0.764955	0.371219	2.06066	0.0393356	0.196699	ZC3H15
ENSG00000065559	383.119	0.168629	0.388527	0.434022	0.664273	0.876256	MAP2K4
ENSG00000065600	54.3449	-1.25153	0.390277	-3.20678	0.00134231	0.0232415	PACC1
ENSG00000065609	85.0834	-1.41184	0.555735	-2.54048	0.0110699	0.0910941	SNAP91
ENSG00000065613	514.446	0.26072	0.22709	1.14809	0.250932	0.558151	SLK
ENSG00000065615	77.4109	0.827444	0.445055	1.85919	0.0629996	0.260231	CYB5R4
ENSG00000065618	5.76114	3.05652	1.69493	1.80333	0.0713359	0.279505	COL17A1
ENSG00000065621	11.4513	-0.512955	0.960027	-0.534313	0.593125	0.835266	GSTO2
ENSG00000065665	79.0811	-0.0296305	0.33403	-0.0887062	0.929315	0.979063	SEC61A2
ENSG00000065675	18.6583	0.441055	0.716963	0.615171	0.538442	0.803443	PRKCQ
ENSG00000065717	17.4888	-1.34526	1.16397	-1.15575	0.247785	0.555224	TLE2
ENSG00000065802	151.656	0.277207	0.37058	0.748038	0.454438	0.746442	ASB1
ENSG00000065809	298.833	-0.213246	0.294824	-0.723301	0.469495	0.757024	FAM107B
ENSG00000065833	6.9898	0.863627	1.14924	0.751479	0.452364	0.745137	ME1
ENSG00000065882	99.9154	-0.687331	0.453872	-1.51437	0.129932	0.393008	TBC1D1
ENSG00000065883	404.261	0.933285	0.383273	2.43504	0.0148902	0.109649	CDK13
ENSG00000065911	423.796	0.346007	0.411167	0.841524	0.400055	0.703739	MTHFD2
ENSG00000065923	38.4217	-1.58057	0.536319	-2.94707	0.00320798	0.0417191	SLC9A7
ENSG00000065970	125.137	-0.708215	0.471373	-1.50245	0.132981	0.397964	FOXJ2
ENSG00000065978	2940.53	0.490191	0.24247	2.02165	0.043212	0.208615	YBX1
ENSG00000065989	31.383	-1.47196	0.785312	-1.87436	0.0608806	0.255379	PDE4A
ENSG00000066027	97.7742	0.0159594	0.41381	0.0385669	0.969236	0.99164	PPP2R5A
ENSG00000066032	178.587	-1.8559	0.481765	-3.8523	0.000117013	0.00449719	CTNNA2
ENSG00000066044	519.99	-0.360459	0.250786	-1.43732	0.150628	0.424273	ELAVL1
ENSG00000066056	9.77948	0.919139	1.06535	0.86276	0.388269	0.694765	TIE1
ENSG00000066084	159.742	-0.475732	0.326609	-1.45658	0.145233	0.416627	DIP2B
ENSG00000066117	147.345	-0.240541	0.346389	-0.694425	0.487415	0.768767	SMARCD1
ENSG00000066135	382.329	-0.358079	0.32106	-1.1153	0.264721	0.573733	KDM4A
ENSG00000066136	121.626	0.0452336	0.381674	0.118514	0.905661	0.971172	NFYC
ENSG00000066185	3.68309	-1.58335	1.94315	-0.814834	0.415167	0.717762	ZMYND12
ENSG00000066230	0.0792411	2.31906	4.40431	0.526544	0.59851	NA	SLC9A3
ENSG00000066248	57.0452	-1.54206	0.745009	-2.06985	0.0384664	0.193959	NGEF
ENSG00000066279	539.519	-1.00232	0.49743	-2.01499	0.0439057	0.21039	ASPM
ENSG00000066294	2.12133	4.48276	2.19443	2.04279	0.0410729	NA	CD84
ENSG00000066322	30.8198	0.812888	0.526727	1.54328	0.122762	0.380912	ELOVL1
ENSG00000066336	0.268277	2.31906	4.40431	0.526543	0.598511	NA	SPI1
ENSG00000066379	140.814	0.372426	0.285571	1.30414	0.192185	0.484656	POLR1H
ENSG00000066382	105.981	-2.15251	1.40352	-1.53366	NA	NA	MPPED2
ENSG00000066405	0.201807	2.38882	4.40194	0.542674	0.587354	NA	CLDN18
ENSG00000066422	560.421	1.1327	0.37873	2.99077	0.00278272	0.0379803	ZBTB11
ENSG00000066427	372.55	0.552296	0.313183	1.76349	0.0778177	0.293179	ATXN3
ENSG00000066455	181.869	0.537585	0.406061	1.3239	0.185535	0.475981	GOLGA5
ENSG00000066468	197.156	-0.302572	0.447359	-0.676351	0.498818	0.777332	FGFR2
ENSG00000066557	300.778	0.609311	0.463345	1.31503	0.188501	0.479763	LRRC40
ENSG00000066583	78.9773	0.086535	0.398697	0.217045	0.828174	0.943223	ISOC1
ENSG00000066629	125.828	-0.436404	0.364248	-1.1981	0.23088	0.534097	EML1
ENSG00000066651	262.008	0.541048	0.396105	1.36592	0.171963	0.457453	TRMT11
ENSG00000066654	486.119	0.422715	0.269093	1.57089	0.116208	0.369245	THUMPD1
ENSG00000066697	143.704	-0.768652	0.34037	-2.25828	0.0239279	0.146234	MSANTD3
ENSG00000066735	89.8031	-1.6117	0.640428	-2.5166	0.0118493	0.0947384	KIF26A
ENSG00000066739	94.4311	0.119594	0.346352	0.345296	0.729872	0.903722	ATG2B
ENSG00000066777	402.428	0.362213	0.361837	1.00104	0.316809	0.627971	ARFGEF1
ENSG00000066813	1.16973	0	3.10522	0	1	NA	ACSM2B
ENSG00000066827	28.9019	0.186129	0.434885	0.427996	0.668654	0.878064	ZFAT
ENSG00000066855	55.939	-0.455037	0.443591	-1.0258	0.304985	0.615926	MTFR1
ENSG00000066923	3.27154	0.963467	1.25294	0.768963	0.441915	0.737261	STAG3
ENSG00000066926	44.2577	0.0596492	0.53292	0.111929	0.91088	0.972605	FECH
ENSG00000066933	334.717	0.145485	0.35717	0.407326	0.683768	0.886386	MYO9A
ENSG00000067048	327.185	0.0339365	4.08111	0.0083155	NA	NA	DDX3Y
ENSG00000067057	475.144	-0.0819349	0.53687	-0.152616	0.878701	0.961907	PFKP
ENSG00000067064	695.002	-0.189407	0.485907	-0.3898	0.696684	0.893059	IDI1
ENSG00000067066	19.0585	0.822865	0.732917	1.12273	0.261554	0.570041	SP100
ENSG00000067082	404.145	0.683498	0.350007	1.95281	0.050842	0.229336	KLF6
ENSG00000067113	75.3202	-0.0168482	0.390417	-0.0431543	0.965579	0.991156	PLPP1
ENSG00000067141	294.949	-1.20154	0.375682	-3.19829	0.00138246	0.0235661	NEO1
ENSG00000067167	325.777	0.120352	0.353724	0.340241	0.733675	0.905698	TRAM1
ENSG00000067177	15.8878	0.644738	0.686001	0.93985	0.347295	0.656796	PHKA1
ENSG00000067182	95.7929	0.345838	0.475117	0.727901	0.466674	0.755013	TNFRSF1A
ENSG00000067191	98.8507	-0.960558	0.557857	-1.72187	0.085093	0.310647	CACNB1
ENSG00000067208	617.805	1.10187	0.371473	2.96622	0.0030148	0.0401623	EVI5
ENSG00000067221	61.0371	-1.26281	0.567631	-2.22471	0.0261007	0.153625	STOML1
ENSG00000067225	2968.17	-0.366893	0.487927	-0.751942	0.452086	0.745107	PKM
ENSG00000067248	728.703	0.7672	0.38021	2.01783	0.0436086	0.209556	DHX29
ENSG00000067334	927.9	1.62252	0.411014	3.94761	7.89359e-05	0.00346005	DNTTIP2
ENSG00000067365	48.2794	0.467032	0.462757	1.00924	0.31286	0.623887	METTL22
ENSG00000067369	922.756	-0.231325	0.265692	-0.870652	0.383944	0.691539	TP53BP1
ENSG00000067445	510.408	-0.77215	0.294108	-2.6254	0.00865481	0.0782949	TRO
ENSG00000067533	404.062	1.40472	0.379141	3.70501	0.00021138	0.00668311	RRP15
ENSG00000067560	830.236	-0.165985	0.427452	-0.388313	0.697784	0.893938	RHOA
ENSG00000067596	158.767	1.11871	0.301525	3.71015	0.000207134	0.00658221	DHX8
ENSG00000067601	4.31234	1.29975	1.49942	0.866838	0.386031	0.693133	PMS2P4
ENSG00000067606	108.324	-0.802625	0.454295	-1.76675	0.07727	0.292233	PRKCZ
ENSG00000067646	18.5093	0.481015	4.08858	0.117648	NA	NA	ZFY
ENSG00000067704	150.605	-0.0147844	0.46459	-0.0318225	0.974614	0.993294	IARS2
ENSG00000067715	452.521	-0.687133	0.531783	-1.29213	0.196312	0.490635	SYT1
ENSG00000067798	112.97	-0.603923	0.688561	-0.87708	0.380443	0.688594	NAV3
ENSG00000067829	123.945	-0.662047	0.643108	-1.02945	0.303269	0.614675	IDH3G
ENSG00000067836	131.776	-1.21363	0.503147	-2.41207	0.0158622	0.113839	ROGDI
ENSG00000067840	70.23	-3.14313	0.621078	-5.06077	4.17571e-07	7.25915e-05	PDZD4
ENSG00000067842	53.9418	-1.21291	0.601452	-2.01663	0.0437343	0.209844	ATP2B3
ENSG00000067900	1529.07	1.29868	0.391658	3.31586	0.000913615	0.0177369	ROCK1
ENSG00000067955	261.687	-0.0590979	0.314571	-0.187868	0.85098	0.950459	CBFB
ENSG00000067992	45.2936	0.0595892	0.445378	0.133795	0.893565	0.96694	PDK3
ENSG00000068001	63.0077	-0.664368	0.430469	-1.54336	0.122744	0.380912	HYAL2
ENSG00000068024	51.9569	-0.687297	0.437988	-1.56922	0.116598	0.369954	HDAC4
ENSG00000068028	217.702	0.340574	0.293837	1.15906	0.246432	0.553397	RASSF1
ENSG00000068078	253.306	-0.356015	0.615907	-0.578035	0.563241	0.818875	FGFR3
ENSG00000068079	5.88716	0.601036	1.28005	0.469541	0.638683	0.862872	IFI35
ENSG00000068097	132.003	-0.25221	0.336041	-0.750534	0.452933	0.745148	HEATR6
ENSG00000068120	94.8129	0.050696	0.334406	0.1516	0.879502	0.962107	COASY
ENSG00000068137	74.839	0.665006	0.37266	1.78449	0.0743448	0.285793	PLEKHH3
ENSG00000068305	263.146	0.722615	0.329341	2.19413	0.0282263	0.161219	MEF2A
ENSG00000068308	247.661	-0.0166306	0.269094	-0.0618024	0.95072	0.985675	OTUD5
ENSG00000068323	526.277	-0.0653722	0.306052	-0.213598	0.83086	0.943766	TFE3
ENSG00000068354	41.3351	-0.891924	0.601151	-1.48369	0.13789	0.405939	TBC1D25
ENSG00000068366	275.114	-0.956971	0.407156	-2.35038	0.0187543	0.126703	ACSL4
ENSG00000068383	151.654	-1.11122	0.424134	-2.61997	0.00879367	0.0789784	INPP5A
ENSG00000068394	30.0008	-0.296838	0.445141	-0.666841	0.504874	0.781131	GPKOW
ENSG00000068400	269.474	-0.546027	0.345194	-1.5818	0.113696	0.365016	GRIPAP1
ENSG00000068438	91.0534	-0.137375	0.42861	-0.320513	0.748579	0.910659	FTSJ1
ENSG00000068489	280.47	-1.00077	0.523667	-1.91108	0.0559941	0.241262	PRR11
ENSG00000068615	220.98	-2.86206	0.694667	-4.12004	3.78807e-05	0.00206709	REEP1
ENSG00000068650	91.2877	-0.510374	0.383826	-1.3297	0.183617	0.473587	ATP11A
ENSG00000068654	60.9074	0.192243	0.390958	0.491722	0.622916	0.853758	POLR1A
ENSG00000068697	2917.56	-0.0815704	0.377993	-0.215799	0.829144	0.943582	LAPTM4A
ENSG00000068724	36.8934	0.278621	0.451391	0.61725	0.53707	0.802518	TTC7A
ENSG00000068745	529.963	-0.335169	0.247337	-1.35511	0.175383	0.462161	IP6K2
ENSG00000068781	5.61776	1.13251	1.05928	1.06913	0.285012	0.59751	STON1-GTF2A1L
ENSG00000068784	212.744	0.256526	0.31664	0.810152	0.417853	0.718956	SRBD1
ENSG00000068796	646.944	-0.118774	0.334773	-0.354788	0.722748	0.902119	KIF2A
ENSG00000068831	15.6415	-1.50567	0.906474	-1.66102	NA	NA	RASGRP2
ENSG00000068878	446.936	0.638588	0.315865	2.02171	0.0432061	0.208615	PSME4
ENSG00000068885	114.057	-0.123052	0.341319	-0.36052	0.718458	0.900394	IFT80
ENSG00000068903	67.0329	-0.218552	0.461405	-0.473667	0.635738	0.860868	SIRT2
ENSG00000068912	313.434	0.0726076	0.330463	0.219715	0.826093	0.94247	ERLEC1
ENSG00000068971	122.684	-0.759412	0.503991	-1.5068	0.131863	0.396295	PPP2R5B
ENSG00000068976	12.7991	0.813689	1.16628	0.697679	0.485378	0.767335	PYGM
ENSG00000068985	0.268944	0	4.40746	0	1	NA	PAGE1
ENSG00000069011	21.6682	0.139654	0.985019	0.141778	0.887255	0.964765	PITX1
ENSG00000069018	0	NA	NA	NA	NA	NA	TRPC7
ENSG00000069020	99.9922	0.172147	0.434684	0.396027	0.692085	0.89079	MAST4
ENSG00000069122	1.61503	-0.574445	1.79097	-0.320745	0.748404	NA	ADGRF5
ENSG00000069188	170.31	-1.00336	0.437053	-2.29575	0.0216903	0.138135	SDK2
ENSG00000069206	0.131399	-0.999004	4.33173	-0.230625	0.817607	NA	ADAM7
ENSG00000069248	294.081	0.0374618	0.275277	0.136088	0.891752	0.966189	NUP133
ENSG00000069275	6250.6	-0.47058	0.260257	-1.80814	0.0705853	0.278488	NUCKS1
ENSG00000069329	986.246	-0.257025	0.230057	-1.11722	0.263899	0.573216	VPS35
ENSG00000069345	561.718	0.336334	0.274188	1.22666	0.219951	0.521843	DNAJA2
ENSG00000069399	139.474	1.21872	0.346829	3.51388	0.000441619	0.0111851	BCL3
ENSG00000069424	26.4487	-1.1648	0.622985	-1.8697	0.0615254	0.257032	KCNAB2
ENSG00000069431	5.2122	0.143444	1.14417	0.125369	0.900231	0.969759	ABCC9
ENSG00000069482	11.9055	0.367965	1.07605	0.34196	0.732381	0.904876	GAL
ENSG00000069493	55.1808	-0.607294	0.459795	-1.32079	0.18657	0.477162	CLEC2D
ENSG00000069509	317.345	0.155416	0.363565	0.427477	0.669032	0.878064	FUNDC1
ENSG00000069535	12.9307	0.543332	0.885523	0.613572	0.539498	0.80388	MAOB
ENSG00000069667	198.3	-0.338201	0.496679	-0.680926	0.495919	0.775454	RORA
ENSG00000069696	10.7879	-0.103969	0.810384	-0.128296	0.897915	0.96827	DRD4
ENSG00000069702	139.677	-0.0873156	0.610853	-0.14294	0.886337	0.964398	TGFBR3
ENSG00000069712	0	NA	NA	NA	NA	NA	NA
ENSG00000069764	0.202282	1.95729	4.37836	0.447036	0.654849	NA	PLA2G10
ENSG00000069812	17.6238	1.41361	0.708605	1.99492	0.0460515	0.216951	HES2
ENSG00000069849	1342.68	-0.42043	0.326377	-1.28817	0.197686	0.492426	ATP1B3
ENSG00000069869	45.5272	1.43593	0.6379	2.25103	0.0243833	0.147983	NEDD4
ENSG00000069943	18.1084	0.5552	0.694776	0.799106	0.424229	0.723761	PIGB
ENSG00000069956	458.094	-0.522001	0.262305	-1.99005	0.046585	0.218289	MAPK6
ENSG00000069966	140.609	0.47721	0.454996	1.04882	0.294261	0.605802	GNB5
ENSG00000069974	31.3964	0.325841	0.560188	0.581663	0.560793	0.817283	RAB27A
ENSG00000069998	100.868	-0.260357	0.475597	-0.547431	0.584082	0.830722	HDHD5
ENSG00000070010	251.551	0.311256	0.336651	0.924567	0.355191	0.664452	UFD1
ENSG00000070018	292.864	0.300471	0.267255	1.12429	0.260891	0.569058	LRP6
ENSG00000070019	0.854852	3.69445	4.34133	0.850993	0.394773	NA	GUCY2C
ENSG00000070031	0	NA	NA	NA	NA	NA	SCT
ENSG00000070047	163.498	-0.0371859	0.293359	-0.126759	0.899131	0.969191	PHRF1
ENSG00000070061	107.89	0.232684	0.370956	0.627256	0.530492	0.798551	ELP1
ENSG00000070081	556.457	0.136916	0.410437	0.333586	0.738692	0.907046	NUCB2
ENSG00000070087	997.221	-0.937145	0.323809	-2.89412	0.00380218	0.0464265	PFN2
ENSG00000070159	8.86082	-1.1155	0.855648	-1.30369	0.192341	0.484855	PTPN3
ENSG00000070182	3.85231	-1.44452	1.37901	-1.0475	0.294867	0.606088	SPTB
ENSG00000070190	0.0504119	0.419657	4.40746	0.0952151	0.924144	NA	DAPP1
ENSG00000070193	1.4549	1.1887	2.13755	0.556103	0.578141	NA	FGF10
ENSG00000070214	172.211	-0.90664	0.353364	-2.56574	0.0102956	0.0870136	SLC44A1
ENSG00000070269	60.9343	0.573957	0.468226	1.22581	0.220269	0.522136	TMEM260
ENSG00000070366	126.338	0.0118469	0.283361	0.0418086	0.966651	0.991298	SMG6
ENSG00000070367	376.635	-0.350415	0.274056	-1.27862	0.20103	0.497544	EXOC5
ENSG00000070371	16.8787	0.237681	0.591857	0.401585	0.68799	0.888324	CLTCL1
ENSG00000070388	4.57407	1.22437	1.26019	0.971575	0.331262	0.641912	FGF22
ENSG00000070404	10.3463	0.221009	0.844913	0.261577	0.793648	0.92852	FSTL3
ENSG00000070413	194.183	-1.06443	0.510529	-2.08496	0.0370725	0.189638	DGCR2
ENSG00000070423	229.226	0.2163	0.358545	0.603272	0.546328	0.807935	RNF126
ENSG00000070444	167.866	-0.480414	0.412554	-1.16449	0.244227	0.550746	MNT
ENSG00000070476	87.1014	0.213206	0.400145	0.532822	0.594157	0.835609	ZXDC
ENSG00000070495	297.165	0.958453	0.434418	2.20629	0.0273638	0.158174	JMJD6
ENSG00000070501	492.002	0.0546232	0.392172	0.139284	0.889226	0.965129	POLB
ENSG00000070526	1.76881	4.93106	3.16227	1.55934	0.118916	NA	ST6GALNAC1
ENSG00000070540	88.5164	-0.106252	0.523759	-0.202864	0.839241	0.947062	WIPI1
ENSG00000070601	0.88406	1.69042	2.21893	0.76182	0.446168	NA	FRMPD1
ENSG00000070610	69.4558	-0.739304	0.405957	-1.82114	0.0685856	0.273667	GBA2
ENSG00000070614	157.173	-1.75472	0.540516	-3.24637	0.00116885	0.0212196	NDST1
ENSG00000070669	704.497	-0.308246	0.458763	-0.671907	0.501643	0.77926	ASNS
ENSG00000070718	203.929	-0.830847	0.42875	-1.93783	0.0526435	0.233987	AP3M2
ENSG00000070729	11.9854	-1.14387	0.827085	-1.38301	0.166662	0.44956	CNGB1
ENSG00000070731	4.27283	-0.755446	1.40083	-0.539286	0.58969	0.833191	ST6GALNAC2
ENSG00000070748	0.0437996	0.419657	4.40746	0.0952151	0.924144	NA	CHAT
ENSG00000070756	6474.07	1.06568	0.313356	3.40085	0.000671763	0.0146714	PABPC1
ENSG00000070759	13.0373	1.20333	1.01216	1.18888	0.234489	0.538386	TESK2
ENSG00000070761	500.354	0.566524	0.319985	1.77047	0.076649	0.291357	CFAP20
ENSG00000070770	376.272	0.104125	0.271546	0.38345	0.701386	0.895182	CSNK2A2
ENSG00000070778	29.2631	0.188623	0.57051	0.330621	0.740931	0.90777	PTPN21
ENSG00000070785	116.668	-0.0237903	0.383134	-0.0620939	0.950488	0.985675	EIF2B3
ENSG00000070808	21.637	-2.28217	0.91355	-2.49813	0.012485	0.0982682	CAMK2A
ENSG00000070814	146.723	0.599404	0.496718	1.20673	0.227537	0.530118	TCOF1
ENSG00000070831	954.991	-0.975285	0.362288	-2.69202	0.00710212	0.0694153	CDC42
ENSG00000070882	34.241	0.518169	0.522739	0.991257	0.32156	0.632077	OSBPL3
ENSG00000070886	24.5213	-0.815607	0.852133	-0.957136	0.338499	0.649047	EPHA8
ENSG00000070915	0.0801349	0	4.40746	0	1	NA	SLC12A3
ENSG00000070950	104.43	0.290504	0.459225	0.632596	0.526998	0.796073	RAD18
ENSG00000070961	704.078	0.229599	0.361409	0.63529	0.525239	0.795202	ATP2B1
ENSG00000070985	0	NA	NA	NA	NA	NA	TRPM5
ENSG00000071051	151.396	-1.02428	0.3645	-2.81009	0.00495272	0.0549496	NCK2
ENSG00000071054	1365.2	-0.860523	0.365061	-2.3572	0.0184132	0.125187	MAP4K4
ENSG00000071073	70.0934	-1.39531	0.409007	-3.41147	0.000646139	0.0143522	MGAT4A
ENSG00000071082	13711.5	0.0862522	0.279257	0.308863	0.757426	0.914208	RPL31
ENSG00000071127	189.843	0.00840512	0.301354	0.0278911	0.977749	0.993427	WDR1
ENSG00000071189	324.883	0.779105	0.383856	2.02968	0.0423889	0.20639	SNX13
ENSG00000071203	1.05924	0	4.40746	0	1	NA	MS4A12
ENSG00000071205	81.1777	1.42786	0.516935	2.76216	0.00574207	0.0602434	ARHGAP10
ENSG00000071242	139.046	-1.62576	0.596683	-2.72466	0.00643668	0.0646674	RPS6KA2
ENSG00000071243	213.003	0.420497	0.347473	1.21016	0.226219	0.528862	ING3
ENSG00000071246	172.533	-1.72631	0.467003	-3.69657	0.000218534	0.00685141	VASH1
ENSG00000071282	24.5103	0.0264322	0.657863	0.0401789	0.967951	0.991606	LMCD1
ENSG00000071462	130.681	1.38747	0.373193	3.71784	0.000200933	0.00643982	BUD23
ENSG00000071537	436.24	-0.231182	0.289344	-0.798989	0.424297	0.723761	SEL1L
ENSG00000071539	23.4398	-0.744332	0.560983	-1.32684	0.184563	0.47506	TRIP13
ENSG00000071553	439.939	-0.465884	0.417399	-1.11616	0.264354	0.573508	ATP6AP1
ENSG00000071564	529.885	-0.691724	0.354296	-1.95239	0.050892	0.229407	TCF3
ENSG00000071575	827.35	-0.989947	0.409451	-2.41774	0.0156171	0.112749	TRIB2
ENSG00000071626	278.753	-0.359893	0.309194	-1.16397	0.244435	0.550819	DAZAP1
ENSG00000071655	187.706	-0.871155	0.413108	-2.10878	0.0349632	0.183719	MBD3
ENSG00000071677	0	NA	NA	NA	NA	NA	PRLH
ENSG00000071794	531.156	0.138611	1.69332	0.0818578	0.93476	0.980649	HLTF
ENSG00000071859	137.355	-0.220119	0.489493	-0.449688	0.652936	0.870905	FAM50A
ENSG00000071889	65.42	-0.235093	0.565045	-0.416061	0.677365	0.882456	FAM3A
ENSG00000071894	133.872	-0.711933	0.365583	-1.94739	0.0514877	0.230881	CPSF1
ENSG00000071909	13.9958	0.934112	1.07495	0.86898	0.384858	0.692168	MYO3B
ENSG00000071967	30.4173	-0.236861	0.683202	-0.346693	0.728822	0.90343	CYBRD1
ENSG00000071991	10.0901	-0.00613389	0.882366	-0.00695163	0.994453	0.998958	CDH19
ENSG00000071994	318.538	-0.027768	0.243488	-0.114042	0.909204	0.971822	PDCD2
ENSG00000072041	79.0894	-0.339983	0.525952	-0.646414	0.518011	0.790511	SLC6A15
ENSG00000072042	821.266	-0.0330769	0.22667	-0.145925	0.88398	0.963458	RDH11
ENSG00000072062	156.687	-0.704656	0.396899	-1.7754	0.0758314	0.289011	PRKACA
ENSG00000072071	217.425	-1.49962	0.565836	-2.65027	0.00804286	0.0747088	ADGRL1
ENSG00000072080	0	NA	NA	NA	NA	NA	SPP2
ENSG00000072110	158.156	-0.266671	0.493426	-0.540447	0.588889	0.832903	ACTN1
ENSG00000072121	37.9469	-0.417408	0.391545	-1.06605	0.286399	0.598858	ZFYVE26
ENSG00000072133	46.7435	-0.486498	0.540703	-0.89975	0.368254	0.676717	RPS6KA6
ENSG00000072134	198.549	-0.433007	0.305071	-1.41936	0.155793	0.432173	EPN2
ENSG00000072135	75.6251	-0.947009	0.420439	-2.25243	0.0242952	0.147497	PTPN18
ENSG00000072163	9.3297	-1.3425	1.01049	-1.32856	0.183992	0.474088	LIMS2
ENSG00000072182	14.788	-1.05829	0.642055	-1.64829	0.0992932	0.338351	ASIC4
ENSG00000072195	70.0923	-1.01996	0.59477	-1.71487	0.0863686	0.313206	SPEG
ENSG00000072201	5.39677	-0.714155	1.49303	-0.478326	0.632418	0.858631	LNX1
ENSG00000072210	147.286	-0.0859322	0.392951	-0.218684	0.826896	0.94303	ALDH3A2
ENSG00000072274	464.68	1.70055	0.329407	5.16244	2.43747e-07	4.96893e-05	TFRC
ENSG00000072310	24.6382	-0.503636	0.701495	-0.717947	0.47279	0.759523	SREBF1
ENSG00000072315	1.94576	-0.422865	3.29198	-0.128453	0.897791	NA	TRPC5
ENSG00000072364	723.888	0.266025	0.218991	1.21478	0.224451	0.526778	AFF4
ENSG00000072401	160.389	-0.3786	0.297492	-1.27264	0.203146	0.500564	UBE2D1
ENSG00000072415	263.032	0.222522	0.373716	0.595433	0.551554	0.810572	PALS1
ENSG00000072422	118.01	0.130975	0.37202	0.352065	0.72479	0.902494	RHOBTB1
ENSG00000072501	761.818	-0.22334	0.332637	-0.671422	0.501952	0.779347	SMC1A
ENSG00000072506	144.381	-0.513261	0.305999	-1.67733	0.0934778	0.328014	HSD17B10
ENSG00000072518	84.3178	-0.649219	0.386228	-1.68092	0.0927783	0.326661	MARK2
ENSG00000072571	225.339	0.203828	0.651355	0.312929	0.754334	0.912749	HMMR
ENSG00000072609	84.8485	0.18342	0.31139	0.589035	0.555838	0.813545	CHFR
ENSG00000072657	23.2198	-0.323399	0.972699	-0.332476	0.73953	0.907125	TRHDE
ENSG00000072682	126.129	-0.00881616	0.594631	-0.0148263	0.988171	0.997174	P4HA2
ENSG00000072694	0	NA	NA	NA	NA	NA	FCGR2B
ENSG00000072736	109.349	0.543221	0.327302	1.65969	0.096976	0.334786	NFATC3
ENSG00000072756	130.362	0.453938	0.370302	1.22586	0.220251	0.522136	TRNT1
ENSG00000072778	131.24	0.0330855	0.418626	0.0790336	0.937006	0.981188	ACADVL
ENSG00000072786	14.948	0.697898	0.793613	0.879393	0.379188	0.687479	STK10
ENSG00000072803	292.522	-0.615505	0.262335	-2.34626	0.0189628	0.127443	FBXW11
ENSG00000072818	49.7949	0.813841	0.464453	1.75226	0.0797292	0.297803	ACAP1
ENSG00000072832	333.141	-2.52687	0.533123	-4.73976	2.13976e-06	0.00024175	CRMP1
ENSG00000072840	5.87222	0.469837	1.04422	0.44994	0.652753	0.870905	EVC
ENSG00000072849	329.406	-0.0209466	0.301118	-0.0695628	0.944542	0.984271	DERL2
ENSG00000072858	1.24353	2.02119	2.77413	0.728584	0.466256	NA	SIDT1
ENSG00000072864	88.4417	-0.431964	0.461783	-0.935427	0.349568	0.658971	NDE1
ENSG00000072952	14.4763	-0.980479	0.790079	-1.24099	0.21461	0.514519	IRAG1
ENSG00000072954	91.3269	-0.260165	0.402607	-0.646202	0.518149	0.790621	TMEM38A
ENSG00000072958	283.927	-0.182321	0.399196	-0.456721	0.647872	0.868213	AP1M1
ENSG00000073008	31.0578	0.710096	0.425788	1.66772	0.095371	0.331965	PVR
ENSG00000073050	111.4	-0.307548	0.451666	-0.680919	0.495923	0.775454	XRCC1
ENSG00000073060	41.2873	-0.246747	0.424828	-0.580815	0.561365	0.817674	SCARB1
ENSG00000073067	0.201807	2.38882	4.40194	0.542674	0.587354	NA	CYP2W1
ENSG00000073111	206.892	-1.05047	0.529829	-1.98265	0.0474062	0.220309	MCM2
ENSG00000073146	1.42986	1.16179	2.42371	0.479342	0.631695	NA	MOV10L1
ENSG00000073150	20.6406	-0.73974	0.736331	-1.00463	0.315075	0.625638	PANX2
ENSG00000073169	27.9059	-0.0220131	0.542935	-0.0405446	0.967659	0.991516	SELENOO
ENSG00000073282	0.522511	2.55933	3.42119	0.748081	0.454411	NA	TP63
ENSG00000073331	8.7582	0.19944	0.987543	0.201956	0.839951	0.947062	ALPK1
ENSG00000073350	10.3128	0.509393	0.922495	0.55219	0.580818	0.828821	LLGL2
ENSG00000073417	47.2679	0.170422	0.439891	0.387418	0.698447	0.89437	PDE8A
ENSG00000073464	113.754	-1.07852	0.509018	-2.11882	0.034106	0.180788	CLCN4
ENSG00000073536	31.4978	-0.133591	0.567645	-0.235342	0.813943	0.937859	NLE1
ENSG00000073578	103.748	0.022105	0.434408	0.0508852	0.959417	0.988885	SDHA
ENSG00000073584	583.856	-0.727246	0.281422	-2.58419	0.00976088	0.0842636	SMARCE1
ENSG00000073598	0	NA	NA	NA	NA	NA	FNDC8
ENSG00000073605	38.3374	-0.26304	0.499166	-0.526958	0.598223	0.838345	GSDMB
ENSG00000073614	1403.74	0.863059	0.319255	2.70335	0.00686445	0.0678005	KDM5A
ENSG00000073670	13.3213	-0.602051	0.761028	-0.791103	0.428884	0.726893	ADAM11
ENSG00000073711	124.54	-0.853235	0.40263	-2.11915	0.0340775	0.180779	PPP2R3A
ENSG00000073712	170.592	0.758246	0.317555	2.38777	0.0169512	0.118608	FERMT2
ENSG00000073734	1.46702	0.511745	2.59692	0.197059	0.843782	NA	ABCB11
ENSG00000073737	0.16027	0	4.40746	0	1	NA	DHRS9
ENSG00000073754	0	NA	NA	NA	NA	NA	CD5L
ENSG00000073756	11.1215	0.152942	0.829609	0.184354	0.853736	0.951316	PTGS2
ENSG00000073792	1052.73	-0.156972	0.37671	-0.416692	0.676904	0.882163	IGF2BP2
ENSG00000073803	431.716	-0.191549	1.25738	-0.15234	0.878919	0.961907	MAP3K13
ENSG00000073849	64.8205	-1.61635	0.508067	-3.18137	0.00146581	0.0245398	ST6GAL1
ENSG00000073861	7.00836	4.83905	1.25674	3.85049	0.000117883	0.00452133	TBX21
ENSG00000073905	0.43953	4.1126	4.31806	0.952416	0.340886	NA	NA
ENSG00000073910	76.9316	-0.815723	0.650625	-1.25375	0.209932	0.509636	FRY
ENSG00000073921	342.448	-0.0708329	0.273754	-0.258747	0.795831	0.92952	PICALM
ENSG00000073969	155.35	-0.505237	0.389979	-1.29555	0.195131	0.488714	NSF
ENSG00000074047	69.6927	-0.660623	0.539203	-1.22518	0.220506	0.522352	GLI2
ENSG00000074054	170.783	-0.578349	0.278254	-2.07849	0.0376639	0.191381	CLASP1
ENSG00000074071	112.84	-0.0391198	0.31693	-0.123433	0.901764	0.970116	MRPS34
ENSG00000074181	99.1973	-1.28864	0.536934	-2.39999	0.0163953	0.116283	NOTCH3
ENSG00000074201	576.168	-0.0645119	0.295265	-0.218488	0.827049	0.943074	CLNS1A
ENSG00000074211	76.9012	-2.59412	0.775768	-3.34394	0.000825971	0.0166592	PPP2R2C
ENSG00000074219	317.947	-0.964242	0.439746	-2.19273	0.0283271	0.161339	TEAD2
ENSG00000074266	342.805	1.20586	0.410549	2.93719	0.00331205	0.0427823	EED
ENSG00000074276	2.24991	0.140078	1.68687	0.0830401	0.93382	NA	CDHR2
ENSG00000074317	10.6041	-2.33758	1.12008	-2.08698	0.0368901	0.189147	SNCB
ENSG00000074319	430.818	-0.281585	0.273596	-1.0292	0.303386	0.614686	TSG101
ENSG00000074356	331.757	0.228838	0.313734	0.729403	0.465755	0.754113	NCBP3
ENSG00000074370	9.48196	-0.675083	0.910371	-0.741547	0.458362	0.74904	ATP2A3
ENSG00000074410	61.9348	-0.00035669	0.539907	-0.000660651	0.999473	0.999969	CA12
ENSG00000074416	16.1424	0.0545057	0.806447	0.0675875	0.946114	0.984276	MGLL
ENSG00000074527	8.50285	-2.27616	1.1591	-1.96373	0.0495617	0.22631	NTN4
ENSG00000074582	115.608	0.276304	0.300202	0.920391	0.357368	0.666523	BCS1L
ENSG00000074590	170.951	-0.0639623	0.441323	-0.144933	0.884764	0.963807	NUAK1
ENSG00000074603	335.848	0.728083	0.313	2.32614	0.020011	0.131052	DPP8
ENSG00000074621	37.3158	0.896883	0.489003	1.83411	0.0666383	0.269622	SLC24A1
ENSG00000074657	551.834	-0.727217	0.439468	-1.65476	0.0979724	0.336196	ZNF532
ENSG00000074660	1.23358	-0.823189	2.30738	-0.356764	0.721269	NA	SCARF1
ENSG00000074695	477.326	0.131075	0.448165	0.292469	0.769928	0.919794	LMAN1
ENSG00000074696	942.11	-0.41879	0.246743	-1.69727	0.0896457	0.320763	HACD3
ENSG00000074706	16.9936	-0.108971	0.933745	-0.116703	0.907095	0.971565	IPCEF1
ENSG00000074755	134.219	0.370741	0.323601	1.14567	0.251931	0.558895	ZZEF1
ENSG00000074771	0	NA	NA	NA	NA	NA	NOX3
ENSG00000074800	5162.44	-0.102494	0.665432	-0.154026	0.877589	0.961588	ENO1
ENSG00000074803	1.85915	2.24826	2.62303	0.85712	0.391378	NA	SLC12A1
ENSG00000074842	120.836	0.278016	0.567656	0.489761	0.624303	0.854009	MYDGF
ENSG00000074855	42.3193	-0.506305	0.517188	-0.978958	0.327601	0.63821	ANO8
ENSG00000074935	78.8184	0.266274	0.379209	0.702182	0.482566	0.76579	TUBE1
ENSG00000074964	243.172	-0.771391	0.359362	-2.14656	0.0318286	0.173179	ARHGEF10L
ENSG00000074966	1.82271	0.483579	2.44044	0.198152	0.842926	NA	TXK
ENSG00000075035	17.3453	-0.983321	1.03063	-0.954098	0.340034	0.650226	WSCD2
ENSG00000075043	167.195	-2.326	0.595833	-3.90377	9.4704e-05	0.00393717	KCNQ2
ENSG00000075073	0.219058	-1.73425	4.29816	-0.403486	0.686591	NA	TACR2
ENSG00000075089	509.389	0.280531	0.421306	0.665862	0.505499	0.781536	ACTR6
ENSG00000075131	59.5897	0.108472	0.367204	0.2954	0.767689	0.918927	TIPIN
ENSG00000075142	251.117	-0.511141	0.385756	-1.32504	0.185159	0.475785	SRI
ENSG00000075151	627.165	0.196865	0.331311	0.594201	0.552378	0.811336	EIF4G3
ENSG00000075188	129.921	-0.0597793	0.330027	-0.181135	0.856262	0.952437	NUP37
ENSG00000075213	198.755	-0.863772	0.657968	-1.31279	0.189254	0.4807	SEMA3A
ENSG00000075218	76.4001	-1.45656	0.526935	-2.76421	0.00570604	0.0600337	GTSE1
ENSG00000075223	113.596	-1.23338	0.50214	-2.45624	0.0140399	0.105796	SEMA3C
ENSG00000075234	26.5119	-0.366906	0.62452	-0.587501	0.556867	0.814238	TTC38
ENSG00000075239	145.299	0.0935605	0.421992	0.221711	0.824539	0.941891	ACAT1
ENSG00000075240	8.76569	-0.70901	0.807796	-0.877708	0.380102	0.688279	GRAMD4
ENSG00000075275	18.35	-0.895915	0.621019	-1.44265	0.149118	0.42199	CELSR1
ENSG00000075290	1.19348	-1.93077	2.39096	-0.807531	0.419361	NA	WNT8B
ENSG00000075292	1572.23	0.410084	0.381502	1.07492	0.28241	0.594649	ZNF638
ENSG00000075303	59.786	-1.10199	0.442544	-2.49012	0.0127701	0.0996736	SLC25A40
ENSG00000075336	136.423	0.325718	0.489584	0.665295	0.505862	0.781688	TIMM21
ENSG00000075340	338.572	-2.60553	0.514909	-5.06018	4.18864e-07	7.25915e-05	ADD2
ENSG00000075388	0.358275	-0.416455	4.37318	-0.0952292	0.924133	NA	FGF4
ENSG00000075391	242.567	-0.0804424	0.33583	-0.239533	0.810692	0.936188	RASAL2
ENSG00000075399	18.3574	-1.07277	0.69414	-1.54547	0.122233	0.379914	VPS9D1
ENSG00000075407	223.777	0.478238	0.496671	0.962887	0.335604	0.645648	ZNF37A
ENSG00000075413	759.84	0.87429	0.422926	2.06724	0.0387113	0.194826	MARK3
ENSG00000075415	2695.94	-0.0477918	0.276435	-0.172886	0.862741	0.954764	SLC25A3
ENSG00000075420	198.791	0.781191	0.355836	2.19537	0.0281373	0.160956	FNDC3B
ENSG00000075426	54.6871	0.339384	0.469393	0.723027	0.469663	0.757226	FOSL2
ENSG00000075429	0.201807	2.38882	4.40194	0.542674	0.587354	NA	CACNG5
ENSG00000075461	102.003	-2.13785	0.611046	-3.49867	0.000467588	0.011546	CACNG4
ENSG00000075539	332.563	-0.112718	0.243594	-0.462727	0.64356	0.865934	FRYL
ENSG00000075568	132.06	0.0210648	0.31181	0.0675565	0.946139	0.984276	TMEM131
ENSG00000075618	1598.04	-0.759467	0.311566	-2.43758	0.014786	0.109228	FSCN1
ENSG00000075624	691.229	-0.360012	0.296044	-1.21608	0.223956	0.526462	ACTB
ENSG00000075643	8.46298	0.240199	0.90298	0.266007	0.790234	0.927265	MOCOS
ENSG00000075651	15.6407	1.11804	0.615163	1.81747	0.0691445	0.274994	PLD1
ENSG00000075673	3.43618	-0.135702	1.46597	-0.0925683	0.926247	0.978173	ATP12A
ENSG00000075702	8.91497	-1.50896	0.924776	-1.6317	0.102742	0.345619	WDR62
ENSG00000075711	506.596	0.70972	0.398293	1.7819	0.0747648	0.286639	DLG1
ENSG00000075785	993.064	-0.264118	0.249149	-1.06008	0.289108	0.601879	RAB7A
ENSG00000075790	142.24	0.0259579	0.338954	0.0765825	0.938956	0.981922	BCAP29
ENSG00000075826	54.2935	0.696111	0.559373	1.24445	0.213335	0.513177	SEC31B
ENSG00000075856	416.137	0.60916	0.255608	2.38318	0.0171639	0.119561	SART3
ENSG00000075884	3.76914	-1.65437	1.49548	-1.10625	0.268617	0.578526	ARHGAP15
ENSG00000075886	0.256257	2.38882	4.40194	0.542675	0.587354	NA	TUBA3D
ENSG00000075891	15.3428	0.31134	0.885524	0.351588	0.725147	0.902494	PAX2
ENSG00000075914	390.222	-0.113533	0.266477	-0.426052	0.67007	0.878295	EXOSC7
ENSG00000075945	226.489	-0.578648	0.42521	-1.36085	0.173561	0.459416	KIFAP3
ENSG00000075975	97.6949	0.729182	0.451455	1.61518	0.106271	0.351523	MKRN2
ENSG00000076003	162.57	-1.09109	0.537756	-2.02898	0.0424605	0.206485	MCM6
ENSG00000076043	137.623	0.900002	0.428486	2.10042	0.0356915	0.185824	REXO2
ENSG00000076053	118.965	0.498826	0.367599	1.35698	0.174786	0.461408	RBM7
ENSG00000076067	46.1511	-0.754262	0.549287	-1.37317	0.1697	0.454273	RBMS2
ENSG00000076108	531.873	0.419915	0.311166	1.34949	0.17718	0.465052	BAZ2A
ENSG00000076201	153.536	-0.213489	0.390029	-0.547366	0.584127	0.830722	PTPN23
ENSG00000076242	303.485	0.107723	0.293446	0.367098	0.713546	0.898267	MLH1
ENSG00000076248	294.998	-0.946299	0.395323	-2.39374	0.0166777	0.117524	UNG
ENSG00000076258	3.52858	-0.588684	1.31089	-0.449074	0.653379	0.870959	FMO4
ENSG00000076321	232.422	1.06487	0.40083	2.65665	0.00789206	0.0740058	KLHL20
ENSG00000076344	6.29375	1.33793	1.21497	1.10121	0.270806	0.581309	RGS11
ENSG00000076351	14.322	-0.174073	0.625058	-0.278491	0.780635	0.923398	SLC46A1
ENSG00000076356	147.908	-1.29831	0.505283	-2.56947	0.0101854	0.0866156	PLXNA2
ENSG00000076382	49.7539	-0.555785	0.525022	-1.05859	0.289785	0.602321	SPAG5
ENSG00000076513	185.548	0.0330358	0.37288	0.0885964	0.929403	0.979063	ANKRD13A
ENSG00000076554	113.813	-0.582416	0.735088	-0.792307	0.428181	0.726325	TPD52
ENSG00000076555	29.8169	-0.225148	0.50071	-0.449657	0.652958	0.870905	ACACB
ENSG00000076604	63.5117	-0.257098	0.421822	-0.609493	0.542198	0.805422	TRAF4
ENSG00000076641	110.066	-0.888077	0.526201	-1.68771	0.0914662	0.324298	PAG1
ENSG00000076650	162.779	1.45414	0.473288	3.07242	0.00212328	0.031441	GPATCH1
ENSG00000076662	24.3492	1.30887	0.718582	1.82147	0.0685359	0.273574	ICAM3
ENSG00000076685	236.082	-0.419854	0.341384	-1.22986	0.21875	0.520413	NT5C2
ENSG00000076706	57.6476	1.06367	0.410975	2.58815	0.00964917	0.0838134	MCAM
ENSG00000076716	109.279	-1.00563	0.693063	-1.45099	0.146783	0.419184	GPC4
ENSG00000076770	94.3282	-0.360626	0.885018	-0.407478	0.683657	0.886386	MBNL3
ENSG00000076826	21.902	-0.891063	0.684557	-1.30166	0.193031	0.485941	CAMSAP3
ENSG00000076864	46.7581	-1.12524	0.59292	-1.89779	0.0577244	0.246223	RAP1GAP
[truncated: 56,692 more rows]

## Sheet: AD.TBEV_AD.NTR
Supplementary_Table_F: List of deregulated/measured genes expressed in HSV-1- and TBEV-infected cerebral organoids (AD.TBEV_vs._AD.NTR).
[truncated: 58,052 more rows]
