# Supplementary material for: Viral Infection Induces Alzheimer’s Disease-Related Pathways and Senescence in iPSC-Derived Neuronal Models
Source: bioRxiv. 2025 Jun 15:2025.06.11.659008. Preprint. [Version 1] doi: 10.1101/2025.06.11.659008 (PMC12259118; doi:10.1101/2025.06.11.659008)
Supplement: Supplement 11 — Table G: List of deregulated/measured secreted proteins in HSV-1- and TBEV-infected cerebral organoids. [file media-11.xlsx]

## Sheet: HSV-1.D60
Supplementary_Table_G: List of deregulated/measured secreted proteins in HSV-1- and TBEV-infected cerebral organoids (HSV-1_D60).
Accession	GN	Description	PSMs	Unique_Pep	MW_[kDa]	Score_Mascot	log2FC_WT.HSV_WT.NTR	adjP_WT.HSV_WT.NTR	log2FC_AD.HSV_AD.NTR	adjP_AD.HSV_AD.NTR	GM45D66_WT1_NTR_A	GM45D66_WT1_NTR_B	GM45D66_WT1_NTR_C	GM45D66_WT1_NTR_D	GM48D60_WT2_NTR_A	GM48D60_WT2_NTR_B	GM48D60_WT2_NTR_C	GM48D60_WT2_NTR_D	GM42D65_WT3_NTR_A	GM42D65_WT3_NTR_B	GM42D65_WT3_NTR_C	GM42D65_WT3_NTR_D	GM45D66_WT1_HSV_B	GM45D66_WT1_HSV_C	GM45D66_WT1_HSV_D	GM48D60_WT2_HSV_A	GM48D60_WT2_HSV_B	GM48D60_WT2_HSV_C	GM48D60_WT2_HSV_D	GM42D65_WT3_HSV_A	GM42D65_WT3_HSV_B	GM42D65_WT3_HSV_C	GM42D65_WT3_HSV_D	GM52D59_AD1_NTR_A	GM52D59_AD1_NTR_B	GM52D59_AD1_NTR_C	GM52D59_AD1_NTR_D	GM59D63_AD2_NTR_A	GM59D63_AD2_NTR_B	GM59D63_AD2_NTR_C	GM59D63_AD2_NTR_D	GM50D60_AD3_NTR_A	GM50D60_AD3_NTR_B	GM50D60_AD3_NTR_C	GM50D60_AD3_NTR_D	GM52D59_AD1_HSV_A	GM52D59_AD1_HSV_B	GM52D59_AD1_HSV_C	GM52D59_AD1_HSV_D
O95881	TXNDC12	Thioredoxin domain-containing protein 12 OS=Homo sapiens OX=9606 GN=TXNDC12 PE=1 SV=1	72	7	19.2	487	0.456584	0.0521191	0.0875702	0.734803	-0.946899	-0.461323	-0.984961	-1.11516	-0.407895	-0.216805	-0.639415	-0.210377	0.190773	0.269425	0.229044	0.306847	-0.125262	-0.321795	0.23597	-0.0416622	0.185856	-0.263736	-0.232181	0.231345	1.01988	0.338495	0.340994	-0.310194	-0.35991	-0.251612	-0.581678	0.586679	0.834626	0.673557	0.545743	-0.256228	-0.290747	-0.184236	-0.238703	-0.0735035	-0.142032	0.177362	-0.270888
P01614	IGKV2D-40	Immunoglobulin kappa variable 2D-40 OS=Homo sapiens OX=9606 GN=IGKV2D-40 PE=1 SV=2	56	1	13.3	991	-0.208905	0.32553	0.00749111	0.979751	0.232838	0.216959	0.407975	0.564105	-0.23741	-0.399519	-0.356322	0.0785017	-0.451005	-0.226286	-0.364454	-0.906349	-1.0469	-0.587608	-0.671291	-0.126342	0.19791	0.245454	0.530732	-0.547114	-0.837314	-0.46218	-0.314195	0.0884371	0.79714	0.284831	0.788938	-0.233073	-0.270999	0.0363054	-0.0607328	0.0372887	0.219636	0.196947	0.116712	-0.121786	0.372153	0.514056	0.90201
Q9UIJ7	AK3	GTP:AMP phosphotransferase AK3, mitochondrial OS=Homo sapiens OX=9606 GN=AK3 PE=1 SV=4	19	5	25.6	106	0.717187	0.00880971	0.43933	0.0893217	0.558384	0.488584	-0.722981	-1.79209	-0.774453	-0.40455	NaN	-0.408245	-0.0788879	-0.196373	NaN	0.496645	0.917888	1.00687	1.0797	0.320786	0.205225	0.438514	-0.17471	0.225833	-0.38572	NaN	0.703521	0.0319929	-0.488518	-0.278063	-0.109221	0.0465345	-0.24128	NaN	-0.291202	-0.212294	-0.986172	-1.09169	-0.502414	0.174373	0.157081	-0.113584	-0.252417
Q13185	CBX3	Chromobox protein homolog 3 OS=Homo sapiens OX=9606 GN=CBX3 PE=1 SV=4	255	6	20.8	5875	0.372481	0.0976407	0.103177	0.673596	-0.73456	-0.536675	-1.42093	-2.22333	-0.0983829	-0.182623	0.0300236	-0.401423	0.16328	-0.31653	-0.262208	0.192169	-0.783057	-0.617331	-0.423048	0.36549	-0.00237083	-0.0523272	0.0639744	0.0169868	0.502087	-0.189484	-0.0922184	-0.00356293	-0.571511	0.025919	-0.344834	0.0541267	-0.0312347	-0.214642	-0.290098	0.114126	0.233646	0.392706	0.264463	0.285271	-0.332113	0.279626	-0.160156
P45974	USP5	Ubiquitin carboxyl-terminal hydrolase 5 OS=Homo sapiens OX=9606 GN=USP5 PE=1 SV=2	36	8	95.7	312	0.873276	0.016522	0.587362	0.0870263	0.157948	-0.00941372	-0.610912	1.32555	NaN	-0.57865	-1.30308	-0.71001	NaN	1.11326	-1.15897	-0.309703	1.09129	0.968192	1.23218	0.581724	-0.000896454	0.547165	0.602574	NaN	1.06426	0.147016	0.415261	0.433772	-0.402868	-0.444599	-0.626923	NaN	2.06534	-1.12358	-0.203146	-0.0555372	0.743215	-0.256989	-0.668888	0.916603	0.912465	0.742548	0.761699
P04075	ALDOA	Fructose-bisphosphate aldolase A OS=Homo sapiens OX=9606 GN=ALDOA PE=1 SV=2	1760	20	39.4	31898	0.302381	0.33104	0.0394692	0.916454	-1.42129	-1.31189	-1.57691	-2.14918	0.00987244	0.209126	0.150997	0.349737	0.0482273	0.169981	0.460308	-0.390858	0.330597	-0.730251	-0.595491	-0.161343	-0.0602798	-0.0889587	-0.130814	0.0958557	-0.324615	0.0161228	-0.0221882	0.22608	0.0394115	0.0307274	-0.128811	0.97274	0.944189	1.08976	1.29651	-0.157679	-0.192957	-0.384832	-0.305363	0.24262	0.0278244	0.184175	-0.147589
Q9UHC6	CNTNAP2	Contactin-associated protein-like 2 OS=Homo sapiens OX=9606 GN=CNTNAP2 PE=1 SV=1	24	6	148.1	450	0.568453	0.135002	0.473428	0.200513	NaN	0.129227	NaN	-0.91823	NaN	-0.56925	-0.667953	-1.09111	NaN	-0.54766	-0.868806	-0.85969	-0.434873	0.430696	-0.549663	NaN	0.0877972	NaN	0.303516	NaN	-0.213476	-0.172894	-0.296954	NaN	-0.87364	NaN	-1.03971	NaN	-0.672122	-0.717795	-0.628304	1.36623	0.460307	0.663567	0.418085	NaN	-0.211631	NaN	0.370902
P63104	YWHAZ	14-3-3 protein zeta/delta OS=Homo sapiens OX=9606 GN=YWHAZ PE=1 SV=1	2463	15	27.7	39203	0.336369	0.235233	-0.0296817	0.93118	-1.05216	-0.658865	-1.73314	-2.51517	0.274984	0.373743	0.614569	0.163683	0.165466	0.0346909	0.377249	0.160269	0.138739	0.331194	-0.311155	0.185507	0.129629	-0.18903	0.227409	-0.137323	0.0380859	-0.0784969	-0.112959	-0.534277	-0.727327	-0.448606	-0.611122	-0.168682	-0.109402	-0.21397	-0.189713	0.493067	0.420115	0.455038	0.233545	-0.317644	-0.442677	-0.417202	-0.916365
A0A087X2I1	PSMC6	Proteasome 26S subunit, ATPase 6 OS=Homo sapiens OX=9606 GN=PSMC6 PE=1 SV=1	11	3	45.8	201	0.687663	0.00512622	0.687718	0.0040821	-0.614693	-0.962829	-0.443994	0.0165739	-0.797984	-1.11501	-1.0728	-1.18335	0.145485	NaN	-0.836317	NaN	0.256687	NaN	-0.0957031	-0.0166359	-0.373303	-0.134295	-0.245463	0.715059	NaN	-0.0231848	-0.0726156	0.296548	-0.705467	-0.020051	-0.775822	0.0555468	NaN	-0.720242	-0.918679	-1.04098	NaN	-0.726321	NaN	0.965044	0.451244	0.0462513	-0.121881
P58546	MTPN	Myotrophin OS=Homo sapiens OX=9606 GN=MTPN PE=1 SV=2	138	5	12.9	1325	0.291027	0.131344	-0.0263703	0.910247	0.0235119	0.0186615	-0.89129	-1.36766	0.662571	0.617434	0.58036	0.548622	0.466164	0.25181	0.243708	0.484673	0.465195	0.648441	0.550652	0.931911	0.553478	0.583208	0.221308	0.00940895	0.593111	0.0111446	0.135458	0.444006	0.064743	0.282309	0.239122	0.360403	0.50408	0.205084	0.333958	0.335678	0.210527	0.169214	0.200012	0.537556	0.0978088	0.466076	0.00499249
P01861	IGHG4	Immunoglobulin heavy constant gamma 4 OS=Homo sapiens OX=9606 GN=IGHG4 PE=1 SV=2	229	4	43.8	4916	-0.559486	0.0535194	-0.437616	0.124692	0.805441	0.672239	0.825834	0.827538	-0.208484	-0.0997839	0.0502615	0.060194	-1.13715	-1.23471	-0.86727	-1.16413	-1.03129	-0.871841	-0.96931	-0.452049	-0.00992107	-0.0715179	0.202317	-1.66783	-1.39938	-0.892709	-0.338337	0.503782	0.919011	0.66201	0.616337	0.162473	-0.159082	0.449403	-0.128295	0.199613	0.357351	0.318084	0.382885	-0.477315	0.369587	0.126247	0.617973
A0A0B4J2D5	GATD3B	Putative glutamine amidotransferase-like class 1 domain-containing protein 3B, mitochondrial OS=Homo sapiens OX=9606 GN=GATD3B PE=5 SV=1	53	7	28.1	779	0.290147	0.0454642	0.0945055	0.534235	-0.546206	-0.377984	-0.208626	-0.266912	-0.235927	-0.0721769	-0.458075	-0.47108	0.0377674	0.179502	-0.27722	0.234166	0.32976	0.28491	0.379279	0.206978	0.0213385	0.00748348	-0.0160007	0.0241814	-0.0447817	-0.0934296	-0.165646	-0.289392	-0.279731	-0.228742	-0.478312	-0.581326	-0.375061	-0.673483	-0.439094	0.107142	-0.135362	0.299605	-0.15097	0.0717583	-0.0812559	-0.260978	-0.549228
Q5JXI8	FHL1	Four and a half LIM domains 1 (Fragment) OS=Homo sapiens OX=9606 GN=FHL1 PE=1 SV=1	64	5	29.1	532	0.526009	0.0716676	0.397208	0.17362	-0.521289	-0.602957	-0.790421	-1.54297	-0.898872	-0.460368	0.118151	-0.498019	-0.285274	-0.506866	-1.3786	0.074934	1.06907	0.49561	0.277398	0.211047	-0.186121	-0.101944	0.0245981	-0.254919	-1.21072	-0.808935	-0.413828	0.680152	0.180315	0.632421	0.127079	-0.925751	-1.12607	-1.49382	-0.927029	-0.406294	-0.663664	-0.918467	-0.315919	0.716647	0.594324	0.406047	0.174656
A8MXP9	MATR3	Matrin 3 OS=Homo sapiens OX=9606 GN=MATR3 PE=1 SV=1	278	21	99.9	2091	0.366786	0.0865156	0.371573	0.0801195	-0.799324	-0.694073	-1.26328	-1.51647	-0.429844	-0.606012	-0.719059	-0.817839	0.430647	-0.142548	-0.54915	0.777803	-0.530029	-0.104912	-0.498034	-0.0415783	-0.0968933	-0.466878	-0.340776	0.553982	0.00707436	-0.0985374	-0.15049	0.0189838	-0.6003	-0.668166	-0.974682	0.161051	-0.316353	-0.670797	-0.477896	-0.146482	-0.379679	-0.327629	-0.165541	0.32584	-0.298027	-0.407771	-0.213097
P26641	EEF1G	Elongation factor 1-gamma OS=Homo sapiens OX=9606 GN=EEF1G PE=1 SV=3	511	23	50.1	6236	0.352431	0.0514451	0.356001	0.0444783	-0.948902	-0.55213	-0.849501	-1.60395	-0.251091	0.0540047	0.230003	-0.351877	-0.167542	-0.300486	-0.698973	0.126884	0.145311	-0.198824	0.193577	0.0221062	-0.0534267	0.0556641	-0.0121689	0.129868	-0.825048	-0.236622	-0.214455	0.101818	-0.402555	-0.0236588	-0.406239	0.127872	-0.226042	-0.270069	0.0157776	-0.160301	-0.0337753	0.067131	-0.0244408	0.740347	0.569214	0.298258	0.0857277
Q13228	SELENBP1	Methanethiol oxidase OS=Homo sapiens OX=9606 GN=SELENBP1 PE=1 SV=2	29	12	52.4	231	0.201339	0.321366	0.259401	0.205549	-0.45695	-0.465886	-0.71911	NaN	-0.188704	-0.0496616	0.112317	-0.254785	-0.0536089	-0.216397	0.216512	NaN	0.298519	-0.0667753	NaN	-0.311426	0.0237684	0.0387096	NaN	0.194025	-0.159123	0.325883	-0.400175	-0.155533	-0.368976	-0.810611	-0.630634	0.29843	-0.127707	0.498986	-0.251899	-0.634497	-0.920045	NaN	NaN	-0.516952	0.0648165	-0.294203	NaN
P01859	IGHG2	Immunoglobulin heavy constant gamma 2 OS=Homo sapiens OX=9606 GN=IGHG2 PE=1 SV=3	323	3	43.8	5337	-0.214205	0.455076	-0.0253595	0.941023	0.54748	0.329494	0.52953	0.642042	-0.41797	-0.357506	-0.279234	0.200373	-1.42475	-1.30289	-1.04221	-1.39181	-1.13866	-0.872479	-0.920444	-0.132156	0.258154	0.162868	0.508636	-1.19953	-1.31365	-0.689841	-0.655985	0.403513	0.865793	0.420223	0.865485	-0.0158558	-0.259838	0.0295658	0.090457	0.0390835	0.248152	0.0459805	0.0615816	-0.133582	0.446424	0.438921	0.808189
O14594	NCAN	Neurocan core protein OS=Homo sapiens OX=9606 GN=NCAN PE=1 SV=3	176	18	143	1288	0.0245286	0.950169	-0.462284	0.215689	-0.632246	0.0703049	-1.15932	-0.714869	0.388309	0.0753365	0.337612	0.611625	-0.559082	0.297298	-0.929797	-1.07959	-1.00643	-0.260173	-0.853925	-0.131733	1.21595	-0.296953	0.512541	-0.380072	-0.414077	-0.421141	-0.714052	-0.715096	-0.230818	-0.974951	-1.09998	-0.569308	-0.449173	-0.307304	-0.465697	1.62832	1.53633	1.41415	0.992588	-1.13945	-0.546441	-0.467089	-0.055954
Q5BLP8	NICOL1	NELL2-interacting cell ontogeny regulator 1 OS=Homo sapiens OX=9606 GN=NICOL1 PE=1 SV=3	11	1	10.2	34	-0.0707065	0.810156	-0.380292	0.164155	NaN	1.25227	0.372232	0.383996	NaN	0.306852	-0.107395	0.231373	NaN	0.129571	-0.0393028	0.295566	-0.613054	-0.215427	0.399961	NaN	1.02535	0.439401	0.420217	NaN	0.0395536	0.401244	0.291561	NaN	0.325412	0.103272	-0.227101	NaN	-0.0459948	0.259695	0.0747929	1.13488	1.43437	1.33301	0.897085	NaN	0.121635	0.603053	0.714186
P10644	PRKAR1A	cAMP-dependent protein kinase type I-alpha regulatory subunit OS=Homo sapiens OX=9606 GN=PRKAR1A PE=1 SV=1	13	1	43	96	0.285483	0.181792	0.0978749	0.684173	-0.0749273	0.139801	-0.574332	-1.16061	0.0182209	0.31061	-0.453154	NaN	0.559153	NaN	0.338565	0.828938	0.37924	NaN	0.539508	0.500363	0.111709	0.141892	-0.23894	0.471845	NaN	0.324063	NaN	-0.441013	-0.467832	-0.331886	NaN	-0.20039	NaN	-0.223393	NaN	-0.582232	NaN	-0.32808	-0.102469	-0.014595	-0.182508	0.0138664	-0.406215
O15498	YKT6	Synaptobrevin homolog YKT6 OS=Homo sapiens OX=9606 GN=YKT6 PE=1 SV=1	158	11	22.4	1510	0.37441	0.00568719	0.245634	0.0548184	-0.127077	-0.14406	-0.643254	-0.790545	-0.118731	0.123909	-0.177155	-0.0449638	-0.341015	-0.0330353	-0.194811	-0.470845	-0.0199986	0.243958	0.376612	0.160187	0.353672	0.197185	0.269999	-0.143332	-0.288219	0.115893	0.137774	-0.0599213	0.3099	-0.337947	-0.577695	-0.18363	-0.357327	-0.353656	-0.343756	-0.0768623	-0.357121	-0.0970192	-0.254109	0.133387	-0.139908	0.310132	-0.149825
H3BMD8	ARPP19	cAMP regulated phosphoprotein 19 OS=Homo sapiens OX=9606 GN=ARPP19 PE=1 SV=1	20	3	14.5	173	0.462845	0.120842	0.4886	0.0979138	-0.6265	-0.751132	-0.0310163	-1.39561	1.23697	-0.611794	1.03825	0.692652	1.26615	0.96751	1.37351	0.457968	0.0439529	0.95519	0.438423	0.94281	0.443807	0.285155	0.764775	1.06332	1.7394	0.894528	0.835475	0.151335	-0.682986	-0.448375	0.218108	0.378793	0.759353	0.0336657	0.419506	-0.423945	0.120092	-0.129012	-0.670886	0.74127	0.447874	0.302512	0.224851
Q9BRT3	MIEN1	Migration and invasion enhancer 1 OS=Homo sapiens OX=9606 GN=MIEN1 PE=1 SV=1	17	3	12.4	49	-0.102531	0.72122	-0.0230393	0.948343	0.706386	0.781428	0.937791	-0.674912	-0.165762	-0.414989	NaN	NaN	-0.230157	-0.157446	NaN	NaN	0.109739	0.533002	-0.470201	0.187476	-0.0469227	-0.143003	-0.446743	-0.286721	0.520723	NaN	NaN	0.415207	-0.546851	0.749282	NaN	-0.466261	0.0846176	NaN	NaN	0.509205	0.276897	-0.475913	NaN	0.0396709	-0.0546465	0.222665	-0.790281
Q08623	PUDP	Pseudouridine-5'-phosphatase OS=Homo sapiens OX=9606 GN=PUDP PE=1 SV=3	121	6	25.2	2443	0.395223	0.0323485	0.174339	0.352508	-0.275378	-0.0182838	-0.797653	-1.58656	0.193951	0.208024	0.203547	0.485988	0.440706	0.363565	0.326928	0.0923004	0.107813	0.303806	-0.0527153	0.5066	0.388117	0.39068	0.314126	0.710573	0.369428	0.555799	0.420604	0.109489	0.284752	0.0199032	-0.0240688	0.182629	0.0898895	0.274346	0.152126	-0.171521	-0.328661	-0.211103	0.103799	0.166715	0.109732	0.227307	-0.0128555
P61026	RAB10	Ras-related protein Rab-10 OS=Homo sapiens OX=9606 GN=RAB10 PE=1 SV=1	89	1	22.5	954	0.445559	0.134315	0.856144	0.00438562	-0.899128	-1.42146	NaN	-0.586099	-0.386013	-0.74982	-1.15679	-0.770859	0.380507	0.170279	-1.00611	1.46268	-0.0219707	0.596911	0.0599356	-0.261356	-0.282186	NaN	-0.303147	0.9898	-0.658175	0.197277	-0.373149	0.243409	-0.603868	NaN	-0.577028	0.0121841	-0.672331	-1.00395	-0.646758	-1.43423	-1.36128	-0.774585	-0.657033	0.98121	0.330503	NaN	-0.0229597
P61758	VBP1	Prefoldin subunit 3 OS=Homo sapiens OX=9606 GN=VBP1 PE=1 SV=4	281	11	22.6	5191	0.316709	0.208275	0.209184	0.432428	-1.20125	-0.856136	-1.43364	-1.95481	0.270742	0.1357	0.456203	0.118427	0.471367	0.336618	0.514671	0.656939	0.167202	0.0264969	-0.18974	0.21356	0.258934	-0.142324	0.229853	0.200497	0.132771	0.227406	0.0810757	-0.240681	-0.57703	-0.361874	-0.478441	0.236687	0.178213	0.0734615	0.220854	0.373154	0.0504017	0.337038	0.0665874	0.0945683	-0.00321198	0.0970631	-0.263195
P62633	CNBP	CCHC-type zinc finger nucleic acid binding protein OS=Homo sapiens OX=9606 GN=CNBP PE=1 SV=1	19	5	19.5	134	-0.0996221	0.693293	-0.439291	0.0701914	-0.393129	0.46248	-0.563702	-1.67931	NaN	-0.0377512	0.583417	-0.186456	NaN	0.22173	0.109861	NaN	-0.0993776	-0.296404	0.00086689	-0.288665	-0.158912	0.0160856	-0.523528	NaN	-0.245737	-0.882804	-0.165369	-0.475227	0.180591	-0.0631876	0.0387697	NaN	0.437942	-0.0364113	-0.297379	0.394796	0.746947	0.797482	NaN	-0.447947	0.150603	0.00890255	-0.395421
Q96N03	VSTM2L	V-set and transmembrane domain-containing protein 2-like protein OS=Homo sapiens OX=9606 GN=VSTM2L PE=1 SV=1	51	4	22.3	573	-0.419235	0.117236	-1.10072	0.000107111	-0.276878	0.230406	-0.191165	-0.525848	0.363225	-0.128867	0.16017	-0.213029	-0.181693	0.37197	0.0542288	-0.269184	-0.97534	-0.796119	-1.59325	-1.04171	-0.131634	-0.368341	-0.521615	-0.115861	0.678119	-0.263933	-0.0380077	-0.175434	0.443903	-0.325719	-0.313696	-0.0801706	-0.272365	0.256076	0.0439615	1.52978	1.48107	1.3619	1.27747	-1.04873	-0.779308	-0.263581	-0.200611
Q9UHL4	DPP7	Dipeptidyl peptidase 2 OS=Homo sapiens OX=9606 GN=DPP7 PE=1 SV=3	24	5	54.3	269	0.206051	0.545285	0.428999	0.205619	1.16571	0.550044	0.959331	0.597275	0.13154	NaN	-0.215499	-1.29183	-0.437623	0.855232	0.470632	-0.505326	0.93473	0.959078	1.11976	0.111871	NaN	0.572673	0.145505	-0.090415	0.163295	0.125022	0.0912533	-0.66679	NaN	-1.30936	-2.2857	-0.774872	0.593078	0.111058	-1.44676	-0.35408	0.0440426	0.20144	-0.161989	-0.255336	-0.249868	-0.931713	-0.286453
Q9H1E3	NUCKS1	Nuclear ubiquitous casein and cyclin-dependent kinase substrate 1 OS=Homo sapiens OX=9606 GN=NUCKS1 PE=1 SV=1	509	15	27.3	9534	0.254117	0.560437	-0.141301	0.772918	-1.47268	-1.05629	-2.16983	-3.01574	0.209721	0.373379	0.411549	0.0624371	1.13523	0.906338	1.25456	1.0566	-0.507675	-0.574142	-0.833374	0.10626	-0.1229	-0.327576	-0.16703	0.493444	1.61245	0.569868	0.43331	-0.382511	-0.638462	-0.344383	-0.879086	0.823843	1.06659	0.413439	0.250494	0.284742	0.521751	-0.217205	-0.169464	-0.092802	-0.608906	-0.0743465	-0.704023
Q9P1F3	ABRACL	Costars family protein ABRACL OS=Homo sapiens OX=9606 GN=ABRACL PE=1 SV=1	296	3	9.1	10547	0.063567	0.773669	-0.00925605	0.972504	0.0796938	-0.232443	-0.845647	-1.14579	0.0109043	-0.204932	0.186598	0.155347	0.0403757	-0.000955582	0.0330381	0.392817	-0.377556	0.90623	-0.288941	0.236344	-0.228073	-0.100818	0.116296	-0.539544	0.144451	-0.290068	-0.282496	-0.283472	-0.410877	-0.443816	-0.245013	-0.522573	-0.60146	-0.805897	-0.760356	0.224311	0.0568895	0.443213	0.284806	-0.420182	-0.475396	-0.324688	-0.150979
Q9NR28	DIABLO	Diablo IAP-binding mitochondrial protein OS=Homo sapiens OX=9606 GN=DIABLO PE=1 SV=1	67	6	27.1	714	0.205922	0.202685	0.195164	0.236324	-0.843218	-0.519824	-0.348827	-1.52895	0.278494	0.0966854	0.246213	0.0873156	-0.0687008	0.00876713	-0.0796824	0.0635452	-0.0748158	0.224394	-0.256335	0.252464	-0.00856209	-0.134175	0.125491	-0.101445	0.23383	-0.10054	-0.285992	-0.116683	-0.354696	-0.158977	-0.459985	-0.138965	-0.0828924	-0.173824	-0.24262	-0.0367012	-0.0607252	-0.195666	-0.10908	0.0379963	-0.0500278	-0.107299	-0.113201
Q12996	CSTF3	Cleavage stimulation factor subunit 3 OS=Homo sapiens OX=9606 GN=CSTF3 PE=1 SV=1	42	7	82.9	378	0.420332	0.00601372	0.147671	0.321153	-0.391082	-0.213368	-0.727648	-0.117049	-0.658831	-0.329375	0.168392	0.0432882	0.0196486	-0.295328	-0.375844	0.241154	1.00239	-0.0646858	-0.0190544	0.367675	0.116975	0.247086	0.0538197	0.491028	-0.189359	0.0684433	0.132966	0.0181217	-0.307782	-0.287754	0.208915	-0.07897	0.0858173	0.0590057	-0.057127	0.41749	0.317904	0.103852	0.235685	0.306884	0.360721	0.296413	0.0224276
P48739	PITPNB	Phosphatidylinositol transfer protein beta isoform OS=Homo sapiens OX=9606 GN=PITPNB PE=1 SV=2	171	11	31.5	2064	0.401232	0.0684686	0.288891	0.19135	-0.529195	-0.561859	-1.74374	-2.04004	-0.0746307	-0.0489941	0.238422	-0.064784	0.0958328	-0.151438	0.0749292	-0.437045	-0.182031	-0.453305	-0.16183	0.0427732	0.119743	0.260959	0.284168	-0.0166073	-0.462581	0.0987492	0.0778513	-0.498333	-0.731679	-0.384327	-0.684249	-0.119734	-0.331706	-0.382494	-0.348216	0.316957	0.0386124	0.00252056	-0.184422	-0.243163	-0.031971	0.260435	-0.326377
P69905	HBA1	Hemoglobin subunit alpha OS=Homo sapiens OX=9606 GN=HBA1 PE=1 SV=2	100	6	15.2	900	0.158719	0.480333	0.135798	0.571732	0.577343	0.465271	0.627503	0.833585	-0.829707	-0.733498	-0.538129	-0.294379	-0.287821	-0.113189	0.534445	-0.994441	0.126281	0.40334	-0.0635614	-0.455974	-0.214249	0.0341749	0.0969343	0.128937	0.0356903	0.47019	0.493882	-0.163761	0.0672693	-0.0626287	0.159365	-0.591823	-0.497961	0.228149	-0.369663	-0.298537	-0.360879	-0.480725	-0.332937	-0.565291	0.165708	0.16442	0.261892
P39023	RPL3	Large ribosomal subunit protein uL3 OS=Homo sapiens OX=9606 GN=RPL3 PE=1 SV=2	65	13	46.1	452	0.254853	0.326041	0.466091	0.0736551	-0.781849	0.281414	-0.241704	-0.685684	-0.915672	-0.724252	-0.560825	-0.433009	0.365705	0.203996	-0.420964	1.15965	0.566894	0.469016	0.439738	-0.492815	-0.18858	-0.294983	-0.0235224	0.461578	-0.827468	0.396871	-0.227111	0.677839	-0.237775	-0.207831	-0.0283966	0.301027	-0.192357	-0.319189	-0.123096	-0.693191	-1.25916	-0.965903	-0.108056	1.2907	0.572056	0.0725222	0.588091
P52943	CRIP2	Cysteine-rich protein 2 OS=Homo sapiens OX=9606 GN=CRIP2 PE=1 SV=1	52	4	22.5	94	0.702659	0.000353892	0.704355	0.000167059	-0.666758	-0.496101	-0.850498	-1.2893	-0.197947	-0.47466	-0.148489	-0.489983	-0.543337	-0.238169	-0.762704	-0.388941	0.266279	1.09628	0.31022	0.405531	0.0287857	0.518971	0.26264	-0.179198	-0.526142	-0.302766	-0.152664	0.00536728	-0.710566	0.0346956	-0.661163	-0.480013	-0.435735	-0.637285	-0.344546	-0.189981	-0.517053	-0.822449	-0.86484	0.624826	0.144272	0.325864	-0.305626
P29692	EEF1D	Elongation factor 1-delta OS=Homo sapiens OX=9606 GN=EEF1D PE=1 SV=5	268	6	31.1	4214	0.278057	0.189708	0.317376	0.136243	-0.208559	-0.21452	-0.612372	-2.06907	0.162125	0.0973244	0.370482	-0.561941	0.114043	-0.271027	-0.340983	0.272195	0.70344	-0.3414	0.193782	0.287122	0.05583	0.241989	-0.223288	-0.0994396	-0.535831	-0.0560064	-0.15801	0.309407	-0.108497	-0.206707	-0.509001	0.000139236	-0.522554	-0.431163	-0.116182	0.335048	-0.465917	-0.118239	-0.12943	0.457038	0.384607	0.291533	-0.307926
P80370	DLK1	Protein delta homolog 1 OS=Homo sapiens OX=9606 GN=DLK1 PE=1 SV=3	32	3	41.3	108	-0.89166	0.0401181	-0.798288	0.0610028	-0.250587	1.52559	-1.36197	-0.450474	1.23738	1.95542	-0.419517	-1.03911	-0.840367	-0.720531	-1.01365	-1.5495	-2.33773	-2.24556	-1.34026	-0.294845	-0.531075	-0.289326	-1.18926	-1.53845	-0.830319	-0.837109	-1.05769	0.221054	0.0107813	-0.208219	-0.0456877	-1.05061	-1.00275	-1.39477	-0.790179	-1.94726	-1.70735	-1.95925	-1.62643	-0.86525	-1.81158	-0.96267	-0.277881
P28838	LAP3	Cytosol aminopeptidase OS=Homo sapiens OX=9606 GN=LAP3 PE=1 SV=3	39	6	56.1	327	0.418863	0.0130987	0.346175	0.0360627	-0.139586	0.173881	-0.225354	-0.381901	-0.515313	-0.322111	-0.0737066	-0.173004	-0.546949	-0.115138	-1.1598	NaN	0.756344	0.54563	0.27035	0.112506	-0.251232	0.547237	-0.148795	0.0430346	-0.333679	-0.343751	-0.0691328	0.100364	-0.218186	0.208837	-0.0528765	0.368497	-0.0352297	-0.00213051	0.161577	0.195492	-0.186131	-0.179852	NaN	0.273838	0.451405	0.395035	0.0995369
P38606	ATP6V1A	V-type proton ATPase catalytic subunit A OS=Homo sapiens OX=9606 GN=ATP6V1A PE=1 SV=2	81	13	68.3	1287	0.239356	0.127517	0.269737	0.0860382	-0.936583	-0.432584	-1.01881	-1.00018	0.0715752	0.0421991	0.0463085	0.058589	0.0380335	0.225504	-0.244915	-0.0392513	-0.0801077	0.263287	0.127956	0.0532932	-0.0487232	-0.0478888	0.135191	0.202085	-0.352608	-0.297693	-0.246144	0.011158	-0.532812	-0.311517	-0.373795	0.203547	0.154428	-0.126256	0.0918436	-0.221066	-0.0735044	-0.220612	-0.234055	0.290699	0.209656	-0.00760174	0.00506401
Q14914	PTGR1	Prostaglandin reductase 1 OS=Homo sapiens OX=9606 GN=PTGR1 PE=1 SV=2	112	9	35.8	1126	0.320338	0.223368	0.149356	0.60191	0.0363903	-0.148932	-0.699768	-0.699304	0.0708389	0.494892	0.432703	0.654202	0.0109577	0.0660048	0.642429	0.00952911	0.722123	0.387759	0.914409	0.482962	0.519026	0.694744	0.119	0.272728	-0.431633	0.282782	0.357265	-0.443205	-0.852138	-0.871424	-0.708675	0.53912	0.532956	0.658052	0.662914	-0.61178	-1.00971	-0.858788	-0.360505	-0.75379	-0.277701	-0.619809	-0.587257
P18583	SON	Protein SON OS=Homo sapiens OX=9606 GN=SON PE=1 SV=4	13	5	263.7	45	-0.0945379	0.721117	0.154725	0.565767	-0.513073	-0.412926	NaN	NaN	0.112686	0.295686	0.0836945	NaN	0.618156	0.437748	0.56098	1.02889	-0.203504	-0.590336	NaN	-0.24838	0.505119	NaN	NaN	0.291577	1.2044	0.0996838	NaN	-0.250593	-0.308252	NaN	NaN	0.159887	0.280091	-0.290483	NaN	-0.095789	-0.23691	NaN	-0.14602	0.0531645	0.0537033	NaN	NaN
Q8WW12	PCNP	PEST proteolytic signal-containing nuclear protein OS=Homo sapiens OX=9606 GN=PCNP PE=1 SV=2	47	5	18.9	244	0.163052	0.320088	0.225583	0.172202	0.144561	0.183905	-0.230268	-0.436177	0.532867	0.256196	0.48268	-0.114543	0.950697	0.618119	1.09159	0.906577	0.129034	0.22478	0.616329	0.89075	0.712598	0.559474	0.359649	0.484898	0.628922	0.618405	0.58942	0.648136	0.370857	0.420608	-0.140171	0.452751	0.317614	0.348973	0.0321712	0.360555	0.233264	0.029027	0.0722742	0.783989	0.528447	0.708881	0.414884
E9PQ56	PUF60	Poly(U)-binding-splicing factor PUF60 OS=Homo sapiens OX=9606 GN=PUF60 PE=1 SV=9	251	16	58	3593	0.411719	0.0542793	0.138693	0.538563	-0.419646	-0.38254	-1.3145	-1.92201	0.12324	0.110291	0.393143	-0.117832	-0.0661621	-0.00858116	-0.082571	0.0234966	-0.211958	-0.112268	-0.322973	0.489161	0.355801	0.147683	0.298325	0.126047	0.190254	0.150356	0.0601196	0.065979	-0.480835	-0.253424	-0.463541	0.133938	0.168375	-0.0219803	-0.138357	0.674524	0.581398	0.497467	0.173317	0.300751	0.00942993	0.248683	-0.0900669
Q15631	TSN	Translin OS=Homo sapiens OX=9606 GN=TSN PE=1 SV=1	166	10	26.2	2096	0.384218	0.0321664	0.225769	0.206778	-0.542311	-0.10788	-0.7178	-0.885317	-0.18791	0.206995	0.246201	0.178493	-0.402649	-0.0416565	-0.0148392	-0.178781	-0.337835	-0.121769	0.185789	0.0753536	0.278257	0.478694	0.646246	0.150021	-0.109617	0.446276	0.291489	-0.407433	-0.345331	-0.21708	-0.556314	0.402983	0.337427	0.399088	0.502266	0.161232	0.0410118	0.442308	0.165828	-0.211905	0.00582886	0.362819	0.0269833
A0A087X0R6	SNX12	Sorting nexin 12 OS=Homo sapiens OX=9606 GN=SNX12 PE=1 SV=1	41	4	19.8	286	0.415814	0.0135054	0.393727	0.0144731	0.803493	-0.247912	-0.820239	-0.504627	0.0941477	0.00864983	-0.00373173	-0.0771246	0.0971422	-0.573315	-0.156452	0.133254	0.424577	0.593197	0.522463	0.750946	0.246141	0.217593	0.290727	0.238001	-0.255277	0.211322	0.191443	0.595037	-0.327289	-0.533969	-0.205459	0.0975456	-0.390488	-0.0449305	-0.176554	-0.134677	-0.4818	-0.459283	-0.0521517	0.426627	0.293902	0.00680828	0.222521
P27695	APEX1	DNA-(apurinic or apyrimidinic site) endonuclease OS=Homo sapiens OX=9606 GN=APEX1 PE=1 SV=2	266	14	35.5	5931	0.54012	0.013798	0.0514334	0.836596	-1.12937	-0.828777	-1.29021	-1.50225	0.0296154	0.195848	0.287031	-0.2225	0.00135422	0.252361	-0.197529	0.33147	0.114805	0.251436	0.421867	0.375328	0.213161	0.282713	0.531727	0.103664	-0.278433	0.029974	0.161537	-0.102497	-0.326008	-0.233892	-0.635952	0.451818	0.552662	0.232813	0.353083	0.633673	0.311239	0.300207	0.267441	0.189543	0.097168	0.0505199	0.115686
Q15063	POSTN	Periostin OS=Homo sapiens OX=9606 GN=POSTN PE=1 SV=2	215	26	93.3	3816	0.505787	0.249205	0.344041	0.457016	0.482075	-0.107607	0.429394	-0.193491	1.25939	2.01435	0.79067	-0.360814	-1.85877	-0.63517	-1.42367	-1.47074	-0.330379	-0.683767	0.248943	0.719391	-0.235268	2.65716	1.08179	-0.791512	-0.673372	2.16733	0.418489	-1.13011	-0.863672	-1.24517	-1.33606	-2.12551	-1.31137	-1.87114	-0.738022	-0.513231	0.0113068	-0.316331	-0.75546	-0.843708	-0.989429	-0.274853	-0.901488
Q5TCU3	TPM2	Tropomyosin 2 OS=Homo sapiens OX=9606 GN=TPM2 PE=1 SV=1	894	4	32.8	8638	0.933647	0.104588	0.410564	0.477682	-0.616601	-1.21237	NaN	NaN	-0.5392	-1.15395	-0.895449	-0.480128	0.68516	0.214122	0.595623	1.08201	4.20468	0.156582	NaN	-0.416287	-0.652658	NaN	NaN	0.321217	1.17946	0.43041	0.389157	-0.493729	-0.934255	NaN	-0.861488	0.3559	0.781535	0.226664	0.608964	-1.43652	-1.32295	NaN	-2.40538	-0.116231	-0.877921	NaN	NaN
P08133	ANXA6	Annexin A6 OS=Homo sapiens OX=9606 GN=ANXA6 PE=1 SV=3	298	27	75.8	4470	0.661839	0.0203723	0.324409	0.252708	-0.656466	-0.487137	-1.27529	-1.14827	-0.0447178	0.377823	-0.286196	-0.10112	-0.534412	-0.514175	-0.871765	0.373823	1.86739	1.02552	1.05221	-0.174536	-0.102541	-0.124588	-0.77649	0.373449	-0.348959	0.0283031	-0.276783	-0.114494	-0.613295	-0.787936	-0.4086	0.126221	-0.105156	0.0356617	0.368111	-0.847969	-1.05243	-0.958301	-0.7068	0.142597	-0.45994	-0.472046	-0.448375
P26373	RPL13	Large ribosomal subunit protein eL13 OS=Homo sapiens OX=9606 GN=RPL13 PE=1 SV=4	76	7	24.2	499	0.728142	0.00675242	0.910282	0.000597085	-0.584884	-0.574046	-1.07542	-1.74981	-0.501354	-0.502956	-0.837897	-1.13525	0.349531	0.129469	-0.618876	1.12928	0.636447	0.432266	0.239262	0.140648	0.244988	0.0229778	-0.169879	0.691356	-0.253687	0.402436	0.148216	0.536846	-0.0744076	-0.105608	-0.871509	0.259163	-0.307331	-0.766374	-0.0973635	-0.803939	-1.30782	-0.790299	-0.362549	1.1368	0.687659	0.333905	0.582877
Q12792	TWF1	Twinfilin-1 OS=Homo sapiens OX=9606 GN=TWF1 PE=1 SV=3	59	5	40.3	733	0.381531	0.0252315	0.275835	0.104301	-0.232423	-0.112598	-0.525119	-0.832042	0.186183	0.00507736	0.462754	NaN	-0.00658035	0.0791864	-0.0898924	-0.42228	0.0295048	0.372046	0.223632	0.487844	0.339074	0.192049	0.38861	0.0531244	0.241663	0.135277	NaN	-0.360499	-0.538466	-0.41752	NaN	-0.050148	-0.088872	-0.215387	NaN	0.613611	0.481968	-0.257771	-0.443277	-0.0763588	-0.234991	0.259184	0.0950975
Q12906	ILF3	Interleukin enhancer-binding factor 3 OS=Homo sapiens OX=9606 GN=ILF3 PE=1 SV=3	963	33	95.3	14579	0.163992	0.570548	0.0325317	0.924023	-1.24532	-0.910492	-1.58455	-2.15368	0.168816	0.306105	0.538195	-0.0617561	0.370079	0.356388	0.435846	0.193409	-0.705488	-0.48962	-0.689611	0.0338593	0.212294	-0.134665	0.128437	0.221464	-0.19854	0.143986	-0.00626373	-0.25931	-0.674343	-0.478708	-0.829473	0.47352	0.322857	0.160654	0.21056	0.563389	0.403608	0.300377	0.153589	-0.0933018	-0.259632	-0.157257	-0.514675
P78417	GSTO1	Glutathione S-transferase omega-1 OS=Homo sapiens OX=9606 GN=GSTO1 PE=1 SV=2	101	10	27.5	783	0.466678	0.00463644	0.248913	0.107308	-0.272398	-0.558398	-0.839304	-0.348846	0.296204	0.254717	0.308344	0.234654	-0.0192451	0.0701933	0.0115814	-0.300264	0.522228	0.1021	1.02693	0.536375	0.054842	0.854766	0.11624	0.138699	0.0372286	0.366584	0.311601	-0.465242	-0.496744	-0.168641	-0.403418	-0.0327578	-0.192036	-0.211404	0.141756	-0.0753603	-0.455243	-0.130895	-0.326748	-0.309818	0.188964	-0.141611	-0.0975904
J3KQ66	RELN	Reelin OS=Homo sapiens OX=9606 GN=RELN PE=1 SV=2	109	30	388.7	631	-0.602124	0.246877	-0.318764	0.578881	1.79358	2.05767	2.62995	2.16906	-0.510242	0.117438	-0.672532	NaN	-1.11568	-1.06206	-1.20003	-1.1911	-0.626932	-0.268222	0.186304	-0.4582	-0.295899	0.675387	-0.140661	-1.43003	-0.805475	-0.115649	NaN	-0.518326	-0.271485	-0.911832	NaN	-1.23923	-1.26401	-0.841352	NaN	1.86315	-0.478191	1.73709	0.403332	-0.614232	-0.384525	-0.382874	0.0715542
P54578	USP14	Ubiquitin carboxyl-terminal hydrolase 14 OS=Homo sapiens OX=9606 GN=USP14 PE=1 SV=3	49	8	56	778	0.47348	0.00197454	0.583545	0.000122161	-0.753635	-0.0134363	-0.734635	-0.455387	-0.265156	-0.280588	0.166674	-0.577749	-0.507806	-0.41281	-0.328921	-0.431423	0.24649	0.565313	-0.14844	0.270971	0.0755186	-0.164945	-0.393679	0.255743	-0.0115862	0.293127	0.00779629	-0.141693	-0.703436	-0.634099	-0.439541	-0.174962	-0.295982	-0.0921068	-0.44101	-0.225905	-0.379153	-0.98119	-0.211931	0.416514	0.424004	-0.0308456	-0.189295
P07305	H1-0	Histone H1.0 OS=Homo sapiens OX=9606 GN=H1-0 PE=1 SV=3	164	6	20.9	1673	0.748963	0.0566336	0.962139	0.0129922	-1.80193	-1.5115	-1.93121	-1.78782	-1.31485	-1.471	-1.62207	-1.56882	0.286329	0.27832	-0.548536	1.14993	-0.836075	0.329168	-0.536596	-0.675999	0.144131	-0.715219	-0.643485	1.11255	-0.602005	-0.168325	-0.0257816	-0.0271893	-0.902048	-1.05716	-0.986243	-0.403191	-1.00495	-1.29343	-0.480057	-2.70162	-2.28404	-2.2707	-2.09662	-0.115341	0.362705	-1.16525	-0.608088
Q15768	EFNB3	Ephrin-B3 OS=Homo sapiens OX=9606 GN=EFNB3 PE=1 SV=1	45	2	35.8	102	0.435041	0.00944248	0.21979	0.173184	-0.140949	-0.416649	-1.00917	-0.747994	0.46905	-0.0758791	-0.0798016	0.235655	-0.522213	0.162593	-0.495893	-0.717209	-0.419921	0.0978117	0.236805	0.0322733	0.240061	0.117188	0.138347	0.10535	0.418513	0.382751	0.376022	-0.246956	-0.334289	-0.434427	-0.34937	-0.257136	-0.0199118	-0.031785	0.186007	-0.400957	-0.173088	-0.708975	-0.606552	-0.141209	-0.387217	-0.254137	-0.118791
P84243	H3-3A	Histone H3.3 OS=Homo sapiens OX=9606 GN=H3-3A PE=1 SV=2	574	2	15.3	5424	0.519963	0.0653874	0.817256	0.00382688	-1.51059	-0.861211	-1.12327	-0.867974	-1.22494	-1.37381	-1.6088	-2.07295	0.0260687	-0.107293	-0.658672	0.611076	-0.550811	0.518662	-0.819421	-1.07883	-0.425464	-0.793677	-0.335948	0.472699	-0.563646	-0.369093	-0.209546	-0.407069	-0.463653	-0.637	-1.55113	-0.416833	-1.01329	-1.04611	-0.667005	-1.65745	-1.37492	-1.41685	-0.906651	-1.0099	-0.0129137	-0.744004	0.0942326
Q99961	SH3GL1	Endophilin-A2 OS=Homo sapiens OX=9606 GN=SH3GL1 PE=1 SV=1	17	4	41.5	208	0.688375	0.00790801	0.729924	0.00344606	-0.541231	-0.812018	NaN	-1.96427	0.185225	0.0181026	0.139202	-0.574347	-0.0596523	-0.377047	-0.600108	0.625877	0.436876	1.11493	0.370817	0.390098	0.284371	NaN	0.160497	0.359628	0.0175657	0.0366611	0.112068	0.0190449	-0.983628	NaN	-1.101	0.0183563	-0.344074	-0.872072	-0.358685	0.245066	-0.382682	-0.485964	-0.240412	0.480609	0.196247	NaN	-0.368431
Q06481	APLP2	Amyloid beta precursor like protein 2 OS=Homo sapiens OX=9606 GN=APLP2 PE=1 SV=2	446	21	86.9	7026	-0.490869	0.0223977	-0.323585	0.122449	1.15063	1.41844	1.17685	1.16777	0.0184975	-0.195068	-0.3067	-0.0246086	0.374538	0.393921	0.119591	-0.311016	-0.622059	-0.303795	0.537468	-0.332745	-0.0684948	-0.440834	-0.213526	-0.0420742	0.538658	0.138556	-0.023098	-0.66308	-0.547506	-0.598545	-0.745078	-0.548485	-0.295227	-0.18144	-0.309256	0.0666046	0.0388145	-0.0728359	0.0203342	-0.725727	-0.673931	-0.630341	-0.420927
P46926	GNPDA1	Glucosamine-6-phosphate isomerase 1 OS=Homo sapiens OX=9606 GN=GNPDA1 PE=1 SV=1	274	8	32.6	4023	0.112047	0.609769	-0.0390465	0.877982	-0.707682	-0.168634	-0.634551	-1.376	-0.2115	0.28698	0.377651	0.0527306	0.271322	0.377563	0.16584	-0.430292	-0.497443	0.0148773	-0.281796	0.0831356	0.318098	0.126825	0.219536	-0.120729	-0.592888	0.0461483	0.0865574	-0.775148	-0.40523	-0.625433	-0.728451	-0.0476208	0.022934	-0.284248	-0.234558	0.699961	0.379328	0.370558	0.167117	-0.809683	-0.322611	-0.324074	-0.34993
O60911	CTSV	Cathepsin L2 OS=Homo sapiens OX=9606 GN=CTSV PE=1 SV=2	27	1	37.3	93	-0.157999	0.546807	-0.38464	0.149264	-0.423325	-0.460175	NaN	NaN	0.0639954	0.175722	-0.236611	NaN	0.00547409	0.106915	-0.229285	NaN	-0.333901	-0.0128098	NaN	-0.800408	-0.675209	NaN	NaN	0.338218	-0.275925	-0.218585	NaN	0.709344	0.435575	NaN	NaN	0.469743	0.176034	-0.0473175	NaN	-0.528058	-0.507737	NaN	NaN	-0.136598	-0.16937	NaN	NaN
Q5T5C7	SARS1	serine--tRNA ligase OS=Homo sapiens OX=9606 GN=SARS1 PE=1 SV=1	63	7	61.3	282	0.728448	0.000650206	0.868272	3.92121e-05	-0.883948	-0.922455	-1.14121	-1.77845	-0.418104	-0.169073	-0.126144	-0.485816	0.120934	-0.00467777	-0.52153	0.407481	0.20915	0.0752764	0.319314	0.200172	0.439318	0.20191	0.219204	0.485257	-0.0949965	0.242087	0.286822	0.123575	-0.430411	-0.446456	-0.645718	-0.0109415	-0.190291	-0.473096	-0.169275	-0.76642	-0.896592	-0.646351	-0.488244	0.749673	0.595915	0.294394	0.587824
Q86VP6	CAND1	Cullin-associated NEDD8-dissociated protein 1 OS=Homo sapiens OX=9606 GN=CAND1 PE=1 SV=2	809	50	136.3	8221	0.261922	0.246871	0.180563	0.449718	-0.938711	-0.749008	-1.14523	-1.73934	0.0910702	0.351398	0.426418	-0.0754128	0.231808	0.536232	0.176123	-0.17646	-0.148489	-0.0117016	-0.0972767	0.0699043	0.316206	0.060276	0.185011	0.109348	-0.745272	0.264605	0.118341	-0.450975	-0.554705	-0.645348	-0.975868	0.00743866	-0.120798	-0.442078	-0.241606	0.373873	0.0882206	-0.071579	-0.260143	-0.318668	-0.18746	-0.352573	-0.521175
Q13561	DCTN2	Dynactin subunit 2 OS=Homo sapiens OX=9606 GN=DCTN2 PE=1 SV=4	149	16	44.2	1243	0.321683	0.154815	0.370954	0.10074	-0.0711126	-0.744818	-1.36959	-1.45788	0.271088	0.370716	0.726254	-0.0476465	0.38035	0.472784	0.402542	0.844433	0.337374	0.216778	0.121468	0.409809	0.481825	0.129059	0.392511	0.352749	0.461655	0.32224	0.108741	0.187571	-0.453772	-0.418941	-0.544871	0.147837	0.352798	0.0874863	0.176364	0.162306	0.163057	-0.321457	-0.10672	0.32143	0.073637	0.020113	-0.20174
P62820	RAB1A	Ras-related protein Rab-1A OS=Homo sapiens OX=9606 GN=RAB1A PE=1 SV=3	143	5	22.7	1281	0.576598	0.151694	0.852039	0.0340719	-0.871387	0.840938	NaN	-1.40078	0.910782	-0.497848	NaN	-0.741544	0.582192	1.09161	NaN	0.414595	1.42717	1.41056	0.594461	0.267342	-0.387449	NaN	-0.322225	1.44356	0.710183	NaN	0.374346	0.0769949	-1.06126	NaN	-0.697072	0.589289	0.759466	NaN	-0.273579	0.327731	-0.146629	-1.40513	-0.421381	0.628558	1.4897	NaN	-0.155766
P11388	TOP2A	DNA topoisomerase 2-alpha OS=Homo sapiens OX=9606 GN=TOP2A PE=1 SV=3	71	8	174.3	707	0.302186	0.419596	0.337443	0.385383	-1.16039	-1.1981	-1.27176	-1.64879	-0.912755	-0.959344	-1.25371	-2.13219	0.773493	0.4841	-0.46727	1.31646	-1.46515	-0.703998	-1.18351	-0.534417	-0.406404	-0.745164	-0.177087	0.721987	0.862492	0.12215	-0.894584	0.614221	-0.997155	-0.52376	-1.62378	-0.42303	0.0654411	-1.03346	-1.72788	-0.359437	-0.437659	-0.997184	-1.19046	0.779204	-0.246373	-0.516587	-0.141877
P13010	XRCC5	X-ray repair cross-complementing protein 5 OS=Homo sapiens OX=9606 GN=XRCC5 PE=1 SV=3	509	25	82.7	4322	0.384159	0.0782636	0.366311	0.0891572	-0.795332	-0.31492	-1.07404	-1.53043	-0.731215	-0.380819	-0.419172	-0.809374	0.270105	-0.063015	-0.657986	0.713106	-0.718424	-0.0049839	-0.0581951	0.200487	-0.115734	-0.0235004	0.123056	0.511181	-0.803385	-0.018671	-0.176409	0.336073	-0.207703	-0.0272236	-0.544901	0.106157	-0.3529	-0.609205	-0.515106	0.328505	-0.0437737	0.00471878	0.136215	0.722878	0.488077	0.19355	0.269558
Q9C0B1	FTO	Alpha-ketoglutarate-dependent dioxygenase FTO OS=Homo sapiens OX=9606 GN=FTO PE=1 SV=3	40	10	58.2	498	0.13437	0.452862	0.206578	0.253415	-0.41792	-0.545614	1.22104	-0.899692	0.114087	-0.0253277	0.235049	-0.238375	-0.00697136	0.0763102	-0.228725	-0.322558	-0.176694	0.276089	-0.17306	0.23206	0.107338	-0.398328	0.214047	0.092412	0.0111485	0.139002	0.201911	-0.191441	-0.219028	0.712729	-0.533759	0.0561848	0.048028	-0.252957	-0.332028	-0.0811443	-0.0191393	-0.512037	0.0130949	0.0847721	0.0193195	-0.219098	0.00702286
M0QZP7	DMAC2	Distal membrane arm assembly component 2 (Fragment) OS=Homo sapiens OX=9606 GN=DMAC2 PE=1 SV=1	22	1	16.9	0	-0.318015	0.202571	-0.273897	0.294329	1.06873	0.896415	1.21474	1.2816	-0.6567	-0.447718	-0.628718	-0.220909	-0.106392	-0.0175066	0.113461	NaN	-0.236452	0.42196	-0.333736	-0.658886	-0.292732	-0.199191	0.0665359	-0.0422621	-0.255672	0.172681	0.356586	0.162781	0.732544	0.398118	0.376117	-0.267213	-0.396934	-0.056592	-0.312478	-0.138399	0.00551891	-0.126308	NaN	-0.677419	0.0772629	0.13237	0.347116
Q8NBI3	DRAXIN	Draxin OS=Homo sapiens OX=9606 GN=DRAXIN PE=1 SV=2	77	6	38.6	1094	-0.0409524	0.936237	-0.907645	0.0500173	-1.05552	-0.363752	-0.911752	-1.33705	0.138731	-1.00856	-0.57262	-0.965363	1.57741	1.08265	1.26303	0.575316	-2.28051	-1.07047	-1.53101	-0.973801	-0.19741	-1.20555	-0.585187	1.41911	2.38838	0.961065	1.17889	0.867737	0.611608	0.440446	-0.42862	1.2077	0.748055	0.689573	0.613746	1.09775	0.741025	0.607708	0.103367	-0.33172	0.0686617	0.654414	1.11645
A0A994J5C3	NRXN2	Neurexin 2 OS=Homo sapiens OX=9606 GN=NRXN2 PE=1 SV=1	38	7	185.1	1201	0.118612	0.727464	-0.353806	0.289581	-0.343036	-0.287503	0.2868	-0.16402	-0.123408	-0.285867	-0.212845	-0.150279	-1.90783	-0.172129	-0.742394	-1.26655	-1.2	-0.014493	-0.767206	-1.11563	0.192691	-0.508257	0.114626	0.65396	-0.228373	-0.0749779	-0.669251	-0.706964	0.362975	-0.573609	-0.753686	-0.90068	-0.237218	-0.142984	-0.376892	1.35319	0.659133	0.937454	0.561406	-1.1076	-0.379142	-0.21786	-0.0247746
Q9H444	CHMP4B	Charged multivesicular body protein 4b OS=Homo sapiens OX=9606 GN=CHMP4B PE=1 SV=1	22	5	24.9	65	0.281796	0.249977	0.274255	0.275067	-0.507106	-0.605968	-0.495613	-1.00232	0.0707588	0.0452023	-0.265135	-0.429505	1.23237	0.737992	0.366066	1.71104	0.0399628	0.331025	0.582458	0.911215	0.407369	0.851823	-0.161161	0.274544	0.41325	0.118987	0.116578	0.419257	0.328634	0.251218	-0.138528	0.271277	0.267243	-0.0650654	0.162413	-0.550954	-0.128777	-0.726031	0.121969	0.633521	0.403786	0.052968	-0.0124359
P08621	SNRNP70	U1 small nuclear ribonucleoprotein 70 kDa OS=Homo sapiens OX=9606 GN=SNRNP70 PE=1 SV=2	89	11	51.5	529	0.306277	0.227134	0.488402	0.0538525	-0.928596	-1.15297	-0.976295	-1.6403	-0.242387	-0.939032	-0.338416	-0.940511	0.585255	0.573359	0.52151	1.10824	-0.0340919	0.252676	-0.110327	-0.0614386	-0.193505	-0.564277	-0.201258	0.504615	0.106847	-0.0783119	-0.257842	0.206044	-0.44199	-0.553163	-0.805157	0.330983	0.0589552	-0.191029	0.120301	0.320511	0.108319	-0.210306	-0.451858	0.534416	0.339947	-0.0286446	0.0240965
Q969P0	IGSF8	Immunoglobulin superfamily member 8 OS=Homo sapiens OX=9606 GN=IGSF8 PE=1 SV=1	9	2	65	30	0.0788798	0.730426	-0.130671	0.596699	-0.0508003	NaN	NaN	-0.376238	-0.27929	NaN	NaN	0.0690899	-0.773467	-0.229364	NaN	0.268054	NaN	-0.134895	-0.222099	-0.516156	NaN	NaN	0.449938	-0.00839233	-0.207076	NaN	-0.181176	0.117614	NaN	NaN	0.179476	-0.00307655	0.116425	NaN	0.317488	NaN	0.510332	0.57824	-0.437047	-0.260161	NaN	NaN	0.451445
P15531	NME1	Nucleoside diphosphate kinase A OS=Homo sapiens OX=9606 GN=NME1 PE=1 SV=1	517	2	17.1	6322	0.443425	0.0940365	0.142226	0.616645	-1.01327	-0.766369	-1.79055	-2.25528	-0.0161057	0.286478	0.605302	-0.0640059	0.203019	-0.00780487	0.467092	-0.03967	0.337571	-0.0688009	-0.23537	0.136949	0.417615	0.00596905	0.192453	-0.196692	-0.0275669	0.219415	0.0708885	-0.709034	-0.593626	-0.451688	-0.649135	-0.123142	-0.365604	-0.226479	-0.259241	0.497874	0.259404	0.29229	0.091466	-0.345252	-0.205363	-0.082902	-0.506161
P26196	DDX6	Probable ATP-dependent RNA helicase DDX6 OS=Homo sapiens OX=9606 GN=DDX6 PE=1 SV=2	18	2	54.4	100	0.81987	0.0081821	0.636359	0.0287436	-1.37456	-1.21261	-1.29988	-1.90199	-0.718016	-0.29526	-0.524413	-1.27276	0.608122	NaN	-0.97914	1.04667	-0.0190239	NaN	0.161042	0.21075	0.0334854	-0.176319	-0.21831	0.754416	NaN	0.0873222	0.0623302	-0.00986385	-0.889011	-0.911703	-1.4595	0.092906	NaN	-0.925435	-0.686365	-0.74037	NaN	-0.793055	-0.435111	0.509378	-0.00495052	-0.152082	-0.097805
O75695	RP2	Protein XRP2 OS=Homo sapiens OX=9606 GN=RP2 PE=1 SV=4	13	3	39.6	18	0.360882	0.0669443	0.414963	0.0264186	-0.441424	-0.40743	NaN	NaN	NaN	0.309908	-0.106587	-0.0554857	NaN	-0.0577097	-0.361901	NaN	-0.150763	-0.0887575	NaN	0.25332	0.610294	NaN	NaN	NaN	0.292534	0.113773	0.375146	0.167226	-0.605492	NaN	-0.444485	NaN	0.0642405	0.0155401	0.275425	0.0284319	0.0663137	NaN	NaN	0.339264	0.195624	NaN	NaN
B4DPQ0	C1R	Complement C1r OS=Homo sapiens OX=9606 GN=C1R PE=1 SV=1	41	10	81.8	149	-0.310058	0.17207	-0.255383	0.274645	0.416889	0.385838	0.48948	0.55621	-0.517695	-0.559063	-0.526493	-0.301154	-1.0258	-0.539227	-0.83926	-0.828979	-0.625067	-1.2588	-0.489972	-0.648342	-0.77163	-0.285673	-0.122734	-0.419092	-0.528721	-0.648894	-0.626865	-0.752779	-0.213178	-0.526973	-0.0541172	-0.141134	-0.135983	-0.028923	0.304585	-0.847919	-0.838808	-0.897757	-0.222315	-0.959417	-0.179895	-0.0419521	0.0451307
Q8NFZ4	NLGN2	Neuroligin-2 OS=Homo sapiens OX=9606 GN=NLGN2 PE=1 SV=1	18	5	90.8	140	0.162633	0.560437	-0.0911753	0.760784	0.431243	0.60123	NaN	-0.952785	NaN	0.122437	0.0618715	-0.0867491	NaN	NaN	-0.175594	-0.223254	-0.252606	NaN	-0.381206	0.0422859	0.569623	NaN	0.655869	NaN	NaN	0.275096	0.03547	-0.246945	0.0345087	NaN	-0.215661	NaN	NaN	0.191006	0.00982571	0.840208	NaN	0.426841	0.422627	-0.208635	-0.0671768	NaN	-0.00261497
O00629	KPNA4	Importin subunit alpha-3 OS=Homo sapiens OX=9606 GN=KPNA4 PE=1 SV=1	59	3	57.9	619	0.708248	3.43467e-05	0.607657	0.000108105	-0.612821	-0.396026	NaN	-1.2309	-0.169385	-0.180926	-0.0800362	-0.589052	-0.134809	-0.1908	-0.501269	-0.0809298	0.536147	0.206919	0.36921	0.563321	0.384972	NaN	0.45783	0.194975	0.267633	0.182064	0.131271	-0.403463	-0.394611	NaN	-0.55125	-0.639478	-0.413845	-0.705709	-0.687001	-0.0553265	-0.113482	-0.161156	-0.18105	0.242624	0.144795	NaN	0.0501375
P05388	RPLP0	Large ribosomal subunit protein uL10 OS=Homo sapiens OX=9606 GN=RPLP0 PE=1 SV=1	305	15	34.3	3826	-0.0965461	0.69331	-0.162748	0.512671	-1.08334	-0.466055	-0.955715	-1.64996	0.0115986	0.0927753	0.792044	-0.0964851	0.359013	0.397808	0.378609	0.57869	-0.0966816	-0.314699	-0.0687408	-0.0368042	0.0910912	-0.5746	-0.337868	0.237175	-0.965143	-0.216661	-0.283346	0.260481	-0.00652885	0.0693874	-0.169394	0.957895	0.398251	0.510048	0.799093	0.456835	0.439289	0.313288	0.119579	0.305939	-0.00719643	-0.0800323	-0.136997
Q9Y333	LSM2	U6 snRNA-associated Sm-like protein LSm2 OS=Homo sapiens OX=9606 GN=LSM2 PE=1 SV=1	24	3	10.8	473	0.45332	0.109354	0.572934	0.0413655	-1.46921	-1.29615	-1.36707	-2.12132	0.0647745	0.366776	0.501401	-0.190389	0.741716	0.216411	0.594928	0.875753	-0.00987625	-0.00378323	0.120343	0.71684	0.27578	-0.112389	0.0823908	0.343005	0.433176	0.143374	0.172137	-0.200396	-0.875266	-0.359104	-0.956893	-0.0740585	-0.234702	-0.474081	-0.26592	-0.18721	-0.172859	-0.310415	-0.435911	0.481164	0.0363407	-0.0121584	-0.357673
P14625	HSP90B1	Endoplasmin OS=Homo sapiens OX=9606 GN=HSP90B1 PE=1 SV=1	858	35	92.4	10230	0.463134	0.0568993	0.191206	0.450459	-0.777872	-0.70919	-1.02189	-1.02141	-0.596455	-0.0499439	-0.821218	-0.611618	0.0606289	0.194578	-0.373734	0.744616	0.851221	0.40848	1.06973	-0.468779	-0.294186	-0.148874	-0.393539	0.418764	-0.920879	0.138718	-0.134392	-0.406851	-0.526073	-0.548704	-0.940969	0.234358	-0.0541592	0.109081	0.297974	-0.679159	-0.631182	-0.667334	-0.43819	-0.140152	-0.28829	-0.386213	-0.491558
Q14203	DCTN1	Dynactin subunit 1 OS=Homo sapiens OX=9606 GN=DCTN1 PE=1 SV=3	190	24	141.6	1903	0.265977	0.160028	0.419831	0.0266293	-0.805432	-0.481079	-0.829853	-1.34016	-0.167912	-0.0704498	0.286875	-0.327663	-0.450858	-0.542002	-0.459452	-0.180849	-0.322481	-0.208006	-0.556962	0.0937729	-0.112215	-0.405452	-0.0542974	0.036705	0.0935135	-0.16272	-0.397545	-0.527048	-0.996384	-1.05161	-1.10385	-0.273903	-0.235453	-0.365122	-0.297211	0.0259056	-0.0988503	-0.058898	-0.138145	-0.142494	-0.333431	-0.458537	-0.877309
Q14683	SMC1A	Structural maintenance of chromosomes protein 1A OS=Homo sapiens OX=9606 GN=SMC1A PE=1 SV=2	22	7	143.1	79	0.536734	0.023615	0.769131	0.00102207	-0.212193	-0.226022	-0.684548	NaN	-1.31853	-0.839791	-0.616706	-1.02749	-0.100889	-0.114893	-0.299683	0.572862	-0.476126	0.514387	NaN	-0.443984	-0.172926	-0.339646	NaN	0.406829	0.459466	0.195253	0.704538	-0.0544538	-0.0127974	-0.0172329	-0.609539	-0.176625	-0.255381	-0.497327	-0.601828	-1.077	-0.474516	NaN	-1.20913	0.234719	0.00224972	0.320869	NaN
O75628	REM1	GTP-binding protein REM 1 OS=Homo sapiens OX=9606 GN=REM1 PE=1 SV=2	8	1	32.9	0	0.444302	0.216903	0.474593	0.192798	-0.779289	NaN	-1.70968	-0.687383	NaN	-0.233406	NaN	-0.663207	NaN	0.381603	NaN	1.26911	NaN	0.0978765	0.351584	0.750936	0.503495	-0.032568	-0.329295	NaN	-0.518503	NaN	-0.0374031	0.633301	-0.0785341	-0.0254717	-0.080039	NaN	-0.069521	NaN	-0.28087	NaN	-0.59745	-0.75028	0.0673027	1.40706	NaN	0.223402	0.511238
Q6PCE3	PGM2L1	Glucose 1,6-bisphosphate synthase OS=Homo sapiens OX=9606 GN=PGM2L1 PE=1 SV=3	118	11	70.4	786	0.419574	0.0283637	0.302365	0.106128	-0.724463	-0.813722	-1.14067	-1.46817	-0.216781	0.190176	-0.0711603	-0.228864	-0.217747	-0.00828934	-0.025197	-0.297251	-0.420884	0.710732	-0.45306	-0.0371065	0.18218	0.0763102	0.499034	0.0674219	-0.572039	0.00179577	-0.042695	-0.217565	-0.0727272	-0.495128	-0.851404	-0.243158	-0.255628	-0.246638	-0.55598	0.0380011	-0.0230598	-0.394415	-0.180384	-0.207193	-0.0700321	-0.0507307	-0.0948143
Q15424	SAFB	Scaffold attachment factor B1 OS=Homo sapiens OX=9606 GN=SAFB PE=1 SV=4	349	15	102.6	4988	0.298372	0.162947	0.100655	0.668702	-0.58131	-0.436548	-1.03284	-1.73332	0.0592918	0.0512085	-0.0812645	-0.268768	0.478464	0.246819	0.155172	0.503778	-0.582314	-0.356745	-0.383915	0.309042	0.292135	-0.07197	0.167767	0.217793	0.970314	0.0887375	0.21188	-0.0681229	-0.203045	-0.338837	-0.537573	0.176779	0.2652	-0.249418	-0.22291	0.177828	0.343725	0.077137	-0.10605	0.265413	-0.217228	0.199877	-0.315374
A0A0C4DGQ5	CAPNS1	Calpain small subunit 1 OS=Homo sapiens OX=9606 GN=CAPNS1 PE=1 SV=1	23	6	33.8	527	0.0946359	0.502018	0.126668	0.378204	NaN	0.424528	NaN	0.218378	0.0456581	0.0839252	0.18081	0.183844	0.0672817	0.110323	0.0463161	-0.259604	-0.0133715	0.475924	-0.0274658	NaN	0.134118	NaN	0.147429	-0.00391579	0.604438	0.0804977	0.445383	NaN	0.118305	NaN	-0.452394	0.0758877	0.0255699	-0.0305462	0.125077	0.133706	-0.0374193	-0.0611916	-0.280471	NaN	0.0312929	NaN	-0.104362
P11216	PYGB	Glycogen phosphorylase, brain form OS=Homo sapiens OX=9606 GN=PYGB PE=1 SV=5	42	12	96.6	145	0.515223	0.0177121	0.768394	0.000508083	-0.861181	-0.811998	NaN	-0.990044	-0.912319	-0.667338	-1.18503	-1.27185	-0.0696135	-0.175864	-0.451819	0.112155	-0.0955372	0.536325	0.132952	0.00309467	0.00520801	NaN	-0.203483	-0.361883	-0.942728	-0.119147	-0.4252	-0.303547	0.0386953	NaN	-1.09261	-0.253734	-0.230164	-0.792097	-0.667137	-0.692046	-1.1081	-1.15404	-0.382901	0.541296	0.502514	NaN	0.123439
Q02952	AKAP12	A-kinase anchor protein 12 OS=Homo sapiens OX=9606 GN=AKAP12 PE=1 SV=4	246	35	191.4	2940	0.335152	0.0514451	0.422422	0.0122538	-0.406136	-0.501339	-0.689527	-0.891787	0.324205	0.159506	-0.361799	-0.0551662	0.314636	0.0359325	0.0593853	0.527372	0.829317	-0.155352	0.705721	0.245424	0.0888863	-0.0941238	-0.0610313	0.141277	0.792496	-0.104927	-0.0620079	-0.469631	-0.844244	-0.658735	-0.834002	-0.343786	-0.322474	-0.802158	-0.723966	-0.552284	-0.551262	-0.777639	-0.605585	-0.0508423	-0.44359	-0.303988	-0.437122
P30050	RPL12	Large ribosomal subunit protein uL11 OS=Homo sapiens OX=9606 GN=RPL12 PE=1 SV=1	223	8	17.8	2683	0.106402	0.610933	0.020021	0.934479	-0.781754	-0.347521	-0.607115	-1.47327	0.026947	-0.235235	0.316841	-0.387726	0.265352	0.151035	0.00188637	0.256262	-0.458485	-0.332317	-0.332821	-0.0407639	0.24045	-0.320581	-0.0682125	0.358198	-0.458031	0.0424232	-0.0392056	0.0779533	-0.142929	-0.159729	-0.734514	0.949537	0.36561	0.31617	0.476587	0.524864	0.343401	0.0817184	-0.215195	0.0407047	0.0878849	-0.0899658	-0.206404
Q9P035	HACD3	Very-long-chain (3R)-3-hydroxyacyl-CoA dehydratase 3 OS=Homo sapiens OX=9606 GN=HACD3 PE=1 SV=2	154	8	43.1	1769	0.806267	0.000870335	1.15168	4.3276e-06	-1.31105	-1.05807	-1.89498	-1.1675	-0.856137	-0.845454	-0.879213	-0.970683	-0.685028	-0.54676	-1.19035	0.192122	-0.941394	0.0392313	-0.484674	-0.326478	0.156059	-0.392075	-0.164816	0.508167	0.252125	0.0949268	-0.150809	-0.713284	-1.17721	-1.2188	-1.5374	-0.68728	-1.05514	-1.36899	-1.17469	-0.99303	-0.935108	-0.781847	-0.719316	-0.226293	-0.538517	-0.788959	-0.470762
Q13126	MTAP	S-methyl-5'-thioadenosine phosphorylase OS=Homo sapiens OX=9606 GN=MTAP PE=1 SV=2	58	8	31.2	1157	0.693378	5.40214e-05	0.641066	7.30371e-05	0.0985355	-0.222653	-0.536701	-1.39869	-0.286403	-0.179932	0.0466919	-0.0839701	-0.0858126	-0.00230598	-0.0448532	-0.507973	0.714793	0.68326	0.605704	0.500672	0.380353	0.573746	0.136889	0.440639	0.139462	0.150889	0.363694	-0.00813675	-0.422532	-0.326346	-0.52243	-0.0260534	-0.0490665	-0.346622	-0.0903091	-0.42355	-0.530495	-0.715223	-0.510862	0.308912	0.494796	0.441833	0.0321407
Q14515	SPARCL1	SPARC-like protein 1 OS=Homo sapiens OX=9606 GN=SPARCL1 PE=1 SV=2	518	23	75.2	7885	-0.874728	0.00501944	-0.284899	0.347573	1.10076	0.0957088	0.763592	1.41016	-0.0270157	-0.436302	-0.24007	0.954473	-1.20949	-0.440956	-0.94384	-1.20312	-1.57166	-1.30552	-1.44109	-0.895994	-0.543283	-0.657406	-0.407211	-0.991924	-0.242977	-0.912821	-0.813543	-0.775141	-0.76182	-0.413168	-0.986858	-0.276978	0.145424	-0.00611496	0.0238285	-0.956316	0.00269127	-1.26996	-1.5027	-1.11942	-0.955635	-0.470655	-0.39415
Q9BY44	EIF2A	Eukaryotic translation initiation factor 2A OS=Homo sapiens OX=9606 GN=EIF2A PE=1 SV=3	41	3	64.9	1036	0.211351	0.232278	0.230651	0.198732	-1.10881	-0.208678	0.843308	0.288198	0.0237379	0.0404282	-0.0507946	0.09303	0.0626926	0.448491	-0.246552	0.0857391	0.213645	0.0980654	0.0052166	0.47793	0.282476	0.283938	0.181994	0.096365	0.84441	-0.012022	0.101061	-0.338989	-0.506684	0.388371	-0.507437	-0.142157	0.362626	0.184551	-0.133965	0.336203	0.392596	0.391524	-0.0156479	0.368001	-0.0573721	0.330973	0.196362
P28074	PSMB5	Proteasome subunit beta type-5 OS=Homo sapiens OX=9606 GN=PSMB5 PE=1 SV=3	374	13	28.5	9476	0.0119502	0.947382	0.0205269	0.916793	-0.538588	-0.273157	-0.557217	-1.06028	-0.0614147	0.334446	0.493443	0.440672	0.232517	0.321646	0.40497	-0.101557	-0.143358	-0.157845	-0.264696	-0.171259	0.148872	-0.0820999	0.25103	0.117617	-0.353655	0.260939	0.191763	-0.340557	-0.334665	-0.163555	-0.302294	-0.00646782	0.0103245	-0.116581	0.0410995	0.357742	0.176838	0.256134	0.0383854	-0.258852	-0.132959	0.0079422	-0.227413
P17677	GAP43	Neuromodulin OS=Homo sapiens OX=9606 GN=GAP43 PE=1 SV=1	87	9	24.8	1059	0.162907	0.503842	0.445672	0.0626569	-0.800848	-0.890976	-1.0695	-1.14314	0.655372	-0.230148	-0.00971794	0.0343952	0.0720682	0.145287	0.394062	0.446422	-0.0478373	0.965315	-0.339739	-0.0149755	-0.509214	-0.623599	0.494328	-0.257096	0.495214	-0.429241	-0.13817	-0.316883	-0.827445	-0.962847	-1.01092	-0.0689745	-0.127533	-0.730866	-0.225626	-0.287197	-0.0295696	-0.382483	-0.511129	0.377851	-0.354759	-0.705609	-0.396297
Q9NZI8	IGF2BP1	Insulin-like growth factor 2 mRNA-binding protein 1 OS=Homo sapiens OX=9606 GN=IGF2BP1 PE=1 SV=2	104	18	63.4	801	0.288476	0.382516	0.560214	0.0881013	-0.682916	-0.831253	-0.387918	-1.24159	-0.933777	-0.969058	-1.19693	-1.39992	0.804655	0.452864	-0.445829	1.63148	0.0814552	0.00322437	0.122023	-0.185686	-0.386846	-0.619985	-0.653771	0.917997	-0.85852	0.18546	-0.198952	0.711057	-0.55555	-0.15655	-1.14167	0.214123	-0.201725	-0.947533	-1.0494	-1.25457	-0.790473	-1.47266	-0.412064	1.20828	0.495571	-0.334381	0.268202
Q01844	EWSR1	RNA-binding protein EWS OS=Homo sapiens OX=9606 GN=EWSR1 PE=1 SV=1	152	4	68.4	2668	0.138036	0.538439	0.123811	0.60427	-0.982396	-0.630079	-1.03547	-1.33971	0.239359	0.26804	0.439047	-0.106008	0.527012	0.305853	0.577694	0.365505	-0.465923	-0.237406	-0.438125	0.2493	0.151852	-0.135485	0.0106678	0.275759	0.578066	0.115814	0.156989	-0.221859	-0.526434	-0.298861	-0.504972	0.38698	0.504896	0.200764	0.100191	0.31768	0.34956	0.0877638	-0.0546932	0.0967941	-0.160604	0.0482311	-0.200868
A0A1B0GVI3	KRT10	Keratin 10 OS=Homo sapiens OX=9606 GN=KRT10 PE=1 SV=2	1843	29	63.3	43844	0.180282	0.650756	0.427091	0.276221	1.0584	0.512018	0.490223	-0.456175	0.850054	-1.08807	-1.31805	-0.264133	-0.405024	-0.584345	-0.728073	-1.5272	-0.893124	-0.173487	-1.21732	-0.0125961	-0.37302	0.3323	-0.5702	-0.195482	2.14808	-0.582579	0.348532	0.639521	-1.3621	-1.07509	0.253437	-0.151443	-0.386303	0.870687	-0.989384	-0.687439	-0.452982	0.55674	-0.286764	-0.274866	1.09776	0.0794277	0.800079
K7EL20	EIF3G	Eukaryotic translation initiation factor 3 subunit G (Fragment) OS=Homo sapiens OX=9606 GN=EIF3G PE=1 SV=8	69	1	29.3	411	0.760862	0.00291468	0.573555	0.0118588	-0.432979	-0.647128	NaN	-1.77733	NaN	-0.255905	-0.843082	-0.699164	NaN	NaN	-0.965319	-0.500762	-0.134118	NaN	-0.391645	0.547772	0.274841	NaN	0.0496655	NaN	NaN	-0.439397	0.0624542	-0.0871677	-0.693551	NaN	-0.676872	NaN	NaN	-1.21591	-0.722433	-0.305537	NaN	-0.603784	-0.536002	0.376881	-0.0394907	NaN	-0.0119352
P43121	MCAM	Cell surface glycoprotein MUC18 OS=Homo sapiens OX=9606 GN=MCAM PE=1 SV=2	30	6	71.6	141	0.752521	0.00115054	0.603508	0.00476491	0.132474	-0.460728	NaN	-0.918961	-0.505236	0.0446768	-0.0765343	-0.522162	0.282474	-0.495862	-0.444717	-1.08871	0.359562	0.0550127	-0.19719	0.457959	1.00623	NaN	0.535028	0.229041	0.35174	0.517788	0.525238	-0.622895	-0.565525	NaN	-1.24454	-0.470644	-0.406078	-0.370505	-0.474627	0.128532	0.0270901	-0.209825	-0.353779	-0.347908	-0.236341	NaN	-0.0948172
P13521	SCG2	Secretogranin-2 OS=Homo sapiens OX=9606 GN=SCG2 PE=1 SV=2	156	15	70.9	1726	-0.133796	0.584331	-0.0722807	0.79358	0.846347	0.451969	-0.197138	0.149073	-0.0561552	-0.0301514	0.826203	-0.198194	-0.540547	-0.427006	-0.889969	-0.800207	-0.932752	-0.469963	-1.2311	-0.0783529	0.00231361	-0.445876	0.460872	0.00104618	0.584655	-0.0912256	-0.0649996	-0.482615	-0.0803852	-0.178584	-0.902347	-0.513566	-0.462869	0.201541	0.218326	0.113197	-0.181374	-0.480405	-0.511203	-0.569268	-0.438016	-0.278832	-0.0944996
Q13257	MAD2L1	Mitotic spindle assembly checkpoint protein MAD2A OS=Homo sapiens OX=9606 GN=MAD2L1 PE=1 SV=1	37	4	23.5	69	0.456404	0.0755773	0.334529	0.194057	-0.149109	-0.190838	0.377993	-2.81785	-0.188825	-0.776454	0.0222893	-0.618493	0.147554	-0.205051	-0.264984	-0.0499115	-0.588964	-0.374781	-0.454758	0.341056	0.133603	0.252102	0.372214	0.622028	-0.417842	0.332911	0.482	-0.0505333	-0.406798	0.510942	-0.741488	-0.0732317	-0.193686	-0.154192	-0.394329	0.352429	0.14463	0.232484	-0.271862	0.325039	0.371761	0.363233	0.137825
P49257	LMAN1	Protein ERGIC-53 OS=Homo sapiens OX=9606 GN=LMAN1 PE=1 SV=2	23	5	57.5	80	0.441139	0.0988891	0.49662	0.0610028	1.24526	1.30455	NaN	-0.461762	-0.111807	-0.451004	-1.32016	-0.569533	0.00822449	-0.146906	-0.828385	0.274335	0.159168	0.67085	1.16089	0.430769	0.221215	NaN	0.27385	0.0983791	0.171082	0.182004	0.0820971	-0.301967	-0.7754	NaN	-1.16973	-0.394341	-0.0496101	-0.597449	-0.992401	-0.823554	-0.243817	-1.07338	0.441006	-0.202128	-0.269598	NaN	-0.0390215
C9JH19	CTSD	Cathepsin D OS=Homo sapiens OX=9606 GN=CTSD PE=1 SV=2	187	14	48.6	1489	0.460946	0.0152332	0.443195	0.0152445	-0.602144	-0.512907	-0.844296	-0.956357	-0.202551	-0.360682	-0.479514	0.366667	-0.599884	-0.602682	-0.499588	-1.05206	-0.538208	-0.546825	0.39024	-0.165108	-0.142742	0.254726	0.172529	0.011158	-0.319466	0.0297432	0.107193	0.0772743	0.081358	-0.0169239	0.0245247	0.122187	0.373322	0.288258	0.471529	-0.443935	-0.497127	-0.559381	-0.507999	0.236216	0.615845	0.339539	0.841526
Q99832	CCT7	T-complex protein 1 subunit eta OS=Homo sapiens OX=9606 GN=CCT7 PE=1 SV=2	119	18	59.3	1396	0.250176	0.311485	0.580466	0.0181162	-0.613608	-0.885157	-1.09064	-1.46937	-0.758765	-0.496632	-0.107371	-0.7055	0.276911	0.412589	0.0456181	1.1003	0.447298	0.355592	0.367423	-0.295889	-0.265086	-0.414549	-0.211377	0.247934	-0.97309	-0.0723171	-0.367993	0.18745	-0.592174	-0.20025	-0.894256	-0.210134	-0.310308	-0.298603	-0.130696	-1.08502	-0.936543	-0.946773	-0.509996	0.51943	0.420273	-0.226412	0.30075
P51991	HNRNPA3	Heterogeneous nuclear ribonucleoprotein A3 OS=Homo sapiens OX=9606 GN=HNRNPA3 PE=1 SV=2	409	11	39.6	2568	0.575513	0.0143916	0.559604	0.0131874	-0.635434	-0.285973	-1.35594	-1.13935	-0.60644	-0.791962	-0.988428	-1.15892	0.308523	-0.141647	-0.905251	0.960618	0.201008	0.398976	0.218094	0.31208	-0.171534	-0.0108366	-0.307512	0.58288	-0.54416	-0.193792	-0.333076	0.212713	-0.196632	-0.632612	-0.622776	0.0940876	-0.463141	-0.93522	-0.808527	-0.625859	-0.831146	-0.645084	-0.197164	0.755827	0.37171	0.00459194	0.0488644
Q9BXK5	BCL2L13	Bcl-2-like protein 13 OS=Homo sapiens OX=9606 GN=BCL2L13 PE=1 SV=1	10	3	52.7	110	0.242463	0.169159	0.335282	0.0571996	-0.406889	0.518238	NaN	NaN	0.190816	0.133136	0.124674	-0.149773	0.226226	0.313889	0.0363941	NaN	0.661345	0.406198	NaN	0.365917	0.450023	NaN	NaN	0.457818	0.045001	0.145484	0.284998	-0.291767	-0.478734	NaN	-0.995011	0.309123	0.194694	-0.282185	-0.269953	0.0818691	-0.0769539	NaN	NaN	-0.0110474	0.156732	NaN	NaN
P61201	COPS2	COP9 signalosome complex subunit 2 OS=Homo sapiens OX=9606 GN=COPS2 PE=1 SV=1	29	9	51.6	307	0.322805	0.0812678	0.288182	0.114807	-0.576018	-0.449487	-0.458497	-1.63905	-0.183728	0.214318	0.373057	-0.11393	-0.237001	-0.052103	-0.0256176	0.34065	0.145999	0.40618	-0.454844	0.285638	0.29215	0.0786638	0.0364609	0.187599	-0.316551	0.257728	0.0583725	-0.0683918	-0.0366631	0.235085	-0.425061	0.291857	0.0302906	0.000915527	-0.0481071	0.166735	0.0777721	-0.790174	-0.00134754	0.33415	0.573507	0.370501	-0.0515032
Q9Y230	RUVBL2	RuvB-like 2 OS=Homo sapiens OX=9606 GN=RUVBL2 PE=1 SV=3	53	8	51.1	466	0.604537	0.0081821	0.91717	8.68328e-05	-0.629923	-0.38249	-0.986462	-0.747368	-0.884385	-1.06482	-0.991249	-1.00916	0.407013	0.19518	-0.49963	0.754017	0.201377	0.742996	0.12838	0.00911808	0.206474	-0.0673943	-0.156158	0.682135	-0.179711	-0.0056448	-0.264333	0.131811	-0.401874	-0.779442	-0.718739	0.232468	-0.190476	-0.54084	-0.334867	-0.80937	-0.950578	-1.08233	-0.39624	0.809333	0.642814	0.442597	0.252747
A0A7I2YQF8	EIF3I	Eukaryotic translation initiation factor 3 subunit I OS=Homo sapiens OX=9606 GN=EIF3I PE=1 SV=1	24	3	40.5	328	0.469532	0.027732	0.29864	0.144418	-0.682432	-0.629187	-0.417565	-1.43686	NaN	0.279924	-0.00825024	-0.361685	NaN	-0.103245	-0.52256	0.413976	0.397655	0.39088	0.376649	-0.0630302	0.163609	-0.212705	0.255009	NaN	-0.389112	0.14771	0.160769	0.0962982	0.155109	0.864178	-0.556092	NaN	0.0968132	-0.556506	-0.254836	0.0995302	0.262964	-0.185369	-0.22222	0.422806	0.752107	0.400093	0.378669
Q8N2S1	LTBP4	Latent-transforming growth factor beta-binding protein 4 OS=Homo sapiens OX=9606 GN=LTBP4 PE=1 SV=2	34	6	173.3	14	-0.0868622	0.652574	-0.156524	0.424042	0.803221	0.76544	0.631598	0.317506	0.0225525	-0.0417719	-0.427399	-0.286722	0.132171	0.381865	0.211994	-0.29709	-0.694957	-0.496735	-0.152274	-0.00866699	0.174986	0.666493	0.209805	0.267937	0.737737	0.2005	0.168608	-0.200697	0.351607	-0.156284	-0.263967	0.106714	0.145463	0.105371	0.0519609	0.100775	0.105652	-0.08887	-0.0982914	-0.226418	-0.0904655	0.563542	0.396237
A0A2R8Y5Y7	RPL9	Large ribosomal subunit protein uL6 OS=Homo sapiens OX=9606 GN=RPL9 PE=1 SV=1	23	4	25	129	0.47603	0.126997	0.366719	0.230687	-1.00756	-0.760118	-1.4747	NaN	-0.622733	-0.439503	-1.37852	-1.51131	0.454561	0.402091	-1.09486	0.95301	0.49814	0.279061	NaN	-0.414001	-0.231807	-0.681993	NaN	0.577758	-0.589787	-0.648674	0.194041	0.133926	-0.286683	-0.685956	-0.629629	0.382475	-0.157427	-0.831706	-0.431606	-1.08912	-0.968916	NaN	-0.586239	0.609491	0.410905	-0.490541	NaN
Q9Y680	FKBP7	Peptidyl-prolyl cis-trans isomerase FKBP7 OS=Homo sapiens OX=9606 GN=FKBP7 PE=1 SV=2	12	2	25.8	51	0.398034	0.0948562	0.321928	0.174883	0.0870485	NaN	0.11244	-0.46214	NaN	1.05853	0.419868	0.74114	NaN	-0.408083	-0.0813131	-0.647198	NaN	0.362864	1.61373	0.478528	0.342093	0.617872	0.161051	NaN	0.485446	0.104462	0.236556	-0.800615	-0.380509	-0.968204	-1.14836	NaN	-0.679502	-0.422117	-0.50951	NaN	-0.843392	-0.606015	-0.0824738	-0.4051	NaN	-0.364115	-0.297708
A6NHL2	TUBAL3	Tubulin alpha chain-like 3 OS=Homo sapiens OX=9606 GN=TUBAL3 PE=1 SV=2	250	1	49.9	1467	1.03006	0.00183498	1.32979	6.65413e-05	-1.47829	-1.3075	-0.747949	0.214843	-1.35281	-1.88368	-1.97692	-2.02995	-1.08322	-0.384583	-1.54614	0.390197	-0.153589	1.11384	-0.0470057	-0.0280676	0.0173483	-0.441703	-0.144413	0.239893	-1.22639	-0.214394	0.127988	-0.784217	-0.968075	-0.48643	-1.83193	-1.0604	-1.13766	-1.77678	-1.82759	-1.91366	-2.36985	-0.372722	-0.457952	0.63208	0.309281	-0.201355	0.383103
Q16775	HAGH	Hydroxyacylglutathione hydrolase, mitochondrial OS=Homo sapiens OX=9606 GN=HAGH PE=1 SV=2	119	7	33.8	1308	0.526036	0.00108164	0.472827	0.00175892	-0.68555	-0.592864	-0.774018	-1.06435	-0.030385	0.0349998	-0.115065	0.0296707	-0.0404739	0.175282	-0.135928	-0.466595	0.214551	0.724304	0.121557	0.22418	0.321665	0.170748	0.400473	0.0063734	0.172301	0.0712976	-0.000889778	-0.252027	-0.555261	-0.386107	-0.715611	-0.259042	-0.19682	-0.429648	-0.303195	0.198198	0.0270567	-0.212253	-0.265287	0.0470896	0.0221281	0.109941	0.26635
A0A6Q8PFJ0	LMNA	Lamin A/C OS=Homo sapiens OX=9606 GN=LMNA PE=1 SV=1	632	30	80.9	6720	0.886272	0.00968109	0.706014	0.0300875	-1.20145	-1.17468	-0.72447	-1.29275	-0.462183	-0.0694885	-0.509974	-0.375458	-0.657446	-0.639326	-0.632315	-0.382273	1.90068	-0.228584	1.27812	-0.198887	-0.82449	-0.0108738	-0.489489	0.179684	0.725273	-0.0842838	0.0568523	-0.838104	-0.732296	-0.406664	-0.599718	0.253563	0.49007	0.288496	0.787277	-1.14599	-1.08622	-1.00641	-1.33158	0.00509834	-0.0211468	0.0232983	-0.121424
Q8NE71	ABCF1	ATP-binding cassette sub-family F member 1 OS=Homo sapiens OX=9606 GN=ABCF1 PE=1 SV=2	23	6	95.9	294	0.731167	0.0169765	0.172564	0.578881	-0.507129	-1.07861	-2.03907	-2.29192	NaN	-0.35967	0.11456	-0.246286	NaN	0.0435047	0.261835	0.363799	0.139868	-0.508797	-0.315673	0.411254	0.0310125	-0.167871	0.477417	NaN	1.07426	0.313545	0.117669	-0.195545	-0.676695	-0.294071	-0.675833	NaN	0.103259	-0.388052	-0.56817	0.44056	0.118567	0.429454	0.0614672	0.115288	-0.152229	0.278862	-0.216632
A0A6Q8PFC2	NOVA2	NOVA alternative splicing regulator 2 OS=Homo sapiens OX=9606 GN=NOVA2 PE=1 SV=1	7	2	55.6	39	0.421543	0.148565	-0.00658925	0.988418	NaN	NaN	-0.826657	-0.95079	NaN	0.385456	-0.556194	NaN	NaN	0.145367	-0.791747	NaN	NaN	0.180062	-0.156957	NaN	0.0581503	-0.273411	0.119615	NaN	-0.194242	0.190591	NaN	NaN	0.780473	-0.886256	NaN	NaN	0.0673428	-0.449947	NaN	NaN	0.278841	-0.393612	NaN	NaN	NaN	-0.495291	0.160869
O75487	GPC4	Glypican-4 OS=Homo sapiens OX=9606 GN=GPC4 PE=1 SV=4	59	9	62.4	572	0.355796	0.346295	-0.0169901	0.971569	0.0405741	0.096344	-0.0598307	-0.703347	NaN	-1.01992	-0.000299454	-0.725241	NaN	-0.819874	-1.22095	-1.14337	-0.291773	-0.312487	-0.611412	0.0986729	0.126937	-0.11034	0.542976	NaN	-0.632854	-0.224508	-0.583172	0.729189	0.123853	0.673595	0.724968	NaN	-1.62588	-0.895426	-1.05199	0.828836	1.16073	0.81793	0.0824013	0.497896	0.265388	0.569866	-0.112683
O75348	ATP6V1G1	V-type proton ATPase subunit G 1 OS=Homo sapiens OX=9606 GN=ATP6V1G1 PE=1 SV=3	18	3	13.7	87	0.686243	0.00515811	0.735095	0.00247593	-0.568335	NaN	-0.279037	-0.932486	0.32218	-0.337648	-0.673848	-0.833081	0.139351	0.210223	-0.168093	0.674098	NaN	0.655403	0.0196953	0.581452	0.599026	0.252114	0.0718012	0.77753	0.96307	0.404644	0.31344	0.16051	-0.262824	-0.163238	-0.859735	0.708138	0.364411	-0.106436	0.15556	NaN	-0.248547	-0.822716	-0.794999	0.565175	NaN	0.488057	-0.0465574
Q8IUE6	H2AC21	Histone H2A type 2-B OS=Homo sapiens OX=9606 GN=H2AC21 PE=1 SV=3	362	2	14	5319	0.845171	0.00598155	0.977489	0.00144873	-1.4739	-0.705924	-2.18916	-1.4648	-1.1162	-0.904558	-1.00229	-1.13088	-0.117928	-0.205989	-0.600453	NaN	-0.0245247	0.506927	0.831887	-0.493621	-0.0756788	-1.12801	-0.48844	0.412369	-0.7356	-0.0423012	-0.378221	-0.532071	-0.72045	-1.22687	-0.729439	-0.419907	-0.893115	-0.972045	-0.456893	-1.22691	-1.26829	-2.1731	NaN	-0.423251	-0.221953	-0.968723	-0.736239
P02765	AHSG	Alpha-2-HS-glycoprotein OS=Homo sapiens OX=9606 GN=AHSG PE=1 SV=2	71	5	39.3	375	1.67441	2.53885e-05	1.25669	0.000450627	-2.64307	-2.25794	-1.92186	-1.82337	0.498191	-2.0633	-1.86079	-1.3597	-1.62652	-1.45628	-1.18354	-1.73646	-1.46992	-0.034893	0.0164871	-0.649536	-0.170668	1.45796	-0.383361	-0.541112	0.0132313	0.799337	1.56585	-1.74231	-1.69175	-2.23981	-1.35281	-1.66832	-1.67747	-0.989563	-1.18137	-2.57158	-2.17631	-2.42806	-1.61867	-1.48529	-1.2773	-0.978056	-0.949002
F8VW96	CSRP2	Cysteine and glycine rich protein 2 OS=Homo sapiens OX=9606 GN=CSRP2 PE=1 SV=1	16	4	26.7	111	-0.127337	0.710165	-0.0707738	0.857094	-0.175088	0.490886	0.0588207	-1.21563	1.76837	1.48619	0.98667	-0.531327	1.16832	1.3801	0.459527	-0.277233	-0.211567	0.457837	0.529479	0.409151	0.56048	0.631285	0.369596	0.697768	0.294339	0.246068	-0.252163	0.729584	0.708823	1.29048	-0.804322	1.24737	1.1403	0.385846	-0.774482	0.457216	0.809556	-0.926574	-0.508713	0.338143	0.275626	0.620469	0.470023
O14531	DPYSL4	Dihydropyrimidinase-related protein 4 OS=Homo sapiens OX=9606 GN=DPYSL4 PE=1 SV=2	145	17	61.8	1350	0.242586	0.287363	0.183957	0.442404	-0.796234	-0.366675	-1.18261	-1.55697	0.0253868	0.378179	0.235092	-0.218676	-0.143782	0.108189	-0.330534	-0.257795	-0.391383	0.143427	-0.517187	0.038805	0.215035	-0.271745	0.22372	0.0765362	-0.5988	0.0750828	-0.0892754	-0.465666	-0.551677	-0.772049	-1.01082	-0.255251	-0.315204	-0.440883	-0.559285	0.480467	0.472853	0.33084	0.316071	-0.312922	-0.0873585	-0.367561	-0.628679
P30085	CMPK1	UMP-CMP kinase OS=Homo sapiens OX=9606 GN=CMPK1 PE=1 SV=3	70	6	22.2	797	0.952609	0.000852743	0.765443	0.00363427	-0.631768	-1.06826	-0.939268	-1.44363	-0.40163	-0.473343	-1.17057	-0.729759	0.0803709	-0.452665	-0.896584	0.194432	0.382389	0.363883	1.03822	0.658886	0.115439	0.530891	-0.0509014	0.545604	-0.226393	-0.247306	0.0963697	0.533372	-0.153807	0.201427	0.00305939	0.291187	-0.0335112	-0.494817	-0.198115	-0.982887	-1.01305	-1.26242	-0.985136	1.384	1.21949	0.804808	0.689077
O60264	SMARCA5	SWI/SNF-related matrix-associated actin-dependent regulator of chromatin subfamily A member 5 OS=Homo sapiens OX=9606 GN=SMARCA5 PE=1 SV=1	20	3	121.8	136	0.433473	0.096973	0.431486	0.0853748	-0.61361	0.128677	NaN	NaN	-0.572276	-0.752625	-0.447341	-0.919953	0.455955	-0.154821	-0.496538	0.522622	0.00328255	1.10742	NaN	-0.340558	-0.31859	NaN	NaN	0.716389	-0.206673	0.16388	0.0627089	0.609526	-0.123446	NaN	-0.560005	0.359623	-0.090476	-0.0880127	-0.616552	-0.305579	-0.163457	NaN	-0.19879	0.902523	0.612752	NaN	NaN
O43684	BUB3	Mitotic checkpoint protein BUB3 OS=Homo sapiens OX=9606 GN=BUB3 PE=1 SV=1	13	5	37.1	43	0.232009	0.341237	0.349604	0.14993	-0.461574	-0.728023	NaN	-1.52175	-0.877088	0.298622	0.474813	-0.389083	-0.145604	NaN	0.307624	0.551118	-0.374179	NaN	-0.245665	0.111712	0.365945	NaN	0.0622568	0.1819	NaN	0.0738525	-0.312504	-0.118208	-0.678352	NaN	-0.524024	-0.310087	NaN	-0.0893764	-0.148705	0.444613	NaN	0.107384	0.0814981	0.197255	0.210403	NaN	0.312759
Q12888	TP53BP1	TP53-binding protein 1 OS=Homo sapiens OX=9606 GN=TP53BP1 PE=1 SV=2	91	22	213.4	601	0.175511	0.306872	0.217348	0.21067	-0.31266	-0.0665379	-0.895734	-1.23716	0.217055	0.316274	0.242065	0.171379	0.364166	0.156918	0.418212	0.352734	0.072464	0.125936	-0.0627975	0.321184	0.149047	0.0524912	0.331734	0.059618	0.689245	-0.0602379	0.00141907	-0.0552893	-0.346341	-0.326721	-0.416599	0.00247097	0.0222559	-0.170705	-0.337403	0.276898	0.256974	0.168782	-0.185234	0.1296	0.271073	0.190949	0.0108948
P07996	THBS1	Thrombospondin-1 OS=Homo sapiens OX=9606 GN=THBS1 PE=1 SV=2	172	20	129.3	1740	0.0965249	0.755118	-0.0732623	0.833186	0.217293	-0.352338	0.334997	-0.0785494	-0.138827	-0.179895	-0.65	-0.234389	-1.24614	-0.711424	-1.13745	-1.68349	-0.841107	-0.319332	-0.848785	-0.221571	-0.438334	0.0625629	-0.0386868	-0.354813	-0.944594	-0.226745	-0.138676	0.731714	0.59217	0.540186	0.549043	-0.599019	-0.917086	-0.60112	-0.624324	-1.24869	0.277853	-1.0042	0.0338373	0.971178	0.480543	0.411848	0.020422
Q9HCB6	SPON1	Spondin-1 OS=Homo sapiens OX=9606 GN=SPON1 PE=1 SV=2	25	5	90.9	102	0.24754	0.459157	0.165989	0.645501	0.419965	1.71473	-0.0586987	-0.085393	0.32634	1.26494	-0.821911	-0.51316	-0.856163	-0.476146	-0.851039	-1.83299	-0.561248	0.0241451	1.17141	0.539712	-0.483055	1.90358	-0.286294	-0.809993	-0.48968	0.263462	-0.171156	-0.33112	-0.314115	-0.616651	-0.886917	-1.07823	-0.793622	-0.565281	-0.604962	-1.0199	-0.836683	-1.07834	-1.10261	-0.735149	-0.606383	0.0709925	0.0657759
Q8TB73	NDNF	Protein NDNF OS=Homo sapiens OX=9606 GN=NDNF PE=1 SV=2	89	12	64.6	806	0.465171	0.145277	0.150261	0.668526	-0.549851	-0.96216	-0.587609	-1.00373	-0.536833	-1.82393	-1.23925	-0.713282	0.869402	0.174173	0.246366	-0.707801	-0.647543	-0.641075	-0.68031	-1.11755	0.666766	-0.752779	-0.124959	0.874929	0.489915	0.800475	-0.0159473	-0.708637	0.398363	-0.354754	-0.400842	0.370605	0.553568	0.39362	0.312491	-0.897327	-0.783265	-0.96462	-0.903806	-0.819691	-0.599572	0.233027	0.517287
Q3LXA3	TKFC	Triokinase/FMN cyclase OS=Homo sapiens OX=9606 GN=TKFC PE=1 SV=2	15	3	58.9	185	0.848722	0.00168688	0.637892	0.0108822	-0.906176	-1.30038	NaN	NaN	-0.108098	0.035841	NaN	NaN	-0.344039	-0.354722	NaN	NaN	0.369958	0.506305	NaN	0.379562	0.371533	NaN	NaN	0.460517	0.0268803	NaN	NaN	-0.56205	-0.492309	NaN	NaN	-0.118574	-0.321702	NaN	NaN	-0.349745	-0.327067	NaN	NaN	0.0848207	0.394198	NaN	NaN
P13667	PDIA4	Protein disulfide-isomerase A4 OS=Homo sapiens OX=9606 GN=PDIA4 PE=1 SV=2	819	30	72.9	12073	0.510657	0.00495925	0.159682	0.369474	-0.719728	-0.468716	-0.791758	-1.09231	-0.604671	-0.243967	-0.668205	-0.286196	-0.134941	-0.00639916	-0.0969467	-0.00756645	0.453634	0.0977039	0.517197	-0.403866	-0.0893669	-0.260952	-0.138132	0.25572	0.0206566	0.244396	0.225611	-0.551369	-0.648687	-0.553293	-0.856943	0.0777054	-0.0435486	0.0850201	0.241463	-0.191483	-0.531273	-0.328392	-0.500895	-0.394268	-0.585503	-0.315609	-0.433186
P18669	PGAM1	Phosphoglycerate mutase 1 OS=Homo sapiens OX=9606 GN=PGAM1 PE=1 SV=2	720	12	28.8	14151	0.67557	0.000150757	0.446162	0.00479918	-0.725742	-0.425392	-0.815441	-1.26592	-0.396448	-0.17066	-0.192539	-0.313499	-0.514849	-0.390581	-0.576689	-0.223877	0.743267	0.892403	0.597601	0.312935	-0.17001	0.204205	0.167675	-0.0186882	-0.581604	-0.0994797	-0.127708	-0.015955	0.0369854	0.201059	-0.0914001	0.0314465	-0.0198975	0.0711746	0.136131	-0.150085	-0.299797	-0.221964	-0.165613	0.420532	0.565905	0.242323	0.157143
P41208	CETN2	Centrin-2 OS=Homo sapiens OX=9606 GN=CETN2 PE=1 SV=1	121	7	19.7	1435	-0.0990135	0.6549	0.0645821	0.79358	-0.631666	-0.155393	-0.824771	-1.1079	0.0810156	-0.083313	0.0867748	0.054616	0.291636	0.268104	0.599288	0.677052	-0.629898	-0.439472	-0.637778	-0.272842	0.22608	-0.553246	-0.252484	-0.0395651	0.809967	0.0618601	-0.0442801	0.474394	0.205371	0.551119	0.235502	0.0614252	0.291677	0.346235	-0.0837536	-0.220471	-0.334246	-0.345158	-0.327655	0.606441	0.362849	0.530632	-0.011034
O15347	HMGB3	High mobility group protein B3 OS=Homo sapiens OX=9606 GN=HMGB3 PE=1 SV=4	201	5	23	2009	0.0864962	0.81989	-0.190465	0.623543	-1.6532	-1.41177	-2.36001	-2.4157	0.528725	-0.0130043	0.578028	-0.331318	0.825611	0.823681	0.738152	0.834793	-1.06491	-0.875315	-1.12988	0.0406113	-0.00538635	-0.543144	0.164419	0.186699	0.359034	0.326248	-0.0416031	0.278233	-0.138882	0.127293	-0.117258	0.594612	0.593416	0.309593	-0.0555592	0.755047	0.607632	0.38759	0.0688229	0.553827	0.143074	0.377316	-0.17643
Q13232	NME3	Nucleoside diphosphate kinase 3 OS=Homo sapiens OX=9606 GN=NME3 PE=1 SV=2	13	2	19	83	0.318511	0.11819	0.201634	0.342711	-0.305333	-0.0571852	-0.412742	0.160962	-0.567539	-0.40361	-0.432092	NaN	-0.552966	NaN	-0.0555391	-1.03744	-0.241809	NaN	0.072197	-0.438706	0.0838413	0.15418	0.0293446	-0.240743	NaN	0.198998	NaN	-0.677771	-1.0274	-0.389199	NaN	-0.0961723	NaN	0.108458	NaN	-0.0853548	NaN	-0.195846	-0.124328	-0.663335	-0.596597	-0.0622234	0.205216
Q5VU97	CACHD1	VWFA and cache domain-containing protein 1 OS=Homo sapiens OX=9606 GN=CACHD1 PE=2 SV=2	44	9	142.2	110	0.140027	0.473685	0.0796898	0.709811	NaN	0.390334	0.339231	0.222778	-0.268163	-0.443534	-0.609596	-0.12779	0.132603	0.473106	0.38977	-0.320954	-0.372166	-0.627147	0.0493317	NaN	0.103024	-0.23055	0.270029	0.347635	0.376797	0.823336	0.821605	NaN	-0.196271	-0.262994	-0.676078	0.0205154	-0.0338345	0.0742226	-0.011447	0.127382	-0.0298309	0.0437822	-0.207143	NaN	-0.181185	0.359077	0.609267
P04066	FUCA1	Tissue alpha-L-fucosidase OS=Homo sapiens OX=9606 GN=FUCA1 PE=1 SV=4	28	6	53.7	93	0.129512	0.513575	0.042333	0.857094	-0.0963049	-0.0860691	0.196193	0.279634	-0.494831	0.691566	-0.297562	-0.124194	-0.454508	-0.411408	-0.231554	-1.44165	-0.32628	-0.0083189	0.167008	-0.345173	-0.394394	0.953806	0.151122	-0.140239	-0.705867	-0.175684	-0.0161467	-0.216489	-0.00454521	0.0992861	-0.251137	-0.333433	0.277879	0.303613	-0.0830069	-0.183365	-0.140403	-0.149783	-0.436018	-0.455523	-0.212187	-0.0426121	0.244578
O00625	PIR	Pirin OS=Homo sapiens OX=9606 GN=PIR PE=1 SV=1	54	7	32.1	466	0.394459	0.139007	0.212029	0.459143	-0.816941	-0.724682	-1.76816	-1.62584	0.0119543	0.254907	0.141245	0.352104	-0.121693	-0.00984764	0.0572929	NaN	-0.233727	-0.274792	-0.478325	-0.0141611	0.566486	-0.0107317	0.109312	0.0839138	-0.089282	0.361467	0.0692282	0.155351	0.0560617	0.185537	0.190081	0.483087	0.162815	0.698819	0.655304	-0.453078	-0.697449	-0.707188	NaN	0.371067	0.192202	0.223076	0.102516
P48431	SOX2	Transcription factor SOX-2 OS=Homo sapiens OX=9606 GN=SOX2 PE=1 SV=1	10	3	34.3	27	0.170132	0.608962	0.579224	0.0891572	-0.83093	NaN	NaN	-1.79637	-0.84868	-0.549971	0.167158	NaN	-0.264709	-0.464712	-0.330608	0.637465	NaN	-0.868071	-1.21546	0.0254002	-0.14793	NaN	0.157274	-0.141397	-0.0721207	-0.182283	NaN	-0.252523	-0.949206	NaN	NaN	-0.715879	-0.851345	-0.947472	NaN	NaN	0.0921135	0.106828	-0.291901	0.23607	NaN	NaN	-0.418584
O15075	DCLK1	Serine/threonine-protein kinase DCLK1 OS=Homo sapiens OX=9606 GN=DCLK1 PE=1 SV=2	47	3	82.2	561	0.133371	0.659256	0.207451	0.501361	-0.945652	-0.485894	-1.29891	-1.00758	0.784369	0.231257	0.582253	-0.108249	-0.854929	-0.921051	-1.17366	-0.928894	-0.558926	-0.00299358	-0.691345	-0.336225	0.148093	-0.674573	0.0877542	-0.425359	-0.502192	-0.73342	-0.460087	-1.24957	-0.42023	-1.61874	-1.51252	-0.751683	-0.889791	-1.22921	-0.937172	0.360344	0.416017	-0.0815105	0.089263	-1.12207	-0.657851	-0.954492	-0.539735
Q96IY4	CPB2	Carboxypeptidase B2 OS=Homo sapiens OX=9606 GN=CPB2 PE=1 SV=2	65	7	48.4	422	-0.30978	0.166573	-0.353229	0.115431	0.900258	0.678971	1.12583	0.890479	-0.283666	-0.370043	-0.418555	0.400885	0.144943	0.418708	0.198254	-0.993436	-0.149158	0.304037	-0.507251	-0.540902	-0.118562	-0.132298	0.159864	-0.148595	-0.402106	0.233289	0.362352	0.334914	0.643469	0.729092	0.376704	0.0624666	-0.257761	0.22783	-0.272081	-0.116622	0.196267	-0.235612	0.808522	-0.630324	0.141679	-0.0615196	0.431974
P14174	MIF	Macrophage migration inhibitory factor OS=Homo sapiens OX=9606 GN=MIF PE=1 SV=4	389	5	12.5	4445	0.0360638	0.846753	-0.222292	0.21194	0.472025	0.69058	-0.364038	-0.746427	0.768574	1.01933	1.05747	1.09902	0.508217	0.61071	0.893286	0.270626	0.723415	0.89114	0.77722	0.660723	0.395308	0.555853	0.62377	0.442732	0.138968	0.398611	0.545065	0.690746	0.435497	0.779165	0.549488	0.893171	0.674314	0.859629	1.01844	0.8908	0.832787	0.781185	0.821363	0.294165	0.364182	0.257246	0.292328
P43487	RANBP1	Ran-specific GTPase-activating protein OS=Homo sapiens OX=9606 GN=RANBP1 PE=1 SV=1	265	6	23.3	3487	0.777593	0.00114524	0.68074	0.00240787	-0.501427	-0.54479	-1.40775	-2.33451	-0.306032	-0.465139	-0.302387	-0.62257	0.154852	-0.164501	-0.428616	0.605831	-0.00226212	-0.0770912	0.335598	0.888294	0.322025	0.33835	0.0875015	0.270344	0.297976	0.173578	0.12859	0.126829	-0.404146	-0.0707874	-0.548889	-0.232735	-0.378607	-0.610134	-0.625917	-0.178156	-0.502066	-0.485664	-0.393396	0.977459	0.54727	0.475931	0.120167
Q96TC7	RMDN3	Regulator of microtubule dynamics protein 3 OS=Homo sapiens OX=9606 GN=RMDN3 PE=1 SV=2	43	2	52.1	348	0.415852	0.00537848	0.440728	0.00232385	-0.314258	-0.0318375	-0.444849	0.522303	0.0421829	-0.130073	-0.455144	-0.241854	-0.300472	-0.221554	-0.353449	0.0953217	-0.151759	0.380315	0.281843	0.160382	0.233018	0.366427	0.726451	0.0196218	0.503275	0.0671015	0.306819	-0.298491	-0.131025	-0.283315	-0.18808	-0.109306	-0.227124	-0.372334	-0.698262	0.00831509	0.0971842	0.0780458	0.102643	0.218761	0.265536	0.305957	0.894674
P09486	SPARC	SPARC OS=Homo sapiens OX=9606 GN=SPARC PE=1 SV=1	953	16	34.6	15234	-0.998621	0.00502361	-1.10749	0.00137747	0.393101	0.415091	0.310543	0.473251	0.681925	1.17411	-0.23616	0.442051	-0.776031	-0.660429	-0.805717	-1.42645	-2.59284	-1.84543	-1.73756	-1.12791	-0.385624	0.289665	-0.865643	-0.895622	-0.0849895	-0.730703	-1.02165	0.276461	0.328951	0.534719	0.820969	-0.770876	-0.397863	-0.411116	-0.293943	-0.818655	-0.0497646	-0.552185	-0.226536	-0.869333	-1.07218	-0.195116	-0.110786
O15217	GSTA4	Glutathione S-transferase A4 OS=Homo sapiens OX=9606 GN=GSTA4 PE=1 SV=1	23	5	25.7	50	0.527247	0.0130672	0.247778	0.216961	-0.609097	-0.692586	-0.904861	-0.750197	NaN	-0.166389	0.0618916	-0.812447	NaN	-0.764199	-0.429711	-1.08067	-0.268625	0.195099	-0.000406265	0.32972	0.0643044	-0.327155	0.261996	NaN	-0.542086	-0.258411	-0.330231	0.378389	-0.0935802	0.25016	-0.128116	NaN	-0.352513	-0.388223	-0.76793	0.512395	0.452923	0.100989	0.0376272	0.76228	0.682099	0.381374	0.467957
Q7L5N1	COPS6	COP9 signalosome complex subunit 6 OS=Homo sapiens OX=9606 GN=COPS6 PE=1 SV=1	20	3	36.1	354	0.543148	0.0175274	0.18727	0.429291	-0.109421	-0.867388	-0.395185	-1.34314	-0.743756	-0.728597	NaN	0.163211	-0.820518	0.202663	NaN	NaN	0.209451	0.179667	0.0328455	0.463232	-0.351935	0.114115	0.419491	-0.411179	-0.459343	NaN	0.0772209	0.0851679	-0.504528	-0.711706	-0.217479	-0.646525	-0.311902	NaN	0.375767	0.116078	-0.537738	0.17943	NaN	0.0298481	0.148693	0.11875	-0.070508
P00390	GSR	Glutathione reductase, mitochondrial OS=Homo sapiens OX=9606 GN=GSR PE=1 SV=2	154	14	56.2	1609	0.13069	0.308777	0.162738	0.210404	-0.175779	-0.320744	-0.145082	-0.56148	-0.219027	-0.0404415	0.0842991	0.140014	-0.311615	-0.176529	-0.098135	-0.687495	-0.250301	0.186214	0.212866	-0.206454	-0.0606155	0.00409698	0.258833	-0.251316	-0.536357	-0.0662308	-0.155824	0.0766916	-0.200115	-0.0495386	-0.0700941	0.20183	0.0790501	0.176615	0.35613	-0.0841274	-0.0312824	-0.0046463	-0.0587826	-0.0305119	0.0186825	0.0678396	0.257751
P13674	P4HA1	Prolyl 4-hydroxylase subunit alpha-1 OS=Homo sapiens OX=9606 GN=P4HA1 PE=1 SV=2	54	10	61	244	0.70116	0.0099522	0.385199	0.139068	-0.314666	-0.522847	-0.835122	-1.46273	-0.271078	0.289227	-0.445755	-0.326313	-0.111404	0.0413008	-0.646047	0.470007	0.89868	0.338326	1.89653	0.00767231	-0.127199	0.321327	-0.185727	0.479046	-0.179216	0.331309	0.14121	-0.285596	-0.831243	-0.43422	-0.868416	0.398611	0.39739	-0.0830345	0.425664	-0.701386	-0.591289	-0.647621	-0.210052	-0.0585642	-0.112316	-0.246881	-0.662769
O14562	UBFD1	Ubiquitin domain-containing protein UBFD1 OS=Homo sapiens OX=9606 GN=UBFD1 PE=1 SV=2	31	5	33.4	336	0.376661	0.0542793	0.21608	0.274702	-0.736065	-0.136076	-1.01353	-1.05309	0.496022	0.499154	0.468629	0.471413	0.288718	-0.320323	0.0341167	0.350153	0.44121	0.157066	0.790958	0.671697	0.288813	0.293468	0.320753	0.187273	0.0604658	0.230176	0.104752	-0.172832	0.214987	-0.587268	-0.0921745	0.271281	0.0561113	-0.38811	0.157564	0.151005	0.088172	0.183529	0.618183	0.295564	0.225168	0.0274992	0.0108137
Q15393	SF3B3	Splicing factor 3B subunit 3 OS=Homo sapiens OX=9606 GN=SF3B3 PE=1 SV=4	253	21	135.5	1774	0.199419	0.219272	0.228833	0.162949	-0.910731	-0.352394	-0.87919	-1.08496	-0.359074	-0.200712	0.22024	-0.442682	0.277008	0.151308	0.208904	0.139259	-0.208765	0.029707	-0.158665	-0.237379	0.00634766	-0.287718	0.130711	0.328728	-0.645985	0.16444	0.108583	-0.0120277	-0.12291	-0.218863	-0.374935	0.254833	-0.0666714	0.132288	0.160143	0.134436	0.15851	-0.00535774	0.0537815	0.304026	0.336048	0.211969	0.152023
Q8NBI6	XXYLT1	Xyloside xylosyltransferase 1 OS=Homo sapiens OX=9606 GN=XXYLT1 PE=1 SV=1	10	1	43.8	19	0.6686	0.027732	0.202045	0.497139	0.313044	0.777055	-0.492924	0.343364	NaN	NaN	-0.807902	-0.209351	NaN	NaN	-0.599989	-0.141136	0.253562	NaN	-0.247181	1.39616	NaN	0.237028	0.748521	NaN	NaN	0.83656	0.739935	0.610608	NaN	0.674602	0.140287	NaN	NaN	-0.260616	0.640162	0.541807	NaN	1.05715	0.349262	0.897132	0.978851	0.383536	0.794811
A0A0A0MRM9	NOLC1	Nucleolar and coiled-body phosphoprotein 1 (Fragment) OS=Homo sapiens OX=9606 GN=NOLC1 PE=1 SV=1	95	11	74.6	274	0.500319	0.101041	-0.0737783	0.836596	-1.42882	-0.852551	-1.90733	-2.60765	0.0462074	-0.151114	-0.0829201	-0.365645	0.753204	0.172169	0.306005	0.49748	0.0701027	-0.429935	-0.339129	-0.308675	-0.148945	-0.205865	-0.161042	0.629965	0.676212	0.361723	0.206535	0.333672	0.0704842	-0.0703497	-0.482058	0.885002	0.714382	0.360538	0.135112	0.736048	0.480103	-0.0497246	-0.145241	0.973856	0.540144	0.217025	0.0977354
J3QR07	YTHDC1	YTH domain-containing family protein OS=Homo sapiens OX=9606 GN=YTHDC1 PE=1 SV=1	21	2	85.5	37	0.461032	0.0135834	0.368311	0.0396427	-0.487617	-0.442206	-0.387259	-0.829862	-0.260565	-0.290775	-0.485643	-0.929859	0.129426	0.225243	-0.142293	-0.370042	-0.357376	-0.150271	-0.379845	0.397803	0.125945	0.245125	-0.0222759	0.241853	0.811271	0.195724	0.0478992	-0.426874	-0.181645	0.0593777	-1.11117	-0.283196	0.356585	-0.364784	-0.886121	0.211459	0.0835485	-0.257392	-0.338682	0.163622	-0.0710278	0.427643	-0.122663
P26583	HMGB2	High mobility group protein B2 OS=Homo sapiens OX=9606 GN=HMGB2 PE=1 SV=2	306	6	24	3537	-0.0179391	0.96409	-0.35139	0.359247	-1.64956	-1.34754	-2.1302	-1.75877	0.655918	0.511513	0.694822	0.0178185	0.989645	0.744226	0.92205	0.817966	-1.34038	-0.999662	-0.577202	0.157934	0.113735	-0.167591	0.060564	0.209114	0.541069	0.277197	0.123465	-0.171721	-0.649672	-0.335278	-0.754889	0.943136	1.14457	0.766367	0.488207	0.593712	0.687586	0.267242	0.232374	-0.0371628	-0.514149	-0.250568	-0.476637
P52799	EFNB2	Ephrin-B2 OS=Homo sapiens OX=9606 GN=EFNB2 PE=1 SV=1	36	4	36.9	591	0.205621	0.528307	-0.105872	0.772918	0.354611	-0.0737047	NaN	-0.879323	0.509675	0.0295725	0.379112	-0.459867	0.0679598	-0.0601978	-0.259268	-0.823118	-0.765849	0.341785	0.154392	0.270583	-0.586653	NaN	0.578821	-0.241136	0.787451	0.231207	0.181475	0.120894	-0.566717	NaN	-0.599641	-0.225356	-0.410777	-0.362613	-0.551008	1.06066	0.765217	0.784282	0.102502	-0.277411	-0.342614	NaN	0.0527105
A0A2R8Y793	ACTB	Actin beta (Fragment) OS=Homo sapiens OX=9606 GN=ACTB PE=1 SV=1	1801	1	34.1	39725	0.582699	0.00073263	1.04634	1.52174e-08	-0.56864	-0.784534	-0.472759	-0.774198	-0.655196	-0.789928	-0.333083	-0.356901	-0.492286	0.175764	0.456261	-0.0219717	0.284632	0.610382	-0.069067	0.371639	0.0863247	-0.174242	0.131325	0.384753	-0.0308542	0.334834	0.247282	-0.335745	-0.838472	-0.623705	-0.647168	-0.612617	-0.421379	-0.147431	-0.252669	-0.777768	-1.01854	-0.71837	-0.702065	0.708657	0.583341	0.355311	0.228895
P12110	COL6A2	Collagen alpha-2(VI) chain OS=Homo sapiens OX=9606 GN=COL6A2 PE=1 SV=4	62	10	108.5	641	-0.0495303	0.776204	0.00764434	0.971569	0.541509	0.0549927	0.660682	0.236007	0.246099	0.50377	-0.0112648	0.0431213	-0.692118	-0.249523	-0.580963	-0.612371	-0.173869	-0.143277	0.168817	0.0579071	-0.123736	0.453099	0.231227	-0.321641	-0.275315	-0.199315	-0.0904503	-0.421224	-0.294545	-0.337023	-0.56904	-0.358709	-0.281216	-0.445072	-0.201533	-0.444118	0.326215	-0.304289	-0.293755	-0.317028	-0.316728	0.0763474	-0.0424566
Q14974	KPNB1	Importin subunit beta-1 OS=Homo sapiens OX=9606 GN=KPNB1 PE=1 SV=2	369	23	97.1	5807	0.466938	0.00759569	0.451755	0.00683494	-0.5208	-0.400265	-0.858916	-1.05488	-0.230429	-0.0730572	0.150419	-0.535312	0.214542	-0.00577164	-0.412777	0.530191	0.45575	0.334028	0.32431	0.400347	0.200905	0.0698547	0.190964	0.40452	-0.577873	0.205214	0.197672	0.262533	-0.183565	0.115501	-0.565107	0.125378	-0.271894	-0.332096	-0.26087	-0.0991611	-0.409479	-0.249985	-0.226334	0.757111	0.471128	0.262613	0.1588
Q9Y224	RTRAF	RNA transcription, translation and transport factor protein OS=Homo sapiens OX=9606 GN=RTRAF PE=1 SV=1	32	5	28.1	460	0.44558	0.0225228	0.375068	0.0485212	-0.579339	-1.1195	-1.14738	-1.06947	-0.124983	0.0110722	0.0516005	-0.515935	-0.0441551	-0.252075	-0.262328	0.448713	0.301425	-0.0577669	0.00998783	0.446003	0.288163	-0.292596	-0.144288	0.507923	0.0342274	-0.126073	-0.28576	-0.237698	-0.0900068	-0.182927	-0.226414	0.000552177	-0.256884	-0.429706	-0.42375	-0.093008	-0.459484	-0.00461483	-0.280516	0.390158	1.13717	-0.617923	-0.021142
P19367	HK1	Hexokinase-1 OS=Homo sapiens OX=9606 GN=HK1 PE=1 SV=3	205	23	102.4	1864	0.454387	0.00609264	0.336001	0.0317538	-0.735289	-0.575762	-0.899632	-1.32401	-0.596855	-0.509422	-0.61547	-0.403329	-0.459957	-0.234661	-0.465755	-0.487471	-0.390474	0.0440979	-0.369632	-0.312229	-0.171259	0.0250816	-0.17455	0.142656	-0.581675	0.099493	-0.0118999	-0.255278	-0.103155	-0.263719	-0.43147	0.307121	0.0322704	0.190145	0.479952	-0.343596	-0.526003	-0.46666	-0.587693	-0.0452919	-0.0148335	-0.00255203	0.0317345
P50991	CCT4	T-complex protein 1 subunit delta OS=Homo sapiens OX=9606 GN=CCT4 PE=1 SV=4	227	20	57.9	1548	0.576074	0.0206445	0.853877	0.000696401	-0.972395	-0.761005	-1.40567	-1.68292	-0.339247	-0.503323	-0.334755	-0.779763	0.453497	0.160818	-0.275351	1.21748	0.414972	0.504221	0.406683	0.0502777	-0.0970058	-0.236303	-0.147266	0.68552	-0.195364	0.150278	0.0133934	0.0391064	-0.461773	-0.607201	-0.931137	-0.0339508	-0.134783	-0.555449	-0.0937252	-0.887666	-0.875952	-0.929926	-0.588823	0.743038	0.354607	-0.0731354	0.127014
P35998	PSMC2	26S proteasome regulatory subunit 7 OS=Homo sapiens OX=9606 GN=PSMC2 PE=1 SV=3	13	2	48.6	148	0.250824	0.375616	0.68899	0.0166093	-0.681832	-0.745341	0.213122	0.608646	-0.697412	-0.468797	-0.937351	NaN	0.621447	0.36409	0.041522	0.485457	0.396295	0.393556	0.59809	0.0237446	-0.175173	-0.333668	0.180298	0.776533	-0.680759	0.241638	NaN	0.492252	0.0665178	0.463846	NaN	0.292135	-0.114279	-1.15892	NaN	-1.05606	-0.986641	-1.06038	-0.67905	1.07583	0.711484	0.229421	0.769586
P29373	CRABP2	Cellular retinoic acid-binding protein 2 OS=Homo sapiens OX=9606 GN=CRABP2 PE=1 SV=2	522	9	15.7	11167	0.260698	0.574766	0.232676	0.638033	-0.611235	-0.617474	-1.43518	-1.3729	-0.156181	-0.0636101	-0.422482	-0.260931	0.800428	0.186647	0.565989	0.714962	-0.873737	-0.661613	-0.203794	-0.0361996	-0.0285187	0.146879	-0.464193	0.785763	0.138388	0.736843	0.878563	0.679417	-0.310091	0.614494	0.337271	1.41604	1.24276	0.770983	0.744314	-1.62498	-1.72893	-1.56042	-1.39397	0.762745	0.219553	0.641497	0.362629
Q04837	SSBP1	Single-stranded DNA-binding protein, mitochondrial OS=Homo sapiens OX=9606 GN=SSBP1 PE=1 SV=1	19	4	17.2	443	0.842685	0.000407309	0.952853	4.12597e-05	-0.545118	-0.451266	NaN	-1.42406	-1.28021	-0.635697	-0.905957	-0.876348	-0.167927	-0.164541	-0.265663	0.498056	0.245484	0.385941	0.597051	0.0294495	0.168349	NaN	0.229871	0.309995	-0.129523	0.643312	0.293528	0.0340223	-0.562065	NaN	-0.964731	-0.207918	-0.565903	-0.360936	0.027832	-0.921689	-1.35744	-1.13158	-0.765221	0.408001	0.100927	NaN	0.582426
P55058	PLTP	Phospholipid transfer protein OS=Homo sapiens OX=9606 GN=PLTP PE=1 SV=1	609	16	54.7	13167	-0.215354	0.369049	-0.257084	0.29082	-0.294275	-0.0098362	0.102156	-0.21744	0.319328	0.0034008	-0.238523	1.1409	-0.382162	-0.207548	-0.0357189	-0.953156	-1.16483	-0.946148	-0.071907	-0.420151	0.0783577	0.163801	0.208309	-0.0631485	-0.487486	-0.276237	-0.0979252	-0.481073	-0.158945	-0.0795784	-0.0842915	0.573484	0.680515	0.303564	0.672232	-0.757154	-0.0608788	-0.200506	0.00015831	-0.405758	-0.137663	0.405087	0.482893
O95747	OXSR1	Serine/threonine-protein kinase OSR1 OS=Homo sapiens OX=9606 GN=OXSR1 PE=1 SV=1	90	6	58	1234	0.178046	0.366464	0.112026	0.59781	-0.117597	-0.19794	-0.537994	-1.58082	0.404011	0.237014	0.397235	0.125028	0.231196	0.290265	0.132471	0.204932	-0.26731	-0.0224142	-0.350988	0.577612	0.428888	0.0339718	0.090127	0.139578	0.736078	0.175148	0.0399666	0.195695	-0.33149	-0.159888	-0.512601	0.18035	0.404512	-0.0766602	-0.104794	0.383229	0.440035	0.122084	0.0764656	0.454922	-0.0950022	0.0690012	-0.385392
O75882	ATRN	Attractin OS=Homo sapiens OX=9606 GN=ATRN PE=1 SV=2	20	4	158.4	191	-0.0804779	0.63603	-0.145119	0.394682	0.449926	0.184093	0.59025	NaN	-0.0736141	-0.112619	-0.292755	-0.139982	0.12804	-0.046978	0.0856829	NaN	-0.826133	0.026968	NaN	-0.25071	0.127608	0.168337	NaN	0.222695	-0.101501	0.4464	0.156873	0.221056	0.247153	0.328262	0.0619287	0.142924	-0.244433	0.137677	0.0371208	0.0252676	-0.388573	NaN	NaN	0.0262394	0.0835094	0.212061	NaN
P39687	ANP32A	Acidic leucine-rich nuclear phosphoprotein 32 family member A OS=Homo sapiens OX=9606 GN=ANP32A PE=1 SV=1	558	6	28.6	9224	0.339085	0.233833	0.033703	0.922748	-0.848822	-0.570974	-1.68216	-2.4976	0.178198	0.0677166	0.278278	-0.132965	0.623728	0.422472	0.458155	0.629696	-0.276466	0.105379	-0.356527	0.507818	0.217556	-0.20792	0.281216	0.109301	0.330351	0.107386	0.0937424	-0.0944786	-0.703133	-0.345036	-0.322714	0.00224304	-0.0279598	-0.29195	-0.0762157	0.558966	0.550562	0.579884	0.412264	-0.0533371	-0.233484	-0.194012	-0.602654
P61601	NCALD	Neurocalcin-delta OS=Homo sapiens OX=9606 GN=NCALD PE=1 SV=2	46	6	22.2	119	0.563517	0.00176367	0.695949	0.000104694	-0.572358	-0.440022	-1.22819	-1.23991	-0.0629196	-0.360396	-0.312078	-0.365163	-0.00397587	-0.243251	-0.513206	0.217012	0.588922	0.451029	-0.48773	0.0336466	0.325902	-0.315107	0.127443	0.237389	0.291622	0.182484	0.0656672	-0.686902	-0.718074	-0.971465	-0.784483	-0.348138	-0.22805	-0.798043	-0.336213	-0.348485	-0.398239	-0.772947	-0.740112	-0.0995436	-0.0674295	-0.224334	-0.251299
Q9Y3E1	HDGFL3	Hepatoma-derived growth factor-related protein 3 OS=Homo sapiens OX=9606 GN=HDGFL3 PE=1 SV=1	208	4	22.6	2286	0.427668	0.0392716	0.273716	0.184626	-1.66118	-0.884564	-1.46317	-1.47089	-0.261005	0.072937	0.00755501	-0.242726	-0.365646	-0.307959	-0.327139	-0.493826	-0.243111	-0.0932674	-0.61388	-0.225697	-0.160812	-0.280484	0.110102	-0.344753	0.100269	-0.0240021	-0.301164	-1.05077	-0.669437	-1.13159	-1.20117	-0.198895	-0.0709038	-0.112831	-0.477777	-0.259455	-0.25989	-0.711145	-0.586042	-0.754389	-0.488514	-0.534735	-0.475587
H7BY57	NFASC	Neurofascin (Fragment) OS=Homo sapiens OX=9606 GN=NFASC PE=1 SV=1	103	17	116.6	827	0.514215	0.0130987	0.591806	0.00338988	-0.650577	-0.267368	-0.761529	-1.42969	-0.215918	-0.671657	-0.674616	-0.435285	-0.209826	-0.173557	-0.262828	-0.825459	-0.629037	0.205359	-0.740499	-0.454715	0.387953	-0.352612	0.429819	0.0951748	0.0538893	0.293335	0.337584	-0.587121	-0.67186	-0.757879	-0.861148	-0.0250216	-0.461508	-0.0131493	-0.224693	0.0995178	-0.183121	-0.678238	-0.35207	-0.275437	-0.202976	0.138288	0.0176764
P09382	LGALS1	Galectin-1 OS=Homo sapiens OX=9606 GN=LGALS1 PE=1 SV=2	209	9	14.7	2298	1.20045	0.00302347	0.660433	0.0837013	-0.359207	-0.831852	0.0621738	-0.605225	0.0680676	1.24869	0.689814	0.198402	-1.42816	-1.2459	-1.73706	-1.95435	2.33351	-0.0977669	2.12753	1.35887	-0.0265121	1.65224	0.920061	-0.418816	0.0564384	-0.281261	0.177296	-0.696527	-1.04382	-0.295444	-0.995863	-1.50119	-0.712004	-1.87243	-0.588352	-1.17627	-1.44643	-1.20256	-1.21151	-0.310446	-0.705763	-0.264366	-1.03681
P08670	VIM	Vimentin OS=Homo sapiens OX=9606 GN=VIM PE=1 SV=4	3599	29	53.6	66273	0.189825	0.458984	0.0491827	0.871659	-1.38307	-0.968149	-1.17562	-1.8821	0.477604	0.465088	0.796608	0.354979	0.00304222	-0.174265	-0.0793209	0.155663	0.272598	-0.0969639	0.0912704	0.115416	0.13835	-0.456165	-0.0694656	-0.401787	0.262964	-0.365429	-0.528124	-0.290977	-0.755384	-0.436621	-0.42728	-0.335434	0.140724	-0.0758743	-0.403019	0.152481	-0.00571632	0.256445	-0.17001	-0.188669	-0.470772	-0.299398	-0.984074
S4R3H4	ACIN1	Apoptotic chromatin condensation inducer 1 OS=Homo sapiens OX=9606 GN=ACIN1 PE=1 SV=1	87	11	145.4	1377	0.221761	0.382516	0.238163	0.364006	-0.0645313	-0.178574	-1.46227	-2.28017	0.360832	-0.312475	0.0190582	-0.236959	0.587627	0.212148	0.382945	1.02674	-0.347345	0.174789	-0.473019	0.225961	-0.0767593	0.290054	0.178409	0.357087	0.132713	0.105837	0.08815	-0.0462885	-0.481184	-0.259037	-0.665923	0.211992	-0.0619354	-0.239647	-0.280577	0.213259	-0.0204802	0.162715	-0.275862	-0.0324364	0.0859909	0.312852	-0.210292
P09012	SNRPA	U1 small nuclear ribonucleoprotein A OS=Homo sapiens OX=9606 GN=SNRPA PE=1 SV=3	227	8	31.3	2054	0.132628	0.72122	-0.191335	0.620472	-1.29473	-0.790263	-2.21094	-2.21752	0.56179	0.448524	0.532579	-0.045908	1.00197	0.806187	1.01257	1.01688	-0.501255	-0.652448	-0.636204	0.280958	0.346199	-0.49966	0.173473	0.421877	0.764105	0.506966	0.174276	-0.0980911	-0.488277	-0.174801	-0.481602	0.781778	0.879009	0.58193	0.531534	0.789951	0.780115	0.456274	0.116787	0.172197	-0.223133	-0.26126	-0.280325
O95793	STAU1	Double-stranded RNA-binding protein Staufen homolog 1 OS=Homo sapiens OX=9606 GN=STAU1 PE=1 SV=2	11	4	63.1	100	-0.0751328	0.757114	0.257051	0.288734	-0.357285	-0.0730162	NaN	NaN	0.393351	-0.739247	0.342214	NaN	0.499329	0.40789	-0.146368	NaN	-0.283538	-0.390558	NaN	0.266472	-0.345421	NaN	NaN	0.436627	-0.140135	0.216631	NaN	0.113563	-0.676813	NaN	NaN	0.27614	-0.0590982	-0.535199	NaN	0.31665	-0.100532	NaN	NaN	0.0525112	0.0880823	NaN	NaN
Q16658	FSCN1	Fascin OS=Homo sapiens OX=9606 GN=FSCN1 PE=1 SV=3	584	21	54.5	11331	0.49649	0.0141203	0.454217	0.0192314	-0.198153	-0.355812	-0.980202	-1.40104	-0.0755596	0.257616	0.335136	-0.292477	-0.118368	-0.0935822	-0.46563	0.234087	0.559549	0.517731	0.801493	0.532793	0.184603	0.66835	0.196651	0.14333	-0.982948	-0.0129013	-0.0384083	0.111618	-0.254595	-0.0596161	-0.370577	-0.161722	-0.365704	-0.422575	-0.0635452	-0.432728	-0.628975	-0.614006	-0.186623	0.461855	0.350069	0.0790291	0.0460472
Q9NR45	NANS	Sialic acid synthase OS=Homo sapiens OX=9606 GN=NANS PE=1 SV=2	25	3	40.3	196	1.08751	0.000411896	0.897389	0.0015433	-1.56862	-1.30526	-1.9015	-2.62562	-0.619374	0.0432434	-0.630331	-0.313774	-0.496064	-0.662961	-0.985688	-0.107912	0.650204	0.470086	1.22212	0.408923	-0.320319	0.474313	-0.0337667	0.0634031	-0.874278	-0.0916977	-0.249133	0.14046	-0.357322	-0.154884	-0.254981	-0.449852	-0.364573	-0.358427	0.100624	-1.24794	-0.978153	-1.10056	-0.659919	0.813143	0.749023	0.336605	0.0900173
P50914	RPL14	Large ribosomal subunit protein eL14 OS=Homo sapiens OX=9606 GN=RPL14 PE=1 SV=4	56	5	23.4	562	0.775324	0.0332833	0.841604	0.0183014	-1.07312	-0.644066	-1.60522	-2.00244	-0.880887	-0.751371	-1.12167	-1.41947	0.709696	0.266833	-0.377844	1.20241	0.903558	0.656032	0.280116	-0.369917	-0.138825	-0.51501	-0.0616751	1.08868	-0.982184	0.333699	0.278369	0.691346	-0.0559378	-0.321405	-0.954834	0.663541	-0.0832005	-0.699996	-0.285795	-1.53144	-1.74273	-1.29855	-0.290731	1.37898	0.820271	-0.0781612	0.661075
P07900	HSP90AA1	Heat shock protein HSP 90-alpha OS=Homo sapiens OX=9606 GN=HSP90AA1 PE=1 SV=5	3347	27	84.6	59652	0.297508	0.20394	0.238046	0.322747	-1.49506	-0.955338	-1.60554	-2.02468	-0.250835	0.209597	0.3666	-0.0793304	0.0844517	-0.055624	-0.206264	0.358961	-0.373411	0.130785	-0.301451	-0.181252	0.208187	-0.117727	-0.0159264	0.0566444	-0.936625	-0.0900326	-0.288588	-0.36092	-0.610435	-0.263573	-0.787998	-0.404863	-0.543194	-0.542883	-0.41954	-0.125164	-0.332727	-0.340536	-0.377167	-0.0668488	0.124088	-0.00759888	-0.429461
Q13885	TUBB2A	Tubulin beta-2A chain OS=Homo sapiens OX=9606 GN=TUBB2A PE=1 SV=1	1363	1	49.9	27550	0.615412	0.0170951	0.986422	0.000232509	-1.11551	-1.10849	NaN	-0.187717	-1.09276	NaN	-1.06228	-1.02775	-0.491964	-0.632562	-1.23217	0.359182	0.0429945	0.519078	-0.396803	-0.509776	NaN	NaN	0.184543	0.183759	-0.806144	-0.399903	-0.111856	0.00349903	NaN	NaN	-0.702457	-0.863359	-0.893007	-1.41125	-1.07518	-1.31959	-1.2492	-1.05192	-0.94708	0.786825	0.0971575	NaN	0.332191
P63220	RPS21	Small ribosomal subunit protein eS21 OS=Homo sapiens OX=9606 GN=RPS21 PE=1 SV=1	230	5	9.1	5686	0.375766	0.0464552	0.15505	0.426126	-0.624063	-0.203361	-0.645507	-0.663576	0.535879	0.552185	0.713112	0.074192	0.464958	0.381756	0.688192	0.667128	0.769047	0.181208	0.563181	0.842522	0.639481	0.564188	0.46484	0.313099	0.909946	0.358044	0.307024	0.357819	0.26926	0.42691	0.260372	0.601791	0.710068	0.601143	0.626701	0.191927	0.195007	0.0222988	0.033886	0.731651	0.559978	0.782633	0.346439
P24592	IGFBP6	Insulin-like growth factor-binding protein 6 OS=Homo sapiens OX=9606 GN=IGFBP6 PE=1 SV=1	25	2	25.3	542	-0.156857	0.618665	0.156701	0.638004	-0.731724	-0.0367861	2.02314	1.70386	-0.15133	-0.421935	-0.643744	0.309379	-1.22652	-0.147995	-0.538166	-0.616393	-0.359776	-0.285218	-0.347983	-0.12616	-5.15e-05	0.279843	0.267284	-0.784883	-0.52436	-0.107315	-0.175168	-1.75684	-0.196687	-0.115973	-0.524167	-0.150951	0.173906	0.077776	0.344843	-1.27297	-0.787803	-0.476606	-0.152128	-0.617677	-0.214378	0.13153	0.272829
P18206	VCL	Vinculin OS=Homo sapiens OX=9606 GN=VCL PE=1 SV=4	1168	67	123.7	13228	0.202719	0.307455	0.256885	0.200154	-0.539532	-0.512548	-0.637585	-1.16827	-0.120621	0.0697441	-0.0964489	0.497072	-0.0527382	0.0476437	0.278664	-0.298914	0.408617	0.0209007	0.0809155	-0.140163	-0.00218391	0.143757	-0.183807	0.0942097	-0.504364	0.0422649	-0.0526447	-0.204414	-0.338707	-0.000143051	-0.166374	0.271822	0.299677	0.366905	0.518784	-0.580469	-0.592136	-0.407669	-0.456829	-0.168764	0.0464725	-0.0644894	-0.0709896
Q16531	DDB1	DNA damage-binding protein 1 OS=Homo sapiens OX=9606 GN=DDB1 PE=1 SV=1	653	38	126.9	5986	0.136742	0.459884	-0.00355816	0.988826	-0.540098	-0.23888	-0.595118	-1.25079	-0.154711	0.00639534	0.290987	0.00656509	0.0903149	0.108557	0.335953	-0.342203	-0.188492	-0.11405	-0.254398	-0.123438	0.160349	-0.0933208	0.228159	0.119375	-0.644543	0.228537	0.0932045	-0.198883	-0.388657	-0.159372	-0.404118	0.378759	0.199663	0.12978	0.212292	0.801981	0.695345	0.540388	0.340376	-0.168943	-0.0985279	0.00927353	-0.208069
P62714	PPP2CB	Serine/threonine-protein phosphatase 2A catalytic subunit beta isoform OS=Homo sapiens OX=9606 GN=PPP2CB PE=1 SV=1	38	6	35.6	240	0.372371	0.0552497	0.475787	0.0111415	-0.323572	0.196016	-0.856075	-1.47447	NaN	-0.297601	-0.108665	-0.524015	NaN	-0.500164	-0.670988	0.099843	0.195508	0.463702	0.414577	-0.207455	-0.367512	-0.356332	0.104286	NaN	-0.805449	-0.106525	-0.0707788	0.0437098	-0.35444	-0.374603	-0.488274	NaN	-0.34201	-0.732369	-0.491893	-0.0831604	-0.285936	-0.286804	-0.4453	0.163558	0.343923	0.19732	0.261147
P31946	YWHAB	14-3-3 protein beta/alpha OS=Homo sapiens OX=9606 GN=YWHAB PE=1 SV=3	1756	7	28.1	22722	0.230945	0.280129	0.0376999	0.882742	-0.834728	-0.385479	-1.25299	-1.68998	0.271549	0.29907	0.509975	0.119402	-0.0219994	0.0505447	0.239452	0.0996628	-0.0377846	0.468832	-0.0789223	0.186304	-0.00834084	-0.0474949	0.211397	-0.248325	0.0860462	-0.160118	-0.210424	-0.608316	-0.553616	-0.421789	-0.574966	-0.263128	-0.0835514	-0.242002	-0.267746	0.261398	0.290232	0.196146	0.146584	-0.35272	-0.282877	-0.327435	-0.685934
Q969T9	WBP2	WW domain-binding protein 2 OS=Homo sapiens OX=9606 GN=WBP2 PE=1 SV=1	24	2	28.1	61	-0.0950763	0.632594	0.0240473	0.916625	-0.826693	0.193018	-0.137385	0.097724	0.60393	0.201416	0.331731	0.0187149	0.432076	NaN	0.476484	-0.216123	-0.0340824	NaN	-0.195449	-0.365483	0.40339	-0.295874	0.420855	0.216559	NaN	0.194163	-0.238489	-0.01091	0.124831	0.333312	-0.0271368	0.959374	NaN	0.800861	0.171439	0.736013	NaN	0.342264	0.118026	0.0726252	0.513611	0.212067	0.409576
H0Y6H0	KDM1B	Lysine demethylase 1B OS=Homo sapiens OX=9606 GN=KDM1B PE=1 SV=2	19	1	92.2	0	0.635585	0.0170951	0.378936	0.144477	0.675332	0.245395	0.499857	-1.49971	0.558388	-0.0617228	0.040947	0.0417233	0.178866	-0.0281258	-0.761926	-0.322379	2.53786	1.20867	0.490961	0.898858	0.301078	0.379403	0.0259953	0.289894	0.340267	0.0400639	0.0811453	0.534163	0.134383	-0.0658159	-0.326054	0.127791	0.0869389	-0.489948	-0.17193	-0.0854225	0.0689039	-0.56118	0.122981	0.619153	0.165142	0.487102	-0.08675
P16870	CPE	Carboxypeptidase E OS=Homo sapiens OX=9606 GN=CPE PE=1 SV=1	652	12	53.1	12642	-0.477439	0.102989	-0.856815	0.00363427	1.45857	1.05791	0.502447	0.0718937	0.0217075	-0.333103	0.0652428	0.560753	-0.593142	-0.453405	-0.450727	-1.22925	-1.53628	-1.0386	-0.84758	-0.560301	0.142303	0.349195	0.0337086	-0.253283	-0.0702095	-0.337688	-0.510782	-0.530451	0.151157	-0.164482	-0.238195	0.118927	0.0360203	0.172968	0.262877	1.30294	1.0537	0.965233	0.968424	-1.10375	-0.696302	-0.171696	-0.023056
O95390	GDF11	Growth/differentiation factor 11 OS=Homo sapiens OX=9606 GN=GDF11 PE=1 SV=1	7	1	45.1	123	-0.220428	0.572827	-0.956507	0.023919	NaN	NaN	-0.42763	-0.713683	0.460006	0.0489731	-0.119104	NaN	0.880034	1.05556	0.365961	NaN	NaN	-1.52283	-0.776856	NaN	0.50006	0.428525	-0.0940609	0.883118	-0.120378	0.489119	NaN	NaN	0.734661	0.0841694	NaN	0.865109	0.519455	1.22603	NaN	NaN	0.540282	0.154708	NaN	NaN	NaN	0.492011	0.719636
P52565	ARHGDIA	Rho GDP-dissociation inhibitor 1 OS=Homo sapiens OX=9606 GN=ARHGDIA PE=1 SV=3	396	10	23.2	3095	0.406523	0.0215818	0.0788864	0.676256	-0.400379	-0.261635	-0.764921	-1.14486	0.205421	0.432194	0.570847	0.442768	-0.206625	-0.130236	-0.117929	-0.430815	0.611073	0.504177	0.456768	0.504873	0.154812	0.426914	0.303692	-0.0489159	-0.144239	0.00107384	0.0458717	0.00717735	-0.42264	-0.0524693	-0.11487	-0.0732517	-0.0511856	-0.15764	-0.0629234	0.308462	0.370625	0.212557	0.128838	0.195761	-0.0218277	0.0434017	-0.428946
Q02880	TOP2B	DNA topoisomerase 2-beta OS=Homo sapiens OX=9606 GN=TOP2B PE=1 SV=3	59	9	183.2	586	0.560579	0.10791	0.198113	0.59781	-0.908265	-1.3744	-2.28635	-3.53312	-0.449067	-0.346091	0.0993547	-0.432179	0.258286	0.0383739	0.00102138	0.495478	-0.949203	-0.225885	-1.10795	0.121324	-0.0451965	-0.31847	-0.0105839	0.629094	0.559846	-0.0460978	-0.174386	-0.42491	-0.734744	-0.619822	-0.862391	-0.165576	-0.565578	-0.630875	-0.63631	0.474894	-0.00180626	0.17637	-0.104271	0.103183	-0.524372	-0.291427	-0.796339
Q9UJU6	DBNL	Drebrin-like protein OS=Homo sapiens OX=9606 GN=DBNL PE=1 SV=1	39	9	48.2	326	0.426625	0.0125961	0.273773	0.0935127	-0.446555	-0.00159264	0.070796	-1.20478	0.388475	0.378385	0.260313	0.163766	0.202624	0.0677662	0.290542	-0.128235	0.623217	0.773919	0.700119	0.604872	0.461879	0.58672	0.164862	0.0540724	0.626319	0.126962	0.00798893	-0.0070715	-0.249186	0.454598	-0.0248833	0.065609	0.321776	0.0530891	0.0136137	0.155928	0.370882	0.164093	-0.0482187	0.600569	0.15903	0.441974	-0.148758
P01730	CD4	T-cell surface glycoprotein CD4 OS=Homo sapiens OX=9606 GN=CD4 PE=1 SV=1	13	1	51.1	15	-0.185445	0.528307	-0.38552	0.198732	-0.222593	-0.468657	0.330608	-0.24512	-1.74538	-1.0258	-1.72272	NaN	-1.51152	-0.764464	-1.32782	-2.45959	-1.2202	-0.543697	-1.88766	-1.18979	-0.934525	-1.13941	-1.29738	-1.30402	-0.996393	-1.4896	NaN	-0.890766	-0.155986	-0.243127	NaN	-1.27324	-1.04701	-1.32201	NaN	-1.05425	-0.414881	-0.880424	-0.485479	-1.66923	-0.691966	-0.919463	-1.08516
Q01105	SET	Protein SET OS=Homo sapiens OX=9606 GN=SET PE=1 SV=3	1280	4	33.5	23685	-0.0474859	0.874696	0.0850127	0.79358	-0.260242	0.687786	-0.406109	-1.28905	-0.575245	-0.174191	-0.248359	-0.406331	0.926967	0.379888	0.859438	0.543298	-0.796539	-0.510162	-0.657368	-0.162888	0.0646315	-0.385794	-0.356867	0.454375	0.868018	0.534817	0.460126	0.281783	0.273528	0.518073	0.179359	0.638091	0.499143	0.411705	0.10443	0.0398798	-0.803694	-0.491031	-0.582448	0.393988	0.308387	0.450367	0.27564
P55072	VCP	Transitional endoplasmic reticulum ATPase OS=Homo sapiens OX=9606 GN=VCP PE=1 SV=4	1863	42	89.3	37271	0.238133	0.250766	0.034616	0.88935	-0.909365	-0.307821	-1.14581	-1.57141	-0.0192471	0.375622	0.534517	0.180834	0.103754	0.1633	0.224932	-0.265121	0.472588	0.20027	0.326021	-0.0895977	0.240286	-0.135927	0.0806179	0.0382156	-0.891809	0.0567303	-0.0940933	0.0146694	-0.2344	-0.0104446	-0.211943	0.322359	0.153749	0.119377	0.34201	0.171415	0.0839272	0.0681744	0.0688362	-0.00794601	0.110575	0.0430183	-0.26712
Q14165	MLEC	Malectin OS=Homo sapiens OX=9606 GN=MLEC PE=1 SV=1	11	3	32.2	29	0.563935	0.0229901	0.528802	0.0229168	NaN	-0.506478	NaN	-0.263457	NaN	-0.711637	-0.801085	-1.38851	NaN	0.113317	-0.478511	0.719318	0.131657	0.210708	0.375414	NaN	0.302176	NaN	0.0231733	NaN	-0.213389	0.415557	-0.0508537	NaN	-0.458494	NaN	-1.16857	NaN	-0.245489	-0.636494	-0.930743	-0.529088	-0.664576	-0.666008	0.0981722	NaN	-0.0277271	NaN	0.0970354
A0A087WU03	HNRNPDL	Heterogeneous nuclear ribonucleoprotein D like OS=Homo sapiens OX=9606 GN=HNRNPDL PE=1 SV=1	76	1	6.7	347	0.68827	0.00480035	0.469383	0.0406837	-0.579391	-0.266996	-1.23233	-1.69712	0.510472	0.109427	0.559564	0.0121384	0.775929	0.369328	0.236948	0.654508	0.474048	0.655914	0.780155	1.18971	0.654686	0.595005	0.553988	0.714393	0.735369	0.232999	0.482806	0.625999	-0.18408	0.331028	-0.149485	0.681389	0.582804	0.300681	0.216136	0.454834	0.25313	0.0105028	0.0718269	1.31525	0.80973	0.827697	0.559037
P21246	PTN	Pleiotrophin OS=Homo sapiens OX=9606 GN=PTN PE=1 SV=1	115	1	18.9	788	-1.16778	0.0074198	-0.881785	0.0319375	1.74762	2.06448	1.80002	1.5422	3.12804	NaN	2.76619	2.65762	0.339571	0.69691	0.716048	0.552221	0.145492	0.00813389	-0.759213	-0.128629	NaN	0.698195	1.58961	1.10723	0.981156	0.84281	0.211008	1.31816	NaN	1.19905	0.865248	1.95843	1.50926	1.66653	0.850076	2.8686	2.23879	2.50881	2.18486	0.974448	-0.0794868	0.772292	1.41293
P23381	WARS1	Tryptophan--tRNA ligase, cytoplasmic OS=Homo sapiens OX=9606 GN=WARS1 PE=1 SV=2	191	16	53.1	2247	0.26889	0.252782	0.0972238	0.709392	-0.812393	-1.01007	-1.42754	-1.69533	0.229635	0.68976	0.456347	0.340643	0.046566	0.242987	0.321041	-0.0804787	-0.0601501	-0.409655	-0.0554047	0.341883	0.186235	0.327942	0.0376015	0.116776	-0.274982	0.207104	0.0665169	-0.304028	-0.359953	-0.394141	-0.612661	0.159004	0.135624	0.0280228	0.0940762	-0.316875	-0.236814	-0.571364	-0.50214	-0.0771885	-0.364401	-0.257362	-0.620612
A0A7I2YQN2	SYNCRIP	Synaptotagmin binding cytoplasmic RNA interacting protein OS=Homo sapiens OX=9606 GN=SYNCRIP PE=1 SV=1	296	10	62.5	4618	0.470353	0.0253604	0.544853	0.00847592	-0.769247	-0.802058	-1.64271	-1.45978	-0.0487175	0.0174828	0.147121	-0.65085	0.252354	0.230654	-0.376531	0.276208	-0.00350857	0.211163	0.0622129	0.429638	0.0600891	-0.00927544	0.0306625	0.279095	0.0739136	-0.153704	-0.230303	-0.0832653	-0.660872	-0.798671	-1.0058	-0.00522423	-0.13757	-0.464795	-0.403154	-0.148144	-0.228668	-0.416296	-0.274776	0.444098	-0.018218	-0.229919	-0.258427
Q9UMX0	UBQLN1	Ubiquilin-1 OS=Homo sapiens OX=9606 GN=UBQLN1 PE=1 SV=2	66	3	62.5	806	0.0281972	0.861407	0.0184011	0.920141	-0.267432	-0.299945	-0.307534	-0.820585	-0.232293	-0.168303	0.116532	0.374347	-0.108849	0.00986862	0.380775	0.726946	-0.251885	-0.160323	-0.30651	0.125381	0.143582	-0.151445	-0.0616026	-0.107106	0.288315	0.0501204	0.194879	0.0465364	-0.538553	0.00583076	0.0653524	0.0366278	-0.0823774	0.0481958	0.172519	0.260008	-0.265584	-0.256381	-0.0575476	0.498622	-0.185079	0.0349379	-0.319898
P07585	DCN	Decorin OS=Homo sapiens OX=9606 GN=DCN PE=1 SV=1	195	11	39.7	1894	0.170179	0.736106	-0.273612	0.601974	1.51753	0.529257	-0.0239544	-0.0374622	0.752237	1.83918	0.781216	-1.07334	-2.18073	-0.957829	-1.80036	-2.23738	-1.00495	-1.22317	0.776007	0.459099	-0.484652	1.7766	1.04396	-1.63732	-1.08872	0.978619	-0.374174	-1.76645	-0.452059	-1.63285	-1.2178	-2.0189	-1.35836	-1.74502	-0.994844	-0.65015	0.431946	-0.316051	-0.47813	-1.38669	-1.42173	-0.84235	-1.75376
P10155	RO60	RNA-binding protein RO60 OS=Homo sapiens OX=9606 GN=RO60 PE=1 SV=2	294	22	60.6	2454	0.0997997	0.532669	0.129348	0.435056	-0.686449	-0.337212	-0.440351	-1.11408	-0.175982	0.0370636	0.226871	0.0815811	-0.124371	-0.00644875	0.0877647	-0.246329	-0.409657	-0.0163269	-0.355543	-0.0945759	0.143536	-0.0674801	0.0956879	0.0569496	-0.628744	-0.0863533	-0.0128059	-0.210289	-0.419647	-0.432682	-0.440826	0.183332	-0.0412388	-0.00141907	0.228104	0.346659	0.122759	0.201035	0.0864048	-0.265188	-0.155268	0.00639343	-0.299824
Q96KG7	MEGF10	Multiple epidermal growth factor-like domains protein 10 OS=Homo sapiens OX=9606 GN=MEGF10 PE=1 SV=1	21	4	122.1	112	-0.405701	0.077949	-0.45492	0.0435932	0.696924	0.889678	0.636363	NaN	0.311289	-0.199277	-0.279659	NaN	0.629806	0.25981	0.1885	0.121792	-0.698723	-0.438522	NaN	-0.0943327	0.136706	0.447166	NaN	-0.164174	0.0198011	0.150647	NaN	0.170396	0.265679	0.0609417	NaN	-0.0782423	-0.229589	0.172551	NaN	0.440753	0.326021	NaN	-0.0781345	-0.0690765	-0.390942	0.496144	NaN
Q96G03	PGM2	Phosphopentomutase OS=Homo sapiens OX=9606 GN=PGM2 PE=1 SV=4	240	19	68.2	1577	0.30399	0.0905537	0.262652	0.140399	-0.378103	-0.395557	-0.189358	-1.53698	-0.233128	-0.136829	0.386496	-0.0747871	0.0905571	0.217054	0.364214	-0.469863	-0.147625	0.0106735	0.174169	-0.00730896	-0.124617	0.153719	0.205146	0.370974	-0.215626	0.389036	0.375416	-0.473907	-0.540625	-0.0828152	-0.682147	-0.0418262	-0.071331	-0.104237	0.0506554	0.158453	0.104637	0.163869	-0.0175648	-0.280912	-0.143114	-0.0502319	-0.211637
E7EVA0	MAP4	Microtubule-associated protein OS=Homo sapiens OX=9606 GN=MAP4 PE=1 SV=1	478	29	245.3	2960	0.348023	0.105126	0.332004	0.119116	-0.656116	-0.460361	-1.03932	-1.76962	0.294207	0.403833	-0.0911961	0.143841	0.534653	0.286751	0.341898	0.696362	0.551592	0.0100384	0.349546	0.472771	0.368689	0.0399303	-0.115778	0.145721	0.708067	0.0670834	0.0251045	0.0846596	-0.226086	-0.0699787	-0.241747	-0.164583	0.0312805	-0.375288	-0.270184	-0.167864	-0.151257	-0.605526	-0.466393	0.525291	0.187307	0.192104	-0.253632
Q9UNF0	PACSIN2	Protein kinase C and casein kinase substrate in neurons protein 2 OS=Homo sapiens OX=9606 GN=PACSIN2 PE=1 SV=2	23	5	55.7	112	0.426311	0.0199142	0.222855	0.217355	-0.401883	-0.583398	-0.734523	-1.1224	0.35452	0.145625	0.245569	-0.282227	0.306953	-0.013114	0.261597	-0.142256	0.346004	-0.112756	0.45892	0.815343	0.45022	0.210779	0.0336409	0.140194	0.300453	0.0709467	0.173938	0.472272	-0.501889	0.0581112	-0.661893	-0.18577	-0.103105	0.0387688	-0.0221701	-0.316807	-0.181075	-0.250708	-0.300179	0.262596	0.00080204	-0.071599	-0.319962
E7EW49	CLASP2	Cytoplasmic linker associated protein 2 OS=Homo sapiens OX=9606 GN=CLASP2 PE=1 SV=1	27	6	165.6	155	0.538786	0.0195899	0.431956	0.053607	-1.11723	-0.102447	-1.76298	-0.835041	0.0815973	0.0520916	0.390526	-0.299574	-0.126678	0.165849	-0.43637	0.708703	0.322241	0.564842	0.279861	0.144828	0.402018	0.0550966	0.232716	0.4409	0.14604	0.239983	0.0900354	0.0687599	0.00695038	-0.502755	-0.927009	-0.251196	0.305509	-0.375483	-0.45644	0.178206	0.364179	-0.560589	-0.516932	0.521439	0.259581	-0.356133	0.049964
R4GNH3	PSMC3	Proteasome 26S subunit, ATPase 3 OS=Homo sapiens OX=9606 GN=PSMC3 PE=1 SV=1	44	6	47.3	176	0.150939	0.53472	0.319448	0.186156	-0.463071	0.138375	-0.215113	-0.649992	-0.766685	-0.785048	-0.338649	-0.824712	-0.0272598	0.778415	-0.201321	1.2937	0.190742	0.215858	0.065177	-0.128262	-0.513709	-0.14419	0.01161	0.242278	-0.371702	0.310366	-0.107418	1.16476	-0.478221	0.153109	-0.542286	-0.204245	0.583823	-0.173218	-0.406372	-0.562984	-0.098196	-0.676128	-0.360191	1.03198	0.361842	0.126107	0.458146
P49720	PSMB3	Proteasome subunit beta type-3 OS=Homo sapiens OX=9606 GN=PSMB3 PE=1 SV=2	189	7	22.9	2884	0.338476	0.0461288	0.164753	0.338086	-0.990769	-0.539268	-0.871153	-1.22806	-0.230835	0.0391788	0.132223	0.230787	-0.115824	-0.0668678	-0.0394707	-0.351892	0.817646	-0.112366	-0.162569	-0.208866	-0.0233574	-0.105476	0.0573578	-0.0904102	-0.321053	0.0861816	0.0901928	-0.663984	-0.727592	-0.446445	-0.550943	-0.403685	-0.365383	-0.504515	-0.16692	0.041151	-0.23863	-0.0392151	-0.284609	-0.471008	-0.325768	-0.114548	-0.336237
A0A087WZE9	HMGN3	High mobility group nucleosomal binding domain 3 OS=Homo sapiens OX=9606 GN=HMGN3 PE=1 SV=1	31	5	13.9	272	0.868235	0.0130672	0.094951	0.809038	-1.82525	-1.47782	-2.48748	-2.91162	-0.109579	-0.251216	-0.35143	-0.015831	-0.0449343	-0.692626	-0.0154753	-0.0107212	-0.341695	-0.241966	-0.680181	0.204878	0.18144	-0.19358	-0.063612	0.244638	0.703209	0.28608	0.106899	-0.353227	-0.395701	-0.842453	-0.441974	0.994931	0.933684	0.795935	0.590973	0.223572	0.222583	-0.410152	0.0720539	0.535385	-0.512346	-0.404382	-0.25225
Q96K17	BTF3L4	Transcription factor BTF3 homolog 4 OS=Homo sapiens OX=9606 GN=BTF3L4 PE=1 SV=1	28	4	17.3	168	0.373365	0.419596	0.734489	0.108209	-0.857464	-1.46799	-2.27263	-1.81016	-0.247347	-0.744177	-0.0466547	-0.282401	1.96595	0.403641	1.22146	2.2773	0.0270853	-0.00326729	-0.0193758	0.0461245	-0.22436	-0.54353	-0.000993729	1.13453	0.682444	0.585442	0.717494	-0.786361	-1.84206	-0.993155	-0.814651	0.909986	0.222419	0.813866	1.06097	0.0451069	-1.41605	-0.558261	-0.6316	-0.0454063	0.0581846	-0.183525	-0.222606
O43719	HTATSF1	HIV Tat-specific factor 1 OS=Homo sapiens OX=9606 GN=HTATSF1 PE=1 SV=1	27	7	85.8	74	0.00739118	0.982536	-0.0636276	0.877201	NaN	-0.911781	-0.410032	-2.9751	0.481959	0.0340071	0.236194	-0.331929	0.636655	0.156008	0.0362864	0.36445	-0.926291	-1.00278	-0.928079	NaN	-0.217539	-0.386377	-0.164467	0.951466	0.641305	-0.125859	-0.20681	NaN	-0.257087	0.296129	-0.312809	0.327016	0.0791693	-0.441737	-0.674693	0.467689	0.550337	0.223525	0.207911	NaN	0.195867	0.337404	-0.249426
P27482	CALML3	Calmodulin-like protein 3 OS=Homo sapiens OX=9606 GN=CALML3 PE=1 SV=2	200	1	16.9	454	0.0587918	0.745256	0.175475	0.336537	-0.361837	-0.140305	-0.673233	-0.184079	0.569671	0.0642385	0.259014	NaN	0.402556	0.310323	0.438656	0.1047	-0.389548	0.242205	-0.0119963	0.525928	-0.0170851	-0.133566	0.202663	0.121235	0.753907	0.0120888	NaN	0.0484953	-0.489769	-0.20048	NaN	-0.02386	0.281327	-0.118048	NaN	-0.0400085	0.251057	-0.0868158	-0.342173	0.245038	-0.19298	-0.000290871	0.298129
P21399	ACO1	Cytoplasmic aconitate hydratase OS=Homo sapiens OX=9606 GN=ACO1 PE=1 SV=3	157	22	98.3	1835	0.360527	0.0121911	0.17233	0.217418	-0.248634	-0.148281	-0.480132	-0.778711	-0.0277634	0.113373	0.32888	0.229748	-0.232225	-0.0403862	-0.167424	-0.437366	0.463583	0.4893	0.668476	0.195405	0.191994	0.300295	0.141838	-0.00657463	-0.512321	0.143457	0.158833	-0.150971	-0.216341	-0.162803	-0.366435	0.00621223	-0.0334358	-0.167566	0.063221	0.218485	0.0193405	0.0162678	0.128749	0.0227509	0.0392151	0.062048	-0.029253
Q8WZA9	IRGQ	Immunity-related GTPase family Q protein OS=Homo sapiens OX=9606 GN=IRGQ PE=1 SV=1	33	5	62.7	335	0.355761	0.096973	0.526992	0.0129922	-0.654181	-0.715738	NaN	-0.647448	-0.291538	0.113913	-0.031271	-0.237989	-0.62769	0.505731	-0.32391	-0.222888	0.06322	0.697519	-0.083909	0.0904121	0.145751	NaN	0.735127	-0.319043	-0.318583	-0.118303	-0.182773	-0.708103	-0.928329	NaN	-1.35505	-0.514994	0.077466	-0.721427	-0.612594	0.085885	-0.180975	0.0146513	-0.168508	-0.341726	-0.177117	NaN	0.256493
P21281	ATP6V1B2	V-type proton ATPase subunit B, brain isoform OS=Homo sapiens OX=9606 GN=ATP6V1B2 PE=1 SV=3	19	8	56.5	379	0.0998009	0.661262	0.239122	0.299595	-0.43547	-0.157614	NaN	-0.471209	-0.0579901	-0.0143843	NaN	NaN	-0.0454979	0.705109	NaN	0.816699	-0.0521431	0.696086	-0.141139	0.0506859	0.178754	NaN	-0.328519	0.105955	0.628371	NaN	NaN	-0.034236	-0.291586	NaN	NaN	0.118593	0.353789	NaN	NaN	0.0446568	-0.11727	-0.548421	-0.156903	0.193249	0.150964	NaN	-0.119734
Q92820	GGH	Gamma-glutamyl hydrolase OS=Homo sapiens OX=9606 GN=GGH PE=1 SV=2	478	14	35.9	3843	-0.216529	0.196745	-0.21064	0.216701	1.12134	0.896946	0.38158	0.412752	-0.219109	-0.150034	-0.281929	0.192163	-0.0675049	0.00237846	-0.00489998	-0.837858	-0.613255	0.117239	-0.0882988	-0.170959	0.0335007	0.100044	-0.049675	-0.138512	-0.358383	-0.0123367	0.124161	-0.268103	-0.145641	-0.182976	-0.105738	-0.00343513	-0.0319977	0.0534382	0.00143051	0.120613	-0.0140705	0.0193176	0.318508	-0.580437	-0.429657	-0.102076	-0.0665245
P0C0S5	H2AZ1	Histone H2A.Z OS=Homo sapiens OX=9606 GN=H2AZ1 PE=1 SV=2	547	2	13.5	5164	0.778512	0.0274089	1.31344	0.000334993	-1.61132	-0.795593	-2.4593	-1.48029	-1.22683	-1.51396	-1.84699	-2.10774	-0.0295582	-0.319393	-1.15671	0.649998	-0.961401	0.419991	-1.04507	-0.345703	-0.043129	-1.13482	-0.188347	0.786524	-0.81281	-0.335699	-0.515457	-0.210186	-0.640755	-1.69419	-1.68737	-0.422043	-1.4618	-1.64718	-0.841598	-1.34001	-1.94446	-1.71594	-1.50359	-0.270876	0.129971	-1.23402	-0.618187
Q08209	PPP3CA	Protein phosphatase 3 catalytic subunit alpha OS=Homo sapiens OX=9606 GN=PPP3CA PE=1 SV=1	83	4	58.7	570	0.259947	0.108232	0.28062	0.082149	-0.297815	-0.156337	-0.596186	-0.924266	0.00588036	0.191811	0.271152	0.0468416	-0.184061	0.0646925	-0.0901766	-0.542439	-0.0790873	0.231154	0.229452	0.463849	-0.0788755	0.242015	0.26799	-0.287565	-0.0750723	-0.165392	0.0842876	-0.482218	-0.812134	-0.551693	-0.869427	-0.326694	-0.26256	-0.579157	-0.341284	0.0278959	0.177719	-0.192331	-0.0605049	-0.297713	-0.423169	-0.204877	0.0104675
Q96T23	RSF1	Remodeling and spacing factor 1 OS=Homo sapiens OX=9606 GN=RSF1 PE=1 SV=2	10	3	163.7	142	0.484793	0.0572792	0.575301	0.0259167	NaN	-1.24633	NaN	-0.961558	-0.631567	-0.856831	-0.792437	-1.00177	0.0716467	NaN	-1.42257	NaN	-0.40483	NaN	-0.344865	NaN	-0.464604	NaN	-0.426108	-0.095355	NaN	-0.790731	-0.0661936	NaN	-0.457756	NaN	-0.744047	-0.443873	NaN	-1.58125	-1.01404	-0.570998	NaN	-0.706061	NaN	NaN	0.174956	NaN	-0.180702
Q6DKJ4	NXN	Nucleoredoxin OS=Homo sapiens OX=9606 GN=NXN PE=1 SV=2	17	2	48.4	91	0.531772	0.124733	0.58612	0.0793588	-0.17739	-0.367063	NaN	NaN	-0.612728	-0.819929	-0.892097	-0.966564	0.691164	0.053895	-0.66727	1.09971	0.426327	0.548893	NaN	0.602051	0.0879641	NaN	NaN	0.864558	-0.695127	0.386237	-0.0933409	0.620548	-0.439169	NaN	-0.32863	-0.00804996	-0.619986	-1.28975	-1.39956	-1.48495	-1.17629	NaN	-0.457681	1.17905	0.516825	NaN	NaN
P62318	SNRPD3	Small nuclear ribonucleoprotein Sm D3 OS=Homo sapiens OX=9606 GN=SNRPD3 PE=1 SV=1	150	3	13.9	1504	0.0711445	0.736994	0.299493	0.142414	-0.718522	-0.532412	-1.11437	-0.719367	-0.291763	-0.405505	0.0378304	-0.694789	0.318815	0.468445	0.348488	0.707904	-0.3796	-0.0654135	-0.437473	-0.132252	-0.096117	-0.593954	-0.184594	0.365667	-0.292067	0.202043	0.017375	-0.0370874	-0.220618	-0.474035	-0.721994	0.457994	0.184591	0.233264	0.382153	0.340655	0.165215	-0.0491886	-0.319568	0.0509624	0.141551	-0.0849352	-0.191675
P33176	KIF5B	Kinesin-1 heavy chain OS=Homo sapiens OX=9606 GN=KIF5B PE=1 SV=1	103	8	109.6	1698	0.228347	0.323184	0.749197	0.00164125	-0.380172	-0.491233	NaN	-0.136019	-0.601233	-0.667862	-0.862061	-1.34114	-0.373458	0.275764	-1.14277	0.38186	-0.141832	-0.441467	-0.239756	-0.0608902	-0.998305	NaN	-0.0175877	0.0576277	-0.548246	0.104743	-0.283838	-0.0638943	-1.17104	NaN	-1.28035	-0.359919	-0.472163	-0.794456	-1.08398	-1.08848	-0.949965	-0.296082	-0.863616	0.494146	0.351906	NaN	-0.0890713
Q8N163	CCAR2	Cell cycle and apoptosis regulator protein 2 OS=Homo sapiens OX=9606 GN=CCAR2 PE=1 SV=2	66	12	102.8	455	0.353336	0.0445716	0.481419	0.00572399	-0.883438	-0.536429	-0.557075	-0.940121	-0.188572	0.271127	-0.0484982	-0.280983	0.376013	-0.0183249	-0.295604	0.699697	0.146443	0.431012	0.00759125	-0.028964	0.47238	0.14277	0.0912457	0.626769	-0.354214	0.0178995	0.131742	-0.0277243	9.35e-05	0.0233412	-0.617452	0.164805	-0.150143	-0.464089	0.0264616	0.277246	-0.208428	-0.134984	0.177192	0.431965	0.508003	0.406509	0.201486
P80303	NUCB2	Nucleobindin-2 OS=Homo sapiens OX=9606 GN=NUCB2 PE=1 SV=3	146	12	50.2	952	0.00103058	0.994698	-0.036414	0.858071	-0.541779	-0.599716	-0.127525	-0.921267	-0.188158	-0.0851116	-0.243021	-0.0169773	-0.38097	-0.663879	-0.345381	-0.376658	-0.763099	-0.631742	-0.409783	-0.210485	-0.321995	-0.223047	-0.386378	-0.368111	0.196489	-0.401674	-0.585077	-0.215759	-0.206938	-0.1343	-0.453726	0.250185	0.568495	0.403841	0.362236	-0.300293	-0.329428	-0.479915	-0.357153	-0.30854	-0.337183	-0.170918	-0.299027
Q10471	GALNT2	Polypeptide N-acetylgalactosaminyltransferase 2 OS=Homo sapiens OX=9606 GN=GALNT2 PE=1 SV=1	156	15	64.7	1277	-0.116604	0.546807	-0.574436	0.00301054	0.33885	0.448429	0.137735	0.00481605	0.0641785	-0.0202045	-0.383389	0.0529594	0.0444641	0.334168	0.484652	-0.411736	-0.818007	-0.525835	-0.481186	-0.337437	0.255024	0.186602	-0.145386	0.659327	0.0910654	0.424177	0.412695	0.407003	0.280296	0.316708	0.152739	1.00785	0.537732	0.926813	0.674751	0.612745	0.298091	0.268948	0.459539	0.00612259	-0.162056	0.569607	0.76811
P39019	RPS19	Small ribosomal subunit protein eS19 OS=Homo sapiens OX=9606 GN=RPS19 PE=1 SV=2	89	5	16.1	1087	0.595607	0.016777	0.827717	0.000925478	-0.513845	-0.188336	-0.048027	-1.28581	0.430435	0.143084	0.316817	-0.461741	0.980125	0.527	0.0405293	1.16592	0.92855	0.559111	0.504415	0.968729	0.682026	0.498734	0.0324841	1.13551	0.881772	0.586481	0.787831	0.624966	0.113333	0.354991	-0.243479	0.912603	0.430265	0.0104017	0.81207	-0.0558567	-0.345595	-0.661244	-0.617649	1.22952	1.10149	0.753911	0.420413
P10253	GAA	Lysosomal alpha-glucosidase OS=Homo sapiens OX=9606 GN=GAA PE=1 SV=4	126	11	105.3	1005	0.555268	0.000302168	0.346416	0.0111521	0.388503	0.0452557	-0.139963	-0.0498133	-0.0770721	-0.268583	-0.338718	-0.309278	-0.218542	-0.227647	-0.401971	-0.731113	0.358875	0.452101	0.634151	0.310058	0.141684	0.692304	0.428491	0.00594139	0.0893221	0.373526	0.486635	-0.379066	-0.147966	-0.201579	-0.239553	-0.524158	-0.398358	-0.392856	-0.398179	-0.0401669	-0.154314	-0.340356	-0.375695	-0.45797	-0.151086	0.222613	0.646749
P48723	HSPA13	Heat shock 70 kDa protein 13 OS=Homo sapiens OX=9606 GN=HSPA13 PE=1 SV=1	205	14	51.9	1848	0.0634256	0.765675	-0.278916	0.169904	0.177312	-0.249584	-0.288405	-0.528225	0.282681	0.0885944	0.283511	0.317598	-0.208717	-0.0836124	-0.302038	-0.902399	-1.24543	-0.857783	-0.737218	0.0097971	0.603016	0.323715	0.441521	0.117622	0.213799	0.405032	0.128099	0.0173874	0.154055	0.1872	0.0650482	-0.0139942	0.101087	0.105945	0.172392	0.815552	0.64386	0.512444	0.456514	-0.241336	-0.233879	0.0573654	0.155585
O75367	MACROH2A1	Core histone macro-H2A.1 OS=Homo sapiens OX=9606 GN=MACROH2A1 PE=1 SV=5	265	3	39.2	4165	0.540739	0.00146556	0.573239	0.000504897	-0.505662	-0.25693	-0.889458	-1.1259	-0.789195	-0.543366	-0.685638	-0.580905	-0.59858	0.051219	-0.909	0.00846291	-0.397817	0.234626	0.0860577	0.0193319	0.174037	0.0771885	0.109084	0.0605221	-0.660174	0.201925	-0.212862	-0.284588	-0.641319	-0.506667	-0.596239	-0.537208	-0.567672	-0.751026	-0.252378	-0.35884	-0.390698	-0.28399	-0.0246973	0.1103	-0.0387287	-0.0683031	-0.113337
Q9UBC2	EPS15L1	Epidermal growth factor receptor substrate 15-like 1 OS=Homo sapiens OX=9606 GN=EPS15L1 PE=1 SV=1	61	12	94.2	722	0.331535	0.142932	0.240151	0.299308	-1.11907	-0.403298	-1.19974	-1.78416	0.175178	0.491501	0.506296	0.148023	0.176684	-0.0399008	0.314244	0.207023	-0.0699596	-0.220925	-0.256636	0.149737	0.416903	-0.0580921	0.195705	0.161146	0.510158	0.360816	0.14142	-0.314898	-0.431583	-0.495293	-0.558253	0.0372581	0.238064	0.164318	0.154422	0.281746	0.150137	0.232932	-0.188787	0.0824871	-0.0428133	-0.0918283	-0.23497
O15145	ARPC3	Actin-related protein 2/3 complex subunit 3 OS=Homo sapiens OX=9606 GN=ARPC3 PE=1 SV=3	37	5	20.5	305	0.532715	0.023615	0.512816	0.0210821	-1.2011	-0.948161	-1.24556	NaN	-0.16412	0.110721	-0.18609	-0.429303	-0.0600834	-0.00130939	-0.91313	0.219233	0.782915	0.624715	NaN	0.31858	-0.117067	0.171072	NaN	0.366182	-0.796812	-0.405537	-0.0923538	-0.0147724	-0.364635	-0.322369	-0.66743	0.0917883	-0.146355	-0.629754	-0.13591	-0.633755	-0.818613	NaN	-0.332506	0.556185	0.438234	0.0502043	NaN
A7XZE4	TPM2	Beta tropomyosin isoform OS=Homo sapiens OX=9606 GN=TPM2 PE=1 SV=1	872	3	33	10011	1.26432	0.0115908	0.488877	0.320667	-0.620631	-1.46028	-0.597718	-0.649316	-1.49717	-1.87973	0.0145969	-1.56831	-0.321774	-0.455546	-0.131674	-0.271359	5.13874	0.506981	1.24846	-0.581372	-0.981734	0.424488	0.315045	-0.498933	0.179852	0.14507	-0.641423	-1.56968	-1.34142	-0.6833	-1.46747	-0.561674	-0.247775	-0.89596	-0.656867	-1.68997	-1.44579	-0.890721	-1.92756	-0.807417	-2.44651	-0.0589008	-0.25021
Q00169	PITPNA	Phosphatidylinositol transfer protein alpha isoform OS=Homo sapiens OX=9606 GN=PITPNA PE=1 SV=2	232	12	31.8	3064	0.260013	0.111323	0.173573	0.29515	-0.740458	-0.304042	-0.956549	-1.43167	-0.221186	-0.00214195	0.183578	0.0501842	-0.257175	-0.0997715	-0.00578308	-0.491008	-0.199327	-0.156609	-0.198309	0.0592403	0.17639	-0.0132284	0.113576	-0.167597	-0.513668	-0.0123434	-0.147671	-0.487176	-0.382986	-0.259282	-0.5696	0.0066967	0.0244026	-0.0439987	0.00278854	0.180441	0.0767174	-0.0610666	-0.126185	-0.197078	-0.156929	0.03899	-0.356096
O94985	CLSTN1	Calsyntenin-1 OS=Homo sapiens OX=9606 GN=CLSTN1 PE=1 SV=1	1195	18	109.7	17863	-0.446364	0.0628087	-0.90876	0.00029318	0.198296	0.422161	0.0760593	0.0491619	-0.0103588	-0.375904	-0.104179	0.0694675	0.0789299	0.0228004	0.143538	-0.854801	-1.67118	-1.06735	-1.2632	-0.889381	-0.0408592	-0.40871	-0.429655	0.163286	0.378038	0.123108	-0.0651951	0.544476	0.847954	0.556866	0.504557	0.431976	0.294727	0.760801	0.575214	0.661964	0.558357	0.583755	0.588202	-0.315622	-0.205399	0.610868	0.987692
Q13509	TUBB3	Tubulin beta-3 chain OS=Homo sapiens OX=9606 GN=TUBB3 PE=1 SV=2	1148	8	50.4	23711	0.353228	0.129179	0.849839	0.000475913	-0.76105	-0.929046	-1.30686	-0.822666	-0.644335	-0.98224	-0.752008	-0.888804	0.0705853	0.217978	-0.630852	1.0258	-0.571632	0.0202904	-0.168204	-0.266859	-0.288782	-0.423911	0.232317	0.663137	-1.05443	-0.0114908	-0.114799	0.0950623	-0.833055	-0.912133	-0.902609	-0.352709	-0.766127	-0.955768	-0.79964	-1.02901	-1.38854	-1.13944	-0.415533	0.554598	0.335011	-0.343219	0.112999
Q9NZ94	NLGN3	Neuroligin-3 OS=Homo sapiens OX=9606 GN=NLGN3 PE=1 SV=2	8	2	93.8	24	0.482576	0.154921	0.274996	0.43542	NaN	0.493197	0.0568295	NaN	-0.107659	-0.779569	0.108599	NaN	-0.378525	-0.250574	-0.29136	-1.19297	-0.126785	0.69177	NaN	NaN	0.399878	0.398894	NaN	-0.125666	-0.222632	0.540998	NaN	NaN	-0.824576	-0.0753851	NaN	-0.491704	-0.529313	-0.033185	NaN	1.10499	0.970329	NaN	-0.504587	NaN	0.0167942	0.270956	NaN
Q9NQW8	CNGB3	Cyclic nucleotide-gated cation channel beta-3 OS=Homo sapiens OX=9606 GN=CNGB3 PE=1 SV=2	28	1	92.1	0	-0.751303	0.00968109	-0.950212	0.000925478	1.04186	1.03775	1.54168	1.64472	-0.157184	-0.0654974	-0.0587797	0.717422	-0.417404	-0.566995	-0.00568294	-1.3864	-0.727741	-0.24799	-0.788843	-0.647654	-0.403574	-0.552982	-0.161852	-0.542707	-0.570378	-0.505471	-0.066782	0.428281	0.993212	0.978919	1.43931	-0.0142813	0.0310097	0.445612	0.387181	0.162709	0.371078	0.444264	0.738919	-0.636277	-0.210203	-0.117001	0.238528
P04792	HSPB1	Heat shock protein beta-1 OS=Homo sapiens OX=9606 GN=HSPB1 PE=1 SV=2	225	9	22.8	3624	0.290103	0.21847	0.410405	0.0835701	-1.02302	-0.665531	-0.405649	-0.767457	-0.656225	-0.407276	-0.409018	-0.794434	-0.116049	-0.167746	-0.370167	0.91276	1.95901	0.111311	-0.257542	-0.638763	-0.978308	-0.563192	-0.387369	0.10083	-0.0875072	-0.238838	-0.292492	-0.579788	-1.14299	-0.338003	-0.929504	-0.434273	-0.679914	-0.758587	-0.711781	-0.551548	-0.865576	-0.712549	-1.23071	-0.0799999	-0.323231	-0.191393	-0.154184
O00468	AGRN	Agrin OS=Homo sapiens OX=9606 GN=AGRN PE=1 SV=6	519	6	217.2	5517	-0.0650047	0.798139	-0.476405	0.042288	-0.552677	0.332932	-0.765292	NaN	0.484407	0.24542	0.0548735	0.321518	0.44631	0.439613	0.388195	0.00935078	-0.821325	0.0469418	NaN	-0.532934	0.95685	-0.0619917	NaN	0.679083	0.157229	0.254413	-0.114048	0.6241	0.71847	-0.178794	0.233087	0.525484	0.117596	0.65838	0.326345	0.895408	0.524883	NaN	-0.432283	0.00147819	0.170776	0.481771	NaN
P05413	FABP3	Fatty acid-binding protein, heart OS=Homo sapiens OX=9606 GN=FABP3 PE=1 SV=4	314	10	14.8	1908	0.825435	0.00341088	0.39629	0.137186	-1.25422	-1.10146	-0.971358	-1.6808	-0.906936	-0.256632	-0.656672	-0.862762	-0.254107	-0.28512	-0.0685635	-0.692847	2.28038	-0.180943	0.18281	-0.510077	-0.22946	-0.416844	-0.261599	0.0314827	0.232933	-0.250935	-0.0401554	0.00876808	-0.357244	0.0308704	-0.528515	0.187817	0.181072	0.0765495	0.0274925	-0.753477	-0.584965	-1.08726	-0.472379	0.735489	0.126793	0.597507	0.104622
P98172	EFNB1	Ephrin-B1 OS=Homo sapiens OX=9606 GN=EFNB1 PE=1 SV=1	133	6	38	737	0.401213	0.144546	0.103116	0.738869	-0.389043	-0.738428	-0.924151	-1.39419	-0.428628	-0.488667	-0.107282	-0.722289	0.312336	0.418425	-0.105123	-0.611893	-1.11043	-0.486267	-0.713638	0.278615	0.279013	-0.55191	0.444584	-0.0480347	0.805971	0.475939	0.292145	-0.0443621	-0.412634	-0.0892096	-0.286299	-0.0568867	-0.0876884	-0.0644569	-0.0470533	1.05108	1.00208	0.47213	0.140804	-0.107162	-0.328193	0.172005	-0.480964
Q92520	FAM3C	Protein FAM3C OS=Homo sapiens OX=9606 GN=FAM3C PE=1 SV=1	123	8	24.7	1919	-0.333173	0.151738	-0.608671	0.0091288	0.916956	0.619025	0.624886	0.601572	-0.00502396	-0.100374	-0.149234	0.0943909	-0.312482	0.0354748	-0.118136	-0.547552	-0.671787	-0.489575	-0.491612	-0.285007	-0.0801382	-0.0226793	-0.0522404	-0.234681	0.296987	-0.067338	-0.0456228	-0.270061	0.18916	-0.183415	-0.111821	-0.447795	-0.193728	0.0237751	-0.143497	1.2355	0.985497	0.8071	0.841193	-0.474411	-0.122746	-0.106379	0.0103149
Q9UHY7	ENOPH1	Enolase-phosphatase E1 OS=Homo sapiens OX=9606 GN=ENOPH1 PE=1 SV=1	156	10	28.9	1985	0.487428	0.00480821	0.26301	0.104986	-0.537276	-0.534397	-0.995956	-0.969982	-0.236628	0.0724564	0.141591	-0.130558	-0.461288	-0.261133	-0.503573	-0.949007	-0.0725193	0.566711	-0.279577	0.17732	0.314817	0.130423	0.308255	-0.16653	-0.268943	-0.10641	-0.160445	-0.380049	-0.310184	-0.475704	-0.545051	-0.36187	-0.369585	-0.532138	-0.536426	0.372879	0.177412	0.116432	-0.173548	-0.0419769	-0.0333948	-0.0336323	-0.152411
P39656	DDOST	Dolichyl-diphosphooligosaccharide--protein glycosyltransferase 48 kDa subunit OS=Homo sapiens OX=9606 GN=DDOST PE=1 SV=4	16	4	50.8	95	0.175045	0.644856	0.430955	0.247277	-0.611703	-0.353603	NaN	-0.752425	-0.831301	-0.606985	NaN	-1.0311	0.472551	-0.0407572	NaN	1.73328	0.151413	0.420708	0.8986	-0.560838	-0.433185	NaN	-0.627513	0.822164	-0.469897	NaN	-0.648089	0.2969	-0.690266	NaN	-0.605797	0.323052	-0.189462	NaN	-0.468609	-1.34775	-0.482344	-1.2006	-0.807352	0.952456	0.37684	NaN	0.0146074
P62906	RPL10A	Large ribosomal subunit protein uL1 OS=Homo sapiens OX=9606 GN=RPL10A PE=1 SV=2	213	9	24.8	1775	0.207418	0.382516	0.0128988	0.966089	-0.924997	-0.552792	-1.4842	-1.86815	0.126116	0.424057	0.608648	-0.124758	0.124382	0.0857162	0.320782	0.287107	-0.336927	-0.438393	-0.388676	0.160173	0.0573006	-0.056406	0.162834	0.357119	-0.37645	0.21385	0.197256	0.133455	-0.0759163	-0.238203	-0.619434	0.612301	0.273996	0.630869	0.49836	0.240339	0.158991	0.212875	-0.0129528	0.14584	-0.0146599	-0.0352135	-0.138277
P49327	FASN	Fatty acid synthase OS=Homo sapiens OX=9606 GN=FASN PE=1 SV=3	130	25	273.3	1181	0.290194	0.187169	0.546057	0.0129318	-0.495854	-0.683105	-0.723723	-0.511636	-0.403065	-0.429877	-0.166122	-0.545341	0.562127	0.44462	-0.355513	1.03201	-0.0942478	-0.0409718	0.690311	-0.110987	0.258217	-0.0714464	0.111529	0.506431	-0.707178	0.490254	0.0743675	0.616358	-0.282522	-0.0802155	-0.2117	0.129247	-0.288847	-0.627806	-0.355254	-0.889889	-0.58231	-0.602379	-0.40905	1.0286	0.757087	0.272941	0.52941
Q96C23	GALM	Galactose mutarotase OS=Homo sapiens OX=9606 GN=GALM PE=1 SV=1	39	5	37.7	222	0.779907	0.00915101	0.426994	0.12097	-0.486956	-1.02821	-0.159425	NaN	-0.374665	0.320051	-0.0665998	0.00291634	-0.103555	-0.858132	-1.30256	-1.05744	0.504807	0.460226	NaN	0.812198	0.404304	1.64479	NaN	-0.339022	-0.561269	-0.135313	0.0437927	-0.469299	-0.577648	0.336876	-0.613282	0.485738	0.181988	0.528703	0.670934	-0.268982	-0.537082	NaN	-0.105291	-0.0898647	0.195838	0.763386	NaN
Q9NZD2	GLTP	Glycolipid transfer protein OS=Homo sapiens OX=9606 GN=GLTP PE=1 SV=3	11	2	23.8	101	-0.178979	0.523639	-0.0851936	0.79358	-0.0285015	-0.0872459	NaN	-0.2315	0.479383	0.102638	NaN	NaN	0.546816	1.78146	NaN	-0.350805	-0.454314	-0.0715647	-0.00696278	0.732651	0.395332	NaN	0.228813	-0.0177307	-0.0258131	NaN	NaN	0.129237	-0.0353966	NaN	NaN	0.656753	0.983392	NaN	NaN	0.013566	0.573846	0.195124	-0.368289	0.358771	-0.0443897	NaN	0.101795
Q86XP3	DDX42	ATP-dependent RNA helicase DDX42 OS=Homo sapiens OX=9606 GN=DDX42 PE=1 SV=1	22	7	102.9	337	0.694683	0.00120662	0.605925	0.00275513	-0.388952	-0.22942	-0.952501	-0.516837	-0.0187454	-0.0576754	-0.482615	-0.82752	0.0848846	-0.0609589	-0.689798	0.000389099	0.272604	0.612914	0.209798	1.02519	0.203144	0.346144	0.269002	0.563351	-0.02495	0.0745506	0.294996	0.471884	-0.249824	-0.313281	-1.06596	0.0304737	-0.232422	-0.368136	-0.422884	0.816398	0.573688	-0.088522	0.109221	0.989944	0.530767	0.490151	0.327903
E9PB61	ALYREF	Aly/REF export factor OS=Homo sapiens OX=9606 GN=ALYREF PE=1 SV=1	243	8	27.5	5955	0.151738	0.300837	-0.0506339	0.760907	-0.104646	0.0497551	-0.725167	-0.845894	0.430374	0.127092	-0.0283279	-0.104586	0.516216	-0.0154591	0.213488	0.314505	-0.0815144	-0.154833	-0.123755	0.402464	0.147341	0.0467606	0.303473	0.203274	0.24851	0.316921	0.202219	0.175282	-0.0493584	0.20417	-0.189814	0.539597	0.426804	0.222759	0.167776	0.47368	0.32765	0.47921	0.221252	0.445887	0.0527287	0.13798	0.196531
Q13151	HNRNPA0	Heterogeneous nuclear ribonucleoprotein A0 OS=Homo sapiens OX=9606 GN=HNRNPA0 PE=1 SV=1	319	7	30.8	1220	0.921197	0.00153979	0.65178	0.0152445	-0.543217	-0.515316	-1.45921	-1.57806	-0.72262	-0.846276	-1.23207	-1.49492	0.296032	-0.0339975	-0.850875	1.00825	1.80867	0.184566	0.105443	0.472794	-0.102801	0.10437	-0.265839	0.717333	-0.167626	0.055562	-0.0872278	0.253313	-0.414215	-0.667153	-0.897231	0.00458527	-0.445002	-0.884063	-0.818428	-0.201948	-0.657834	-0.928192	-0.158881	0.75495	0.290735	-0.10468	-0.00405121
P62487	POLR2G	DNA-directed RNA polymerase II subunit RPB7 OS=Homo sapiens OX=9606 GN=POLR2G PE=1 SV=1	26	2	19.3	113	0.261833	0.10887	0.150972	0.370199	-0.243846	-0.339802	-0.752635	-1.01803	-0.147171	-0.0502815	0.0391264	-0.36202	0.236447	0.227565	0.246855	-0.233796	-0.125146	-0.0801697	0.142262	0.144721	0.117651	-0.0216017	0.4309	-0.0241385	-0.182675	0.1286	0.151974	-0.18523	-0.396102	0.110472	-0.645455	0.0647516	-0.062974	-0.188988	-0.533647	0.229253	0.444446	0.248945	0.219473	0.00682831	-0.181639	-0.100955	0.373582
Q96HC4	PDLIM5	PDZ and LIM domain protein 5 OS=Homo sapiens OX=9606 GN=PDLIM5 PE=1 SV=5	39	5	63.9	116	0.177494	0.462109	0.1161	0.657315	0.180332	0.696976	-1.02901	-0.566205	0.309196	0.672353	0.100575	0.798193	0.211907	0.365926	0.14821	0.696006	1.36605	0.0894375	0.814002	0.827832	0.903088	0.0637655	-0.0977898	0.241983	0.302602	-0.114521	-0.0749302	0.318591	0.0935478	-0.284185	-0.00961971	0.621199	0.758162	0.401443	0.576117	-0.0573406	-0.318395	-0.200315	-0.0806551	0.494334	0.592927	-0.287033	-0.0550365
P30405	PPIF	Peptidyl-prolyl cis-trans isomerase F, mitochondrial OS=Homo sapiens OX=9606 GN=PPIF PE=1 SV=1	22	1	22	143	0.860973	0.000211683	0.43104	0.0370186	0.0483532	NaN	-0.875019	-0.736073	-0.134171	-0.231575	-0.580446	-0.558014	-0.0580387	-0.556538	-0.859898	0.493587	NaN	1.05618	1.33937	0.74865	0.33356	0.636142	0.0263882	0.077466	0.193011	0.320585	0.198535	0.553351	0.385564	0.817229	-0.0976868	0.854858	0.613143	0.332323	0.298896	NaN	0.24329	0.0209646	-0.0472174	1.24564	NaN	0.66214	0.914816
P55145	MANF	Mesencephalic astrocyte-derived neurotrophic factor OS=Homo sapiens OX=9606 GN=MANF PE=1 SV=3	105	9	20.7	522	0.1769	0.418032	-0.0536134	0.834763	-1.21852	-0.568393	-1.01087	-1.05432	0.063242	-0.00312614	-0.354181	0.0455589	0.614477	0.584406	0.584316	0.404096	0.122517	-0.30184	-0.221087	-0.0511551	-0.00961876	-0.379129	-0.138309	0.0830269	0.787821	0.1679	0.131903	-0.721851	-0.739373	-0.597516	-0.648482	-0.012125	0.231121	0.0929985	0.0804482	-0.0961609	-0.243769	-0.124828	-0.337577	-0.502728	-0.648926	-0.354937	-0.586396
P01033	TIMP1	Metalloproteinase inhibitor 1 OS=Homo sapiens OX=9606 GN=TIMP1 PE=1 SV=1	101	6	23.2	1398	-0.35774	0.144671	-0.246242	0.329486	0.326729	-0.0136242	0.846107	0.693821	-0.0508614	0.601807	0.427495	-0.493656	-0.94044	-0.320026	-0.189641	-0.791938	-0.957741	-0.971621	-0.709821	-0.513617	-0.41228	0.548508	0.39545	-0.795695	0.0295095	-0.196093	-0.263953	-0.588414	0.218603	0.281	0.0149479	-0.838252	-0.367126	-0.315023	-0.373283	-0.957608	-0.410616	-0.489467	0.540704	-0.731306	-0.30677	0.161485	0.124526
P02533	KRT14	Keratin, type I cytoskeletal 14 OS=Homo sapiens OX=9606 GN=KRT14 PE=1 SV=4	459	7	51.5	3401	0.0927566	0.736925	0.404653	0.137221	0.611769	0.315257	NaN	0.128996	-0.194628	-1.05777	-0.954895	0.0382128	-0.504538	-0.537528	-0.560922	NaN	-0.38606	-0.0701694	-1.37797	0.256791	-0.453473	NaN	-0.502444	0.0644951	0.0375414	-0.173739	0.81654	-0.05408	-0.614428	NaN	0.305719	-0.599636	-0.385196	0.0521603	-0.669354	-0.432789	0.0161781	0.898871	NaN	-0.0826979	0.748343	NaN	0.0495377
Q9UBE0	SAE1	SUMO-activating enzyme subunit 1 OS=Homo sapiens OX=9606 GN=SAE1 PE=1 SV=1	88	12	38.4	752	0.585906	0.00392805	0.518279	0.00699646	-0.564356	-0.337125	-1.36114	-1.14633	-0.349507	-0.322698	-0.323546	-0.75217	0.349894	0.0540752	-0.336011	0.584206	0.22681	0.48577	0.426257	0.51524	0.0241756	0.215224	0.191772	0.439676	-0.531833	0.113807	0.208755	0.237644	-0.214165	-0.347174	-0.831361	0.109086	-0.185484	-0.447004	-0.453331	0.111442	-0.15517	-0.359593	-0.114646	0.731209	0.733401	0.241031	0.146737
P46821	MAP1B	Microtubule-associated protein 1B OS=Homo sapiens OX=9606 GN=MAP1B PE=1 SV=2	3464	105	270.5	62478	-0.0334604	0.922616	0.0473088	0.901479	-1.44485	-1.14969	-1.51154	-2.03589	0.471457	0.346031	0.67729	0.0718403	0.529165	0.557484	0.684048	0.54858	-1.02404	-0.201632	-1.06198	-0.113585	0.0428905	-0.566103	0.0121918	0.0810547	0.651577	-0.025774	-0.230736	-0.512964	-0.866224	-0.710264	-0.994736	0.021349	0.0235996	-0.401581	-0.448679	0.394833	0.385078	0.0937767	-0.133072	-0.374897	-0.702717	-0.423538	-0.936115
F5H039	GPHN	Gephyrin OS=Homo sapiens OX=9606 GN=GPHN PE=1 SV=1	21	4	84.7	135	0.0354052	0.854739	0.0540636	0.802558	-0.896956	NaN	0.162935	-0.456429	-0.267064	0.315145	0.360109	-0.590478	-0.0555773	-0.0814285	0.5742	-0.425682	NaN	-0.30308	-0.662661	-0.0279093	0.215406	0.0213385	0.0961914	-0.0304041	-0.352064	-0.012351	0.172105	-0.410367	-0.166948	0.199959	-0.221722	-0.0955124	-0.216568	-0.142928	-0.232568	NaN	0.298988	0.327715	0.0466528	-0.168599	NaN	0.0362473	-0.581098
P26640	VARS1	Valine--tRNA ligase OS=Homo sapiens OX=9606 GN=VARS1 PE=1 SV=4	17	5	140.4	96	0.415657	0.0262442	0.513354	0.00661127	0.308053	0.568027	0.160141	-0.969513	0.684993	0.351599	-0.310134	-0.0781059	0.578508	0.475603	-0.172493	NaN	0.118773	0.654528	0.875601	0.811492	0.466568	0.47278	0.809259	0.809765	0.272724	0.362417	0.514998	0.286613	-0.159848	-0.242156	-0.482288	0.38317	0.0786562	-0.220175	0.165889	0.203817	-0.248376	0.270362	NaN	0.720463	0.535323	0.56702	0.391232
Q9Y617	PSAT1	Phosphoserine aminotransferase OS=Homo sapiens OX=9606 GN=PSAT1 PE=1 SV=2	461	17	40.4	5592	0.364191	0.0626106	0.354183	0.0675949	-0.620409	-0.369614	-1.02427	-1.37585	-0.377293	0.19594	0.474932	-0.236025	-0.333839	-0.239876	-0.491243	-0.138071	0.434746	0.684786	0.0614662	0.105566	0.15687	0.0315189	0.123777	-0.0989838	-1.12064	-0.299273	-0.23138	-0.345793	-0.33169	-0.307964	-0.79446	-0.614674	-0.548613	-0.886404	-0.773849	-0.0677414	-0.252874	-0.278627	-0.384911	0.00332642	0.289099	-0.024622	-0.196123
Q15363	TMED2	Transmembrane emp24 domain-containing protein 2 OS=Homo sapiens OX=9606 GN=TMED2 PE=1 SV=1	18	3	22.7	153	0.745461	0.0490731	0.591725	0.108595	-0.624448	-0.81054	NaN	-2.20003	-0.023263	-0.34875	-1.43032	-1.07305	0.188604	0.262851	-0.980989	1.59998	0.445164	0.801462	1.3907	-0.0543375	0.0614119	NaN	-0.556413	0.868588	-0.432701	0.267828	-0.28251	0.297255	-0.172945	NaN	-0.719032	0.186363	-0.0385742	-1.09847	-0.32284	-1.72435	-1.19962	-1.38192	-0.154636	0.919618	-0.0771217	NaN	-0.0924168
Q01581	HMGCS1	Hydroxymethylglutaryl-CoA synthase, cytoplasmic OS=Homo sapiens OX=9606 GN=HMGCS1 PE=1 SV=2	63	9	57.3	457	0.192604	0.437909	0.0388622	0.894498	-0.821617	-1.29231	-0.955887	-1.64811	-0.296775	0.427744	0.332011	-0.480025	-0.403609	-0.156102	-0.596193	0.361822	-0.871373	-0.3702	-0.852579	-0.365415	0.664222	0.16008	-0.023201	-0.173892	-0.802412	-0.110214	-0.204664	0.636795	-0.385745	-0.0117979	-0.164576	0.374087	-0.250503	0.208094	-0.303152	0.0666742	0.660792	-0.110697	0.136379	0.810331	0.339297	0.400707	-0.203135
Q92522	H1-10	Histone H1.10 OS=Homo sapiens OX=9606 GN=H1-10 PE=1 SV=1	208	9	22.5	4286	0.241638	0.385771	0.674043	0.0147254	-0.627519	-0.462137	-0.198378	-1.13977	-1.06537	-0.956415	-0.689428	-1.40151	0.465471	0.394373	-0.0242577	1.23599	-0.904841	0.327557	-0.280111	-0.0715294	0.120556	-0.202884	0.0461369	0.663992	-0.53684	-0.161673	-0.438879	0.160069	-0.59486	-0.625513	-1.00217	-0.304544	-0.640916	-0.887895	-0.575079	-0.572324	-0.459429	-0.790246	0.201109	-0.00570774	0.107599	-0.927487	-0.422405
H3BNC9	NA	Small ribosomal subunit protein eS17 OS=Homo sapiens OX=9606 PE=3 SV=2	62	3	64.5	1070	0.629968	0.00276819	0.797234	0.000150617	-0.422209	-0.840961	-0.819865	-1.52228	-0.873676	-0.826815	-0.619879	-0.981361	-0.0746088	0.000800133	-0.470781	0.547789	0.292664	0.563625	0.174673	-0.150112	-0.0369749	-0.502515	-0.317675	0.292938	-0.0982494	0.240644	0.142101	0.221068	-0.335952	-0.446923	-0.657436	-0.127499	-0.624742	-0.603345	-0.338681	-0.794481	-1.07059	-0.934799	-0.398668	0.399235	0.587366	-0.260444	0.289175
P25787	PSMA2	Proteasome subunit alpha type-2 OS=Homo sapiens OX=9606 GN=PSMA2 PE=1 SV=2	256	9	25.9	5871	0.105777	0.523639	0.0856132	0.627587	-0.836057	-0.113331	-0.409857	-1.0371	-0.0148506	0.219458	0.404638	0.385014	0.172487	0.303873	0.319166	-0.267032	-0.0125618	-0.086092	-0.272169	-0.143998	0.227396	0.00542831	0.251669	0.174204	-0.306284	0.308519	0.216637	-0.35524	-0.445358	-0.258949	-0.324587	-0.0120621	-0.0606709	-0.167898	0.00769043	0.374296	0.119732	0.13414	0.045435	-0.33075	-0.0904064	0.0179062	-0.163862
A0A0S2Z4Z6	SRRM1	Serine and arginine repetitive matrix 1 (Fragment) OS=Homo sapiens OX=9606 GN=SRRM1 PE=1 SV=1	15	4	103.9	180	0.456912	0.0558606	0.763244	0.00165702	-0.700514	-0.0646992	-1.40341	-0.562216	-0.301442	-0.57049	-0.96828	-1.07716	-0.311466	NaN	-0.565027	0.528222	-0.34265	NaN	0.00875473	-0.150535	0.0757551	-0.282798	-0.0190105	-0.206797	NaN	0.213444	-0.0901651	0.683567	-0.888079	-0.352856	-0.743297	0.141103	NaN	-0.432421	-0.124316	-0.932048	NaN	-1.0046	-0.321627	1.12435	0.636206	0.102858	0.76676
Q96SM3	CPXM1	Probable carboxypeptidase X1 OS=Homo sapiens OX=9606 GN=CPXM1 PE=2 SV=2	120	14	81.6	1607	0.284059	0.0963727	-0.100719	0.581537	-0.456461	-0.285057	-0.607773	-0.876557	0.108803	-0.390268	-0.477368	0.0621519	0.147402	0.194909	-0.124768	-0.393792	-0.704597	-0.111888	-0.402405	-0.125448	0.383085	0.123858	0.29097	0.466421	0.144318	0.125896	0.0938883	0.172544	0.100536	-0.102382	-0.0883923	0.497095	0.183802	0.362491	0.834069	-0.0720644	-0.121153	-0.395661	-0.0545902	-0.00483322	-0.0657778	0.227233	0.641982
Q13200	PSMD2	26S proteasome non-ATPase regulatory subunit 2 OS=Homo sapiens OX=9606 GN=PSMD2 PE=1 SV=3	48	12	100.1	512	0.603714	0.0180862	0.630402	0.0109356	-0.895342	-0.743045	NaN	-1.7312	-0.593257	-0.955374	-0.898682	-0.651093	0.198349	0.525595	-0.83774	0.498209	0.339458	0.384043	0.016552	-0.24017	-0.101293	NaN	-0.0382357	0.599625	-0.307767	-0.0806913	-0.0649147	0.461363	-0.383199	NaN	-0.776159	0.285055	-0.0362959	-0.660691	-0.46403	-0.88319	-0.324344	-0.774499	-0.514321	1.02864	0.698173	NaN	0.108479
Q16878	CDO1	Cysteine dioxygenase type 1 OS=Homo sapiens OX=9606 GN=CDO1 PE=1 SV=2	50	4	23	293	0.620086	0.0192739	0.524158	0.0407832	-0.475803	0.175027	-0.944719	-1.45745	-0.100322	0.219821	NaN	-0.339593	-0.785651	-0.367078	NaN	-0.925547	0.890849	0.644122	-0.147232	0.197743	0.455301	-0.154386	0.32409	-0.385424	-0.172407	NaN	-0.453108	-0.0823822	-0.203562	-0.473411	-0.644774	-1.40883	-0.611037	NaN	-0.84631	0.411391	-0.102295	-0.394759	-0.337173	0.523685	-0.0176926	-0.163114	-0.347035
Q9NQ29	LUC7L	Putative RNA-binding protein Luc7-like 1 OS=Homo sapiens OX=9606 GN=LUC7L PE=1 SV=1	25	1	43.7	337	0.70562	0.00566591	1.04825	4.78414e-05	-1.18907	-0.677176	-0.809869	-1.18429	NaN	-1.1537	-0.963972	-1.35391	NaN	-0.699449	-0.926145	0.226604	-0.469316	0.416677	-0.575816	0.00283813	-0.223594	0.0371218	-0.0956879	NaN	-0.128533	-0.214951	-0.423526	-0.295035	-0.402265	-0.739511	-1.38097	NaN	-1.33319	-1.48748	-1.5156	-0.463126	-0.437418	-0.423602	-0.261548	0.549055	0.337519	0.126293	-0.0485373
Q99435	NELL2	Protein kinase C-binding protein NELL2 OS=Homo sapiens OX=9606 GN=NELL2 PE=1 SV=1	264	16	91.3	2193	-0.485837	0.0949374	-0.894076	0.00245597	1.04643	1.36732	0.423286	0.436222	-0.0399799	0.29344	-0.205435	0.159992	-0.323702	-0.159546	-0.5222	-0.969915	-0.916124	-0.784361	-0.956877	-0.469986	0.618855	0.00808334	-0.0289631	-0.363224	-0.216003	-0.340115	-0.515081	-0.101595	0.193438	0.0674191	0.152786	-0.407829	-0.296589	-0.0660439	-0.291655	1.29849	1.24569	1.18981	1.28544	-0.477207	-0.371866	0.0665932	0.262873
S4R3N1	HSPE1-MOB4	10 kDa heat shock protein, mitochondrial OS=Homo sapiens OX=9606 GN=HSPE1-MOB4 PE=3 SV=1	258	1	29.7	2942	0.152283	0.379915	0.454489	0.00854138	-1.10118	-0.21223	-0.0644293	0.576722	-0.0272303	-0.280153	0.343358	-0.325184	0.0671682	0.373807	0.0155678	0.414258	0.274745	0.455785	0.319391	0.522395	0.068243	0.0318384	0.263331	-0.11246	0.0121269	-0.395761	0.0342541	-0.49424	-0.238067	0.161783	0.0414181	-0.335836	-0.259531	-0.0274706	-0.656099	-0.975793	-0.0909605	-0.545713	-0.237698	0.457366	0.352137	-0.0819616	0.32769
Q14247	CTTN	Src substrate cortactin OS=Homo sapiens OX=9606 GN=CTTN PE=1 SV=2	76	10	61.5	877	0.381181	0.00425485	0.353665	0.00534721	-0.272744	-0.288599	-0.519443	-0.884037	-0.156432	-0.227008	-0.225448	-0.355541	-0.121531	0.135668	-0.00570965	-0.0713978	0.425118	0.129894	0.407702	0.34158	0.11101	0.0978794	-0.00956249	-0.185556	0.288695	-0.0150709	-0.141572	0.00744152	-0.158009	-0.246272	-0.349392	-0.352692	0.175855	-0.324853	-0.53927	-0.198176	-0.405292	-0.436828	-0.560872	0.236911	0.0758839	0.151361	-0.00984478
A0A8Q3WK80	MAT2B	Methionine adenosyltransferase 2 subunit beta OS=Homo sapiens OX=9606 GN=MAT2B PE=1 SV=1	11	5	38.3	46	0.314279	0.161725	0.0501373	0.85858	-0.570097	-0.687986	NaN	-1.27917	0.175803	-0.18576	0.0268755	NaN	0.363146	0.216216	0.0101385	NaN	-0.330653	0.328981	-0.100698	0.190066	0.322978	NaN	0.311466	0.458499	-0.43977	0.156808	NaN	0.805863	-0.129972	NaN	NaN	0.216687	-0.145023	-0.185337	NaN	0.620094	0.54349	-0.101033	NaN	0.395464	0.0126953	NaN	0.146521
P36405	ARL3	ADP-ribosylation factor-like protein 3 OS=Homo sapiens OX=9606 GN=ARL3 PE=1 SV=2	46	9	20.4	314	0.549307	0.0650806	0.742565	0.0118671	-0.280072	-0.496183	-1.60976	-1.27289	-0.539959	-0.592056	NaN	-0.515413	0.358955	0.215405	NaN	0.805936	0.303493	0.59166	0.347651	0.626063	0.179107	-0.0105896	-0.034605	0.670171	-0.979481	NaN	-0.126434	0.396703	-0.409253	-0.342121	-0.177339	0.38654	-0.041461	NaN	-0.0868711	-0.840278	-1.17758	-1.24531	-0.52766	1.02184	0.954537	-0.229535	0.276876
P17936	IGFBP3	Insulin-like growth factor-binding protein 3 OS=Homo sapiens OX=9606 GN=IGFBP3 PE=1 SV=2	82	7	31.7	453	-0.0928445	0.772242	-0.0724277	0.839538	-0.561188	-0.542404	-0.358043	0.138525	0.844807	1.12737	0.0641108	-0.239563	-0.949969	-0.818967	-0.912619	-0.459624	-1.59801	-1.46106	-0.329694	0.0377054	-0.84104	0.844355	0.291046	-0.747164	-0.451627	0.48066	0.30827	0.052062	0.508165	0.113565	0.0875578	-0.555778	-0.350518	-0.391068	-0.0839586	-1.25261	-0.752982	-0.419817	-0.0425415	-0.0727997	-0.254146	0.226088	0.490305
Q15375	EPHA7	Ephrin type-A receptor 7 OS=Homo sapiens OX=9606 GN=EPHA7 PE=1 SV=3	28	3	112	823	0.097616	0.576162	0.0233629	0.910247	-0.18651	0.0223751	0.191287	0.280026	-0.137268	-0.705573	-0.511358	0.189627	-0.901094	-0.453822	0.0148869	-0.829841	-0.480468	0.0669651	-0.464	-0.44188	-0.197889	-0.032608	0.268325	-0.433761	-0.169462	0.0437832	0.139778	0.256972	-0.0548449	0.591881	0.302203	-0.0422077	0.0245428	0.354638	-0.0465727	0.104825	0.230022	-0.199928	0.226336	0.844788	0.00262737	0.520655	0.240852
Q9NY33	DPP3	Dipeptidyl peptidase 3 OS=Homo sapiens OX=9606 GN=DPP3 PE=1 SV=2	239	27	82.5	4855	0.070158	0.616465	0.106604	0.456302	-0.268772	-0.143911	0.290901	-1.10386	-0.0304356	0.154945	0.0575638	0.0971451	0.0472565	0.193056	0.190247	-0.375034	-0.0813122	-0.038866	-0.178368	-0.0930347	0.170334	0.128977	0.158155	0.0763226	-0.407597	0.152428	0.068037	-0.0562973	-0.236523	-0.0705452	-0.377651	0.0321159	-0.0831623	-0.234598	-0.15324	0.233372	0.0500698	0.134983	-0.0490322	-0.151262	0.0914154	0.227798	-0.25406
P62328	TMSB4X	Thymosin beta-4 OS=Homo sapiens OX=9606 GN=TMSB4X PE=1 SV=2	158	1	5.1	590	0.418394	0.184562	0.385612	0.229416	-1.21721	-0.566866	-0.978125	-1.66268	0.376683	0.440374	-0.289228	-0.521727	0.139701	0.358777	0.600698	-0.0531273	-0.535034	0.355431	-0.775042	1.18518	0.864256	-0.704404	-0.166992	-0.361961	1.93563	-0.417159	0.130776	-0.170877	-0.545905	-0.660902	-0.726674	0.17276	-0.125779	0.202112	-0.422664	-0.0232401	0.0936022	-0.542165	-0.727578	0.560519	-0.103189	-0.240754	-0.659867
P46109	CRKL	Crk-like protein OS=Homo sapiens OX=9606 GN=CRKL PE=1 SV=1	431	12	33.8	1773	0.105801	0.704127	-0.0569226	0.858071	0.141787	-0.294785	0.67639	0.291256	-1.09205	-0.914291	-1.11366	-0.428581	-1.35398	-1.38769	-1.16044	-2.15857	-0.861927	-0.332388	-1.24554	-0.285065	-0.401951	-0.564972	-0.681461	-0.878883	-0.489834	-0.952673	-0.203241	-0.278677	-0.122505	0.0276127	0.239719	-1.14515	-0.854149	-1.01325	-0.740362	-0.74576	-0.256573	-0.710464	-0.429317	-0.633123	-0.273319	-0.059	-0.12648
P16333	NCK1	Cytoplasmic protein NCK1 OS=Homo sapiens OX=9606 GN=NCK1 PE=1 SV=1	8	1	42.8	112	0.48574	0.0589139	0.360906	0.153699	NaN	0.1777	NaN	-1.63524	0.33369	0.306909	NaN	-0.0910673	-0.0843563	-0.0384312	NaN	-0.28614	0.127276	-0.0515537	-0.138268	NaN	0.516438	NaN	0.557659	0.482431	0.787145	NaN	0.287861	NaN	-0.404322	NaN	-0.667001	-0.241103	0.0935392	NaN	-0.0704002	0.397019	-0.17527	0.0295019	0.214354	NaN	-0.110293	NaN	-0.102077
A0A087WYT3	PTGES3	Prostaglandin E synthase 3 OS=Homo sapiens OX=9606 GN=PTGES3 PE=1 SV=1	62	4	19.1	565	0.634711	0.0458199	0.560358	0.0731922	-0.152475	-0.632703	-1.34726	-1.68799	-0.949093	-1.03334	-1.63045	-1.23991	0.346832	-0.155832	-1.01424	1.05839	0.0233622	0.48982	0.342062	0.620856	-0.283843	-0.244455	-0.553823	0.275059	-1.07192	-0.286625	-0.0635738	0.381692	-0.540019	-0.13173	-0.454223	-0.197875	-0.646441	-1.2473	-0.941696	-1.63903	-1.46133	-1.80663	-0.726634	0.675801	0.443237	-0.31408	0.244226
P55283	CDH4	Cadherin-4 OS=Homo sapiens OX=9606 GN=CDH4 PE=2 SV=2	65	9	100.2	353	0.0620633	0.821563	-0.0246058	0.937719	-0.210694	0.494019	0.115319	-0.259119	0.343733	-0.385768	0.0560226	-0.229623	0.70897	0.772687	0.182355	-0.736008	-0.706272	-0.475934	-0.999341	0.168009	0.750637	-0.213439	0.207803	0.284755	1.51832	0.634118	0.294938	-0.21942	-0.328432	-0.329045	-0.517678	-0.133491	-0.231483	0.234624	-0.452785	0.847172	0.418969	0.0250368	-0.271261	-0.0311203	-0.377067	0.169032	-0.0411491
Q99436	PSMB7	Proteasome subunit beta type-7 OS=Homo sapiens OX=9606 GN=PSMB7 PE=1 SV=1	306	7	29.9	3894	0.036777	0.821563	0.0527186	0.766315	-0.364285	-0.373077	-0.427723	-1.12028	0.108282	0.309473	0.383814	0.260391	0.328554	0.309517	0.375904	-0.210243	-0.199331	-0.217291	-0.287203	-0.0139465	0.199461	-0.103754	0.144247	0.122658	-0.170044	0.271959	0.273096	-0.139069	-0.262537	-0.318174	-0.319929	0.0214291	-0.000104904	-0.130741	-0.109287	0.268543	0.190468	0.0210495	-0.0969143	-0.161623	-0.17576	-0.0486889	-0.282293
Q9Y250	LZTS1	Leucine zipper putative tumor suppressor 1 OS=Homo sapiens OX=9606 GN=LZTS1 PE=1 SV=3	17	1	66.6	0	2.07807	0.000154297	2.28008	3.06139e-05	-0.90333	-1.44217	-1.30103	-1.42668	-1.21163	-1.76112	-1.89384	NaN	-1.75936	-1.1221	-1.68216	-1.38792	3.33404	2.68061	2.37167	1.10636	-1.19524	0.869796	0.136182	-1.34206	-1.20482	-0.422539	NaN	-1.15534	-1.56725	-1.25987	NaN	-1.89498	-1.21311	-2.00696	NaN	-1.66774	-1.36833	-1.2688	-1.88795	2.46047	1.31172	0.267365	0.0578203
Q7RTV0	PHF5A	PHD finger-like domain-containing protein 5A OS=Homo sapiens OX=9606 GN=PHF5A PE=1 SV=1	31	4	12.4	266	0.356553	0.0531365	0.149375	0.434697	-1.17532	-0.582153	-0.731406	-1.41187	-0.314854	-0.215991	-0.014905	-0.45823	0.326037	0.25878	0.00920963	0.259528	-0.289506	-0.0436907	-0.157947	-0.0405235	-0.0160427	-0.303951	0.131269	0.314201	0.221804	0.340602	0.0522976	-0.179556	-0.153609	0.0862637	-0.541222	0.346575	0.246146	0.0239286	0.348878	0.381096	0.373494	-0.0368605	-0.108402	0.257686	0.199879	0.196678	0.310354
A0A0A0MRX1	ELAVL2	ELAV-like protein OS=Homo sapiens OX=9606 GN=ELAVL2 PE=1 SV=1	61	4	42.6	416	0.0984945	0.665128	0.325556	0.139593	NaN	0.335084	NaN	-1.3147	-0.106632	-0.590448	-0.51	-1.03802	-0.0985718	-0.189834	-0.340741	-0.3493	-0.660193	-0.0872545	-0.22159	NaN	-0.174968	NaN	0.0250988	-0.573077	-0.213574	-0.306186	-0.68465	NaN	-0.539489	NaN	-1.61503	-0.200558	-0.454004	-0.0657816	-1.0631	-0.0887623	-0.15544	-0.543783	-0.439585	NaN	-0.0465517	NaN	-0.217584
A0A087WY85	UBE2D3	Ubiquitin conjugating enzyme E2 D3 OS=Homo sapiens OX=9606 GN=UBE2D3 PE=1 SV=1	80	1	16.8	801	0.746364	0.000913728	0.441168	0.03171	0.670228	0.125974	-1.25	-1.47548	-0.204587	-0.175778	-0.269996	-0.349412	0.00165367	-0.23125	-0.585335	0.0903511	0.927282	0.506423	0.612652	1.0239	0.530904	0.815434	0.0301123	0.410586	-0.229416	0.0633888	0.169564	0.399821	-0.135687	0.18287	-0.187351	0.10216	-0.0129204	-0.195037	-0.093996	-0.324707	-0.536287	-0.558843	-0.346366	0.901185	0.48216	0.524503	0.124465
H3BLU2	LSAMP	Limbic system associated membrane protein (Fragment) OS=Homo sapiens OX=9606 GN=LSAMP PE=1 SV=1	119	6	38	3026	0.384757	0.022429	0.0459938	0.81122	0.303788	0.151033	0.102194	-0.248951	-0.408322	0.0712538	-0.489737	-0.101851	-0.566022	-0.33289	-0.346122	-0.918591	-0.340743	0.018177	-0.0385942	0.344584	0.472589	0.698333	0.094512	-0.146274	0.690168	-0.0968609	-0.0157642	-0.316614	0.296067	-0.0139742	-0.149372	-0.0190229	0.40056	0.141534	0.208281	-0.153867	-0.381485	-0.503407	-0.295315	-0.280962	-0.111417	0.226005	0.215158
Q02878	RPL6	Large ribosomal subunit protein eL6 OS=Homo sapiens OX=9606 GN=RPL6 PE=1 SV=3	124	10	32.7	735	0.401424	0.0622211	0.560174	0.00877837	-0.0805912	0.0405769	-0.983763	-0.68061	-0.466825	-0.267173	-0.773294	-0.805182	0.541166	0.0765285	-0.469101	0.952023	0.41283	0.257626	0.257387	-0.125765	0.126253	-0.141961	-0.128542	0.667952	0.093256	0.15295	0.17046	0.573124	-0.0928478	-0.321588	-0.418583	0.440969	-0.0725613	-0.658909	-0.098093	-0.55168	-0.874043	-0.816121	-0.298826	0.987406	0.561586	0.0703926	0.415363
P22061	PCMT1	Protein-L-isoaspartate(D-aspartate) O-methyltransferase OS=Homo sapiens OX=9606 GN=PCMT1 PE=1 SV=4	194	11	24.6	1969	0.666167	1.26707e-05	0.444149	0.00100611	-0.624508	-0.486349	-0.993607	-1.08675	-0.495602	-0.165194	-0.248808	-0.315519	-0.122757	-0.170258	-0.210142	-0.134286	0.325623	0.600386	0.335571	0.361433	0.0253353	0.468699	0.150116	0.323065	-0.0944328	0.0789642	0.120447	-0.125551	-0.602722	-0.229321	-0.370384	0.0822315	-0.15649	-0.182192	0.0488873	-0.119152	-0.281052	-0.407806	-0.317853	0.246138	0.185383	0.082489	0.00727654
P61764	STXBP1	Syntaxin-binding protein 1 OS=Homo sapiens OX=9606 GN=STXBP1 PE=1 SV=1	10	4	67.5	82	0.677668	0.0193111	0.738294	0.00685911	-0.86041	-0.752996	NaN	-1.79671	NaN	0.227696	-0.178586	-0.554045	NaN	NaN	-1.24673	-0.0143414	0.158212	NaN	0.037384	0.127408	0.0502663	NaN	0.44661	NaN	NaN	-0.408276	-0.197028	-0.388549	-0.780246	NaN	-1.34062	NaN	NaN	-0.996072	-0.590013	-0.0968351	NaN	-0.580449	-0.169153	0.203998	0.349575	NaN	-0.146152
P49903	SEPHS1	Selenide, water dikinase 1 OS=Homo sapiens OX=9606 GN=SEPHS1 PE=1 SV=2	126	11	42.9	830	-0.0741429	0.64966	0.0333491	0.858071	-0.553325	-0.407777	-0.697668	-0.275779	-0.0342102	0.191242	0.435234	0.230015	0.159473	0.337227	0.615732	0.0257378	-0.31983	-0.147432	-0.709629	-0.0654039	0.251978	0.0712109	-0.0906401	0.0209541	-0.169861	0.292627	0.0741978	-0.236338	-0.485543	-0.106917	-0.191792	-0.134583	-0.25753	-0.135411	-0.0686407	0.211927	0.116924	0.170061	0.194105	-0.253753	-0.0304642	0.0554838	-0.569705
P11279	LAMP1	Lysosome-associated membrane glycoprotein 1 OS=Homo sapiens OX=9606 GN=LAMP1 PE=1 SV=3	32	4	44.9	339	0.425753	0.0117253	0.354666	0.0274838	0.229422	0.145135	-0.408464	-0.671604	-0.429057	-0.982016	-0.968729	-0.538405	-0.0130272	0.253719	-0.306226	-0.364391	-0.0626707	0.211683	0.0783262	-0.130289	-0.10116	-0.098793	-0.0790854	0.179936	0.251137	0.241283	0.47707	0.10269	-0.141305	-0.451159	-0.251252	-0.0854502	0.0438623	-0.0723038	-0.49771	-0.289523	-0.0311365	-0.608495	-0.834486	0.481481	0.274377	0.317258	0.278271
Q16270	IGFBP7	Insulin-like growth factor-binding protein 7 OS=Homo sapiens OX=9606 GN=IGFBP7 PE=1 SV=1	492	14	29.1	5617	-0.420856	0.275183	-0.500049	0.200367	-1.66861	-1.89543	-0.234491	0.264133	-0.110735	-1.30615	-1.16834	0.00715828	-1.31397	-1.70208	-0.703871	-1.52307	-2.29978	-2.23158	-1.84975	-1.606	-1.27014	-0.768579	-0.611296	-1.09071	-0.590069	-1.5491	-1.17158	0.183142	1.18747	0.80114	1.66429	0.0354557	0.57617	0.64185	0.39344	-1.48266	-0.405132	-0.379593	-0.428795	-0.366209	0.472168	0.454355	1.18956
A0A994J4E9	HNRNPK	Heterogeneous nuclear ribonucleoprotein K OS=Homo sapiens OX=9606 GN=HNRNPK PE=1 SV=1	1030	3	47.9	18081	0.237008	0.172862	0.195533	0.27479	0.166875	0.339214	-1.12799	-0.746194	0.299153	-0.078578	0.297132	-0.152634	0.294559	0.221973	0.0614519	0.255569	-0.328381	-0.00978661	0.0423298	0.655581	0.404922	0.240736	0.3148	0.01717	0.774185	0.161364	0.178821	-0.180553	-0.577712	-0.294994	-0.548908	0.307048	0.312053	0.175497	-0.0592012	0.183361	-0.0175438	0.101497	0.124872	0.151234	-0.183955	0.105961	-0.11659
P36957	DLST	Dihydrolipoyllysine-residue succinyltransferase component of 2-oxoglutarate dehydrogenase complex, mitochondrial OS=Homo sapiens OX=9606 GN=DLST PE=1 SV=4	14	4	48.7	24	0.468645	0.0115327	0.621719	0.00056331	-0.58695	-0.250893	-0.647992	NaN	-1.19905	-0.954684	-1.12232	-0.968256	-0.495224	-0.802761	-0.357477	0.0209112	0.0105715	-0.0961018	NaN	-0.505667	-0.104082	0.029253	NaN	-0.0358105	-0.677748	-0.134591	-0.293681	-0.467738	-0.683164	-1.10452	-1.21375	-0.297637	-0.91343	-0.566236	-0.662992	-0.585875	-0.90704	NaN	-0.667203	0.0957184	0.131561	-0.472639	NaN
A0A087WYL5	SEZ6L2	Seizure related 6 homolog like 2 OS=Homo sapiens OX=9606 GN=SEZ6L2 PE=1 SV=1	13	3	99.1	189	0.191438	0.301445	-0.0899116	0.652311	-0.12713	0.173	0.553746	NaN	0.0275145	0.00725269	-0.613509	0.328379	-0.616895	-0.454695	-0.694032	NaN	-0.493839	-0.153122	NaN	-0.0200901	0.221998	0.282633	NaN	-0.057477	0.356013	0.191548	0.120548	-0.195289	-0.0523911	0.26801	0.0529175	-0.370736	-0.208765	-0.0950174	0.105514	0.285933	0.47679	NaN	NaN	-0.142707	-0.0384512	0.0999689	NaN
P02461	COL3A1	Collagen alpha-1(III) chain OS=Homo sapiens OX=9606 GN=COL3A1 PE=1 SV=4	656	35	138.5	8058	-0.22438	0.676671	-0.653306	0.21265	1.25147	0.464991	0.838289	0.440107	1.09347	2.39709	0.569777	-0.389421	-1.98014	-0.973921	-1.72977	-1.8669	-1.1345	-1.35772	0.408543	-0.0137558	-0.763367	2.04928	0.180786	-1.44435	-0.905739	1.06268	-0.444586	-0.778009	0.218168	-0.696201	-0.745516	-2.55287	-1.44384	-1.80787	-0.944643	-0.465406	0.605211	-0.0864334	0.11352	-1.00152	-1.64593	-0.606382	-1.41421
Q9UBV8	PEF1	Peflin OS=Homo sapiens OX=9606 GN=PEF1 PE=1 SV=1	23	3	30.4	156	0.513044	0.0375476	0.526971	0.0291607	-0.710224	-0.75626	-0.964308	-2.38502	0.209934	0.0427065	0.165553	-0.166081	0.383992	-0.309037	0.394198	0.753163	-0.0177526	0.0500336	0.0313082	0.351562	0.181694	0.109467	0.0565605	0.59548	0.0516386	0.562196	0.608367	-0.138822	-0.950008	-0.168918	-0.305377	-0.16195	-0.412396	-0.42172	0.0151634	0.0629234	-0.514602	-0.0277271	-0.323292	0.408828	0.169062	0.165968	-0.0692348
Q9UN86	G3BP2	Ras GTPase-activating protein-binding protein 2 OS=Homo sapiens OX=9606 GN=G3BP2 PE=1 SV=2	26	4	54.1	51	0.0595738	0.786503	0.176072	0.435775	-0.0967703	-0.211551	NaN	NaN	0.0447216	0.11954	NaN	NaN	0.171627	0.00944614	NaN	NaN	-0.01299	0.0954313	NaN	0.207742	0.248747	NaN	NaN	0.189636	-0.334109	NaN	NaN	0.434849	-0.153131	NaN	NaN	-0.0525475	-0.522465	NaN	NaN	0.400731	-0.465988	NaN	NaN	0.248606	0.139318	NaN	NaN
Q9BZZ5	API5	Apoptosis inhibitor 5 OS=Homo sapiens OX=9606 GN=API5 PE=1 SV=3	273	21	59	3953	0.343592	0.122153	0.236319	0.29515	-0.887985	-0.834873	-1.39633	-1.48327	0.0512142	0.127668	0.30368	-0.266298	0.445433	0.309242	0.401503	0.142822	-0.262142	-0.129318	-0.310232	0.252033	0.420294	-0.00973701	0.193054	0.370138	-0.117638	0.289871	0.253262	-0.221437	-0.550365	-0.537758	-0.784838	0.284695	-0.134657	-0.108536	-0.0732517	0.407503	0.152771	-0.00298882	-0.145733	-0.039566	-0.00529671	-0.147982	-0.40406
P25786	PSMA1	Proteasome subunit alpha type-1 OS=Homo sapiens OX=9606 GN=PSMA1 PE=1 SV=1	503	16	29.5	6569	0.032078	0.882636	0.0260016	0.915455	-0.859591	-0.450157	-0.925823	-1.56606	-0.0585022	0.282209	0.469212	0.379112	0.188181	0.251495	0.410963	-0.0716305	-0.273329	-0.345463	-0.451342	-0.200659	0.109907	-0.216545	0.0396252	0.0506821	-0.492485	0.220886	0.123535	-0.412405	-0.556314	-0.333805	-0.550169	-0.0915489	-0.0632343	-0.145485	-0.022377	0.326038	0.0722542	0.150579	-0.120895	-0.398954	-0.284489	-0.219774	-0.485924
Q9UBT2	UBA2	SUMO-activating enzyme subunit 2 OS=Homo sapiens OX=9606 GN=UBA2 PE=1 SV=2	81	16	71.2	389	0.441186	0.00778744	0.389505	0.0131657	-0.331461	-0.390896	-0.518422	-1.3732	-0.344596	-0.421522	-0.0197048	-0.318854	-0.121132	-0.126563	-0.318916	0.100439	-0.283104	0.317393	0.0636024	0.276901	0.00480747	0.510544	0.106251	0.0937157	-0.203249	0.0876799	0.0424061	0.0175591	-0.407384	-0.416472	-0.655699	-0.281356	-0.262008	-0.400777	-0.325603	0.52319	0.0961246	-0.0872955	-0.409799	0.69161	0.297414	0.298223	-0.0573597
Q9NQ48	LZTFL1	Leucine zipper transcription factor-like protein 1 OS=Homo sapiens OX=9606 GN=LZTFL1 PE=1 SV=1	48	8	34.6	373	0.755023	0.000235968	0.585815	0.00164125	-0.425593	-0.240047	-0.899901	-1.49407	-0.019021	-0.0368547	-0.189937	0.016489	-0.0396338	-0.058012	-0.0726299	0.248627	0.339969	0.456234	0.735687	0.481754	0.438843	0.597463	0.388204	0.369001	1.02007	0.31966	0.215335	-0.0872698	-0.0380106	-0.0499306	-0.232323	0.346698	0.394464	0.328382	0.503422	-0.208876	-0.177827	-0.284594	-0.30191	0.421453	0.657509	0.600461	0.272894
P98160	HSPG2	Basement membrane-specific heparan sulfate proteoglycan core protein OS=Homo sapiens OX=9606 GN=HSPG2 PE=1 SV=4	710	69	468.5	8100	0.241858	0.196676	0.0258269	0.910247	1.01619	0.342926	-0.27059	-0.304527	-0.111649	0.204901	-0.104109	-0.0798798	-0.492516	-0.255571	-0.340075	-1.01258	0.174835	0.0191116	0.676142	-0.217203	-0.17074	0.462435	0.090723	0.216993	-0.156986	0.225786	0.0491505	0.125816	0.337095	-0.0287056	0.188581	-0.165115	-0.196888	0.138271	0.121384	-0.598059	-0.100256	-0.442636	0.0248432	-0.11923	0.206612	0.259708	0.710125
P18065	IGFBP2	Insulin-like growth factor-binding protein 2 OS=Homo sapiens OX=9606 GN=IGFBP2 PE=1 SV=2	1037	14	34.8	18988	-0.77623	0.00545087	-1.7435	1.98783e-08	0.45002	0.763861	-0.0225258	-0.174667	0.905687	-0.407455	0.358013	0.569214	0.334419	0.294491	0.276285	-0.267569	-1.90166	-1.50022	-1.53233	-0.414383	-0.329081	-0.383953	-0.358698	0.0039711	0.860004	0.0193443	-0.178398	1.07616	1.22634	1.33355	1.33836	1.16475	1.12026	1.06724	1.10477	1.13474	1.34198	1.30461	1.23081	-0.372612	-0.775204	0.409496	0.538126
P11233	RALA	Ras-related protein Ral-A OS=Homo sapiens OX=9606 GN=RALA PE=1 SV=1	9	1	23.6	153	0.563123	0.0232708	0.640555	0.0106559	-0.555678	-0.651963	NaN	NaN	-0.449651	-0.716846	NaN	NaN	-0.0563288	-0.386405	NaN	NaN	-0.129622	0.412876	NaN	0.0653419	0.342456	NaN	NaN	0.392609	-0.521794	NaN	NaN	-0.16583	-0.453689	NaN	NaN	-0.320964	-0.823119	NaN	NaN	-1.13163	-0.945035	NaN	NaN	0.167777	-0.222643	NaN	NaN
Q9NWH9	SLTM	SAFB-like transcription modulator OS=Homo sapiens OX=9606 GN=SLTM PE=1 SV=2	54	9	117.1	1234	0.388126	0.0649119	0.395675	0.0564316	-0.225086	-0.161696	NaN	-1.54647	0.457083	-0.245753	0.486753	-0.258504	0.269788	0.0141201	0.740614	0.44489	-0.0285759	-0.0991955	-0.000738144	0.777267	0.446806	NaN	0.399564	0.623973	0.663539	0.785198	0.291364	0.167791	-0.365323	NaN	-0.493846	0.0885029	-0.103703	0.184484	-0.257183	0.387736	0.0940437	-0.134869	0.0109377	0.556527	0.215429	NaN	0.173228
Q04637	EIF4G1	Eukaryotic translation initiation factor 4 gamma 1 OS=Homo sapiens OX=9606 GN=EIF4G1 PE=1 SV=4	85	10	175.4	472	0.740035	0.000563767	0.395163	0.0405982	-0.414044	-0.35322	-0.961068	-2.07995	0.00871849	-0.118297	-0.152879	-0.137293	0.131428	-0.16166	-0.466337	0.0702419	0.868835	0.201026	0.543655	0.402353	0.24648	0.12815	0.239609	0.350262	0.5905	0.0189247	0.302431	-0.129001	-0.288688	-0.601865	-0.506482	0.0118589	-0.0915279	-0.360126	-0.0198889	0.320061	0.0998621	0.371895	-0.00565338	0.410835	0.306964	0.36876	-0.0681982
P61086	UBE2K	Ubiquitin-conjugating enzyme E2 K OS=Homo sapiens OX=9606 GN=UBE2K PE=1 SV=3	225	10	22.4	4878	0.358419	0.0174318	0.281532	0.0535489	-0.255417	-0.115791	-0.888452	-1.20362	-0.0908298	0.010334	0.191236	-0.169563	0.0515003	0.207577	0.325602	-0.142422	0.0262928	0.336166	-0.0160751	0.360725	0.300716	0.192598	0.227427	0.135324	0.142466	0.179926	0.150517	-0.253075	-0.41786	-0.191425	-0.480097	-0.0667667	-0.141596	-0.259205	-0.249276	0.199528	0.102934	0.0697594	-0.191816	0.084549	-0.0790539	0.221128	-0.108505
Q9NRN7	AASDHPPT	L-aminoadipate-semialdehyde dehydrogenase-phosphopantetheinyl transferase OS=Homo sapiens OX=9606 GN=AASDHPPT PE=1 SV=2	18	5	35.8	54	0.736257	0.00637173	0.772238	0.00358187	0.0813637	-0.0466356	0.276901	-1.2421	-0.76477	NaN	-0.6584	NaN	0.0247736	0.238545	-0.795712	0.323401	0.920803	1.14133	1.17212	0.358105	NaN	0.410972	0.025157	0.489827	-0.44492	0.246564	NaN	-0.0851564	NaN	-0.0198069	NaN	-0.303231	-0.688827	-0.785384	NaN	-0.883595	-1.25403	-0.763148	-0.47202	0.453392	0.644846	0.410759	-0.0611382
Q8WZA0	LZIC	Protein LZIC OS=Homo sapiens OX=9606 GN=LZIC PE=1 SV=1	250	9	21.5	1878	0.367086	0.0435557	0.278515	0.117855	-0.654243	-0.472156	-0.710501	-1.31323	0.0138512	-0.0799866	0.0556698	-0.0776196	0.408058	0.199059	0.326061	0.539207	0.0971928	0.358707	-0.196592	0.372812	0.0445194	-0.0782928	0.107785	0.200392	1.03865	0.237049	0.237043	-0.282166	-0.252342	-0.312181	-0.582321	-0.162426	0.0684128	-0.228535	-0.255363	-0.0821686	-0.263119	-0.258236	-0.522614	0.159151	-0.08424	0.227994	-0.107747
O75390	CS	Citrate synthase, mitochondrial OS=Homo sapiens OX=9606 GN=CS PE=1 SV=2	61	8	51.7	819	0.722594	0.000479277	0.301413	0.103888	-0.402488	-1.10605	-1.3839	-0.989907	-0.674607	-0.396172	-0.852225	-0.431032	-0.235433	0.0441685	-0.962672	0.309618	0.430511	0.745808	0.551298	-0.137733	0.00158691	-0.0279016	0.0101461	0.213564	-0.613887	0.0322981	0.252197	0.11546	-0.201356	-0.315872	-0.148355	0.473918	0.0379925	-0.0319319	0.27352	-0.686471	-0.386	-0.384719	-0.351379	0.336884	0.119568	-0.120891	0.381477
H0YBI8	VEGFA	Vascular permeability factor (Fragment) OS=Homo sapiens OX=9606 GN=VEGFA PE=1 SV=1	54	1	12.8	24	-0.223657	0.413407	-0.677831	0.0122926	0.952288	0.485354	0.0208778	-0.294405	0.713546	-0.618107	6.1e-05	0.504765	-0.207757	NaN	-0.72853	-0.551134	-0.876517	NaN	-0.73721	0.0599899	-0.21246	0.0297747	0.0791225	-0.103458	NaN	0.228574	-0.254124	-0.0623608	0.292101	0.113148	-0.0224953	-0.000507355	NaN	0.180826	0.281993	1.41986	NaN	1.10586	0.783615	-0.792739	0.0708599	-0.0564785	-0.171649
A0A0C4DGG9	CHD4	DNA helicase OS=Homo sapiens OX=9606 GN=CHD4 PE=1 SV=1	27	7	220.3	73	0.215604	0.348674	0.140815	0.569568	-0.593302	-0.546769	-1.48058	-1.70369	-0.0751934	-0.241173	-0.23264	-0.455009	0.0760775	0.394503	-0.362414	0.681792	-0.51673	-0.250638	-0.568762	0.0627289	-0.18609	-0.346158	-0.212095	0.274166	0.362879	-0.225753	-0.182104	0.257695	-0.616338	-0.577862	-0.921327	0.116346	0.197706	-0.581077	-0.304928	0.284386	0.269601	-0.262711	0.184501	0.611335	-0.109049	-0.101899	-0.362486
P09936	UCHL1	Ubiquitin carboxyl-terminal hydrolase isozyme L1 OS=Homo sapiens OX=9606 GN=UCHL1 PE=1 SV=2	848	13	24.8	10130	0.200545	0.284648	0.0822964	0.690161	-0.941414	-0.497972	-1.22988	-1.16199	0.0909977	0.277473	0.549294	0.115868	-0.240215	-0.225914	-0.0196743	-0.172096	0.0492954	0.870304	-0.63681	0.0043087	0.0299835	-0.282928	0.178745	-0.341393	-0.0210361	-0.36525	-0.446787	-0.0890903	-0.200668	0.01828	-0.2213	-0.183628	-0.105949	0.0478039	-0.00763702	-0.0683136	-0.174068	-0.201044	-0.324957	0.0910034	0.0191193	-0.0545654	-0.368502
Q15223	NECTIN1	Nectin-1 OS=Homo sapiens OX=9606 GN=NECTIN1 PE=1 SV=3	34	3	57.1	91	0.297778	0.340159	0.330482	0.298118	NaN	-0.294717	-0.57105	-0.91256	0.0679064	-0.274377	-0.504713	-0.736835	-0.0774374	0.0605669	0.115732	-0.158044	-1.70279	-1.18622	-1.00975	NaN	0.891825	-0.124246	0.211542	0.249103	1.25606	0.629049	0.776366	NaN	-0.488484	-0.565953	-1.14412	-0.496332	-0.330122	-0.199523	-0.588192	-0.0281887	-0.0509872	-0.646918	-0.470821	NaN	-0.552428	-0.0846128	0.230876
Q99536	VAT1	Synaptic vesicle membrane protein VAT-1 homolog OS=Homo sapiens OX=9606 GN=VAT1 PE=1 SV=2	57	9	41.9	963	0.441408	0.0559495	0.518989	0.0225069	-0.17165	-0.857527	-1.25019	-0.728079	-0.175294	-0.0399551	-0.428418	-0.44346	0.196997	0.118428	-0.41853	0.579544	0.258227	-0.108554	0.723609	-0.130952	0.0382423	0.348087	0.128423	0.295067	-0.451928	0.345443	0.0931959	0.0839071	-0.275579	-0.558238	-0.453339	0.282552	-0.22534	-0.111629	0.0989561	-1.22784	-1.36315	-1.16951	-0.886684	0.0195808	0.463826	-0.132347	0.159888
Q13740	ALCAM	CD166 antigen OS=Homo sapiens OX=9606 GN=ALCAM PE=1 SV=2	12	3	65.1	36	0.452894	0.311485	0.0157563	0.979751	0.260127	0.0571394	1.58851	NaN	-0.908576	-1.3776	NaN	NaN	-0.982761	-0.64212	NaN	NaN	1.47782	1.30809	NaN	-0.022193	-0.940379	0.391823	NaN	-0.60467	-0.445513	NaN	NaN	-0.29658	-0.735778	0.0729399	NaN	-0.559782	-0.110429	NaN	NaN	-0.925447	-0.42568	NaN	NaN	-0.385723	-0.38504	-0.0249453	NaN
P01834	IGKC	Immunoglobulin kappa constant OS=Homo sapiens OX=9606 GN=IGKC PE=1 SV=2	385	5	11.8	8361	-0.235101	0.418032	-0.197209	0.518029	0.607107	0.578415	0.73686	0.759516	-0.408104	-0.21118	-0.209087	0.161093	-1.3473	-0.752272	-0.945295	-1.9556	-0.926962	-0.548569	-0.864338	-0.318584	0.10549	0.0687199	0.425409	-1.00746	-1.11804	-0.699114	-0.439674	0.358505	0.923519	0.596889	0.830606	-0.123314	-0.127819	0.128191	-0.0398388	0.105486	0.257139	0.0917873	0.171492	-0.356091	0.381433	0.360609	0.758572
A0A0G2JIW1	HSPA1B	Heat shock 70 kDa protein 1B OS=Homo sapiens OX=9606 GN=HSPA1B PE=1 SV=1	1354	26	70.1	17364	0.408813	0.118719	0.337157	0.200513	-1.26591	-1.24129	-1.16692	-1.53221	-0.796717	-0.422997	-0.86058	-0.543131	0.129166	0.265539	-0.0987492	1.03699	-0.347576	-0.0680256	-0.189571	-0.251366	-0.375235	-0.336372	-0.542349	0.317833	0.359814	0.0185966	-0.0442123	-0.188021	-0.861595	-0.356457	-0.876583	-0.104544	-0.0742798	-0.174809	-0.0368004	-1.33437	-1.12592	-1.2323	-0.860594	-0.0459557	-0.0994396	-0.182087	-0.579714
P54819	AK2	Adenylate kinase 2, mitochondrial OS=Homo sapiens OX=9606 GN=AK2 PE=1 SV=2	306	11	26.5	5029	0.122881	0.53881	0.00607522	0.981861	-0.2486	-0.461521	-0.231436	-1.47578	-0.118004	0.198687	-0.0349255	0.192236	0.328421	0.247128	0.589355	0.346407	-0.253651	-0.337608	0.373817	0.280533	0.0845032	0.111696	-0.224756	-0.0543137	0.479004	0.162872	0.117226	0.314896	-0.219107	0.651489	0.0804501	0.135912	0.256559	0.130703	0.24712	-0.441536	-0.213608	-0.299158	-0.18078	0.195793	0.12081	0.276098	-0.0179996
P31150	GDI1	Rab GDP dissociation inhibitor alpha OS=Homo sapiens OX=9606 GN=GDI1 PE=1 SV=2	1439	18	50.6	24531	0.247777	0.196468	0.203423	0.299595	-1.18584	-0.905254	-1.2513	-1.46171	-0.0330963	0.144024	0.0627003	-0.0692921	-0.387529	-0.0357285	-0.0908813	-0.655453	-0.660343	0.339613	-0.77947	-0.432934	0.0134773	-0.364309	0.234312	-0.215792	-0.53812	-0.109837	-0.141294	-0.157192	-0.23543	-0.114637	-0.257296	-0.507153	-0.636772	-0.622507	-0.693584	-0.0608578	-0.303921	-0.300726	-0.363897	-0.111258	0.0778103	0.0887508	-0.333267
Q8TEU8	WFIKKN2	WAP, Kazal, immunoglobulin, Kunitz and NTR domain-containing protein 2 OS=Homo sapiens OX=9606 GN=WFIKKN2 PE=1 SV=1	70	8	63.9	738	-0.348076	0.408961	-0.431903	0.313055	-0.777832	-1.01933	0.650013	1.23996	-0.662372	-1.76798	-1.124	0.668755	-1.31297	-1.46396	-0.724396	-1.92759	-1.81878	-1.36334	-1.51146	-0.975795	-0.889902	-0.511011	-0.436539	-0.89387	-0.977606	-1.41147	-0.575614	-0.153211	1.25639	1.1374	1.73889	0.39569	1.54265	0.725721	0.814512	-1.70092	-0.233496	0.0573654	0.0780916	-0.187243	0.438004	0.543736	0.858503
A0A7I2YQG2	RPL19	Ribosomal protein L19 OS=Homo sapiens OX=9606 GN=RPL19 PE=1 SV=1	68	5	25.7	505	0.467154	0.0329228	0.460872	0.0317538	-0.687139	-0.196961	-0.837158	-1.57477	-0.192388	-0.284295	0.0559788	-0.0465775	0.521089	0.270773	0.0281153	1.08298	0.488176	0.29484	0.190991	0.0848246	0.182413	0.635026	-0.0201149	0.675317	-0.156894	0.466391	0.5924	0.245298	-0.154969	0.254267	-0.111887	0.643346	0.177923	0.0849533	0.489473	-0.130402	-0.239245	-0.407814	-0.0119658	0.775367	0.692395	0.7468	0.322818
O95831	AIFM1	Apoptosis-inducing factor 1, mitochondrial OS=Homo sapiens OX=9606 GN=AIFM1 PE=1 SV=1	136	15	66.9	1196	0.294363	0.0630434	0.203596	0.200154	-0.0824604	-0.399143	-0.831471	-1.30537	-0.211707	0.0884132	-0.179101	-0.0180759	-0.0292225	0.100996	-0.0790682	-0.402247	-0.0606709	0.0822172	0.439547	-0.235213	0.0200825	0.0387678	-0.090682	0.00133419	-0.172332	0.110911	0.0346136	0.607628	0.2771	0.293188	0.389786	0.102934	-0.0983505	-0.231883	0.0540686	-0.260689	-0.241755	-0.274373	-0.101415	0.2971	0.545702	0.402267	0.540372
Q15582	TGFBI	Transforming growth factor-beta-induced protein ig-h3 OS=Homo sapiens OX=9606 GN=TGFBI PE=1 SV=1	325	21	74.6	5664	-0.134597	0.731923	0.209655	0.607853	1.19447	0.380583	1.51664	1.7356	-0.117771	0.882456	0.0681705	-0.491846	-1.5245	-0.52186	-1.37325	-1.43509	0.249784	-0.0897541	0.870758	0.0678692	-0.446957	0.47716	0.373014	-1.20961	-0.837455	-0.187397	-0.460529	-1.10979	-0.499928	-1.26604	-1.15152	-1.80137	-1.34353	-1.67748	-1.56429	-0.822901	-0.401779	-0.459766	0.133247	-1.12645	-0.854595	-0.694826	-0.597948
P42766	RPL35	Large ribosomal subunit protein uL29 OS=Homo sapiens OX=9606 GN=RPL35 PE=1 SV=2	26	4	14.5	152	0.547579	0.0923327	0.629752	0.0495591	-0.498987	-0.72365	-1.53976	-0.241076	-0.601079	NaN	-0.361247	-1.07261	0.609931	0.33112	-0.340494	1.51028	0.679935	0.421857	1.28468	0.00255203	NaN	-0.147609	-0.164806	0.717289	-0.448343	0.346215	0.122583	0.632968	NaN	-0.325365	-0.543859	0.457977	-0.155365	-0.273393	-0.0960083	-1.62037	-0.606849	-0.971797	-0.11156	1.05674	0.570946	0.0844164	0.724453
Q16629	SRSF7	Serine/arginine-rich splicing factor 7 OS=Homo sapiens OX=9606 GN=SRSF7 PE=1 SV=1	45	3	27.4	737	0.510817	0.0752237	0.765726	0.0072003	-1.76782	-0.835705	-0.613454	-0.722378	-2.28644	-1.49671	-1.14153	-1.41196	0.228969	0.108948	-0.512511	0.732491	-0.702055	-0.0738897	-0.540483	-1.13055	-0.537313	-0.667007	-0.144378	0.674095	-0.00847721	0.155472	-0.314692	-0.128974	-0.862517	-0.418457	-1.0661	-0.208233	-0.23072	-0.445348	-0.680803	-1.52761	-0.651129	-0.688224	-0.664032	0.439883	-0.117373	-0.444871	0.433679
P47755	CAPZA2	F-actin-capping protein subunit alpha-2 OS=Homo sapiens OX=9606 GN=CAPZA2 PE=1 SV=3	160	7	32.9	2873	0.421207	0.0215122	0.218615	0.227835	-0.969469	-0.722321	-1.16295	-1.0346	0.0300331	0.283885	0.50953	-0.00937939	-0.171906	0.113357	0.0190353	-0.451347	0.187767	0.188728	-0.0024929	0.129319	0.294927	0.272424	0.372718	-0.0409775	-0.146971	0.0498161	0.0590658	-0.413799	0.102563	-0.329694	-0.42259	-0.102518	-0.169571	-0.23752	-0.0764637	0.469791	0.11132	0.23633	0.0880728	-0.166842	-0.0107317	0.0550871	-0.0820484
O00115	DNASE2	Deoxyribonuclease-2-alpha OS=Homo sapiens OX=9606 GN=DNASE2 PE=1 SV=2	38	4	39.6	194	0.120683	0.48984	0.143639	0.429291	0.267205	-0.0760145	0.330666	-0.196057	-0.0425777	-0.252576	-0.241832	0.437348	-0.541264	-0.528419	-0.493477	-1.09483	-0.419421	-0.380157	-0.475333	-0.383309	0.436893	0.20293	0.292243	-0.188673	0.136909	-0.13678	0.0130424	-0.667427	-0.315383	0.391856	-0.1146	-0.283413	0.18115	-0.0471115	-0.0508833	0.0378733	0.232759	-0.219096	-0.150903	-0.516258	-0.0696716	0.223969	0.32979
A0A3B3ISS6	GPNMB	Glycoprotein nmb OS=Homo sapiens OX=9606 GN=GPNMB PE=1 SV=1	31	1	65.9	240	0.459917	0.0525838	0.473222	0.0417746	-0.498122	-0.320096	-0.26612	-0.212643	-1.65347	-1.16362	-1.71877	-0.96919	-1.30371	-0.514374	-0.865232	-1.45072	-0.34852	-0.122618	-1.05997	-0.683822	-0.667044	0.146377	-0.52177	-0.44668	-0.468223	-0.438071	-0.355301	-1.27303	-0.436301	-0.163154	-0.288351	-0.338317	-0.407538	-0.414752	-0.229656	-1.70154	-1.60593	-1.11855	-1.25439	-0.588417	-0.370066	0.0295343	-0.0825663
Q15181	PPA1	Inorganic pyrophosphatase OS=Homo sapiens OX=9606 GN=PPA1 PE=1 SV=2	230	14	32.6	1822	0.462786	0.037716	0.360706	0.0981963	-0.537979	-0.954926	-1.56926	-1.57945	-0.209339	-0.321399	0.115927	-0.426552	0.452576	0.230764	-0.158522	0.796303	-0.238914	0.318024	0.172182	0.547441	0.15163	0.120817	0.0368366	0.281176	-0.334486	0.0490398	0.171867	0.00502396	-0.433168	-0.21965	-0.22336	-0.429562	-0.653662	-0.92228	-0.515419	-0.229303	-0.21627	-0.276594	-0.106829	0.234528	0.132359	0.0847492	-0.123953
P36639	NUDT1	Oxidized purine nucleoside triphosphate hydrolase OS=Homo sapiens OX=9606 GN=NUDT1 PE=1 SV=4	13	2	17.9	36	0.125345	0.624327	-0.0542538	0.855056	0.585708	0.233546	NaN	-1.14087	0.418921	NaN	NaN	0.250324	-0.00809288	0.361514	NaN	-0.166224	-0.0697231	0.557374	-0.247317	0.629566	NaN	NaN	0.227272	0.133245	0.215508	NaN	0.0916615	0.439777	NaN	NaN	-0.0677814	0.225534	0.192408	NaN	-0.0852995	0.686291	0.275841	0.36616	0.208062	0.609009	-0.202499	NaN	-0.255749
P19022	CDH2	Cadherin-2 OS=Homo sapiens OX=9606 GN=CDH2 PE=1 SV=4	1101	27	99.7	18323	-0.492428	0.071285	-0.788326	0.00392524	1.14632	1.17066	0.0830173	0.109108	0.167835	-0.1138	-0.182034	0.355371	0.542152	0.485025	0.467262	-0.144861	-1.50093	-1.08136	-1.05545	-0.447285	0.499056	-0.143171	-0.141087	0.33239	1.37691	0.298622	0.191164	0.484047	0.827991	0.58329	0.464134	0.374695	0.33239	0.490177	0.336285	0.193285	0.111597	0.223528	0.312157	-0.32408	-0.29513	0.606907	0.687893
P05060	CHGB	Secretogranin-1 OS=Homo sapiens OX=9606 GN=CHGB PE=1 SV=2	76	8	78.2	895	-0.0315228	0.91412	-0.434943	0.105844	0.376326	0.274805	-0.269608	0.281453	0.369793	0.304667	0.000880241	-0.198454	0.0685978	-0.159849	-0.332361	-0.468677	-0.67192	-1.35587	-1.16251	-0.00610066	0.132856	-0.20341	0.0947714	0.552643	1.16158	1.05346	0.284698	0.11375	0.184985	-0.985899	-0.621417	-0.0930033	-0.264804	0.0651894	-0.183787	0.896379	0.791521	0.38625	0.339815	0.0263453	-0.220437	-0.175479	0.131859
P49207	RPL34	Large ribosomal subunit protein eL34 OS=Homo sapiens OX=9606 GN=RPL34 PE=1 SV=3	24	3	13.3	162	0.185608	0.609769	0.306983	0.388118	-0.86788	-0.278069	-0.127585	NaN	-1.10439	NaN	-0.720188	-0.995584	0.757201	0.322016	-0.158996	1.41348	0.460327	0.304333	NaN	-0.275277	NaN	-0.403503	NaN	0.828612	-1.1659	0.252949	0.0753231	0.683784	NaN	-0.157447	-0.636182	0.527731	0.0184784	-0.390462	-0.293977	-0.924503	-0.838313	NaN	-0.229176	1.19659	0.63472	-0.300228	NaN
Q9UK76	JPT1	Jupiter microtubule associated homolog 1 OS=Homo sapiens OX=9606 GN=JPT1 PE=1 SV=3	111	6	16	1876	0.156596	0.551097	0.269419	0.307161	-0.60324	-0.790757	-1.46116	-1.73935	0.287912	0.263505	0.039053	-0.110617	0.469525	0.494946	0.515825	0.793986	-0.322242	0.532333	-0.857764	0.121749	0.281844	-0.562687	0.109001	-0.0541945	0.820494	-0.0719042	0.0389185	-0.103766	-0.566517	-0.678079	-0.610951	-0.448605	-0.168074	-0.432355	-0.737308	-0.0381451	0.100762	-0.664653	-0.148209	0.22717	-0.355204	-0.0905161	-0.364433
P30040	ERP29	Endoplasmic reticulum resident protein 29 OS=Homo sapiens OX=9606 GN=ERP29 PE=1 SV=4	232	11	29	3571	0.204385	0.315091	-0.102201	0.643716	-0.815655	-0.335657	-0.995827	-1.19327	-0.157999	-0.0397396	-0.327133	0.165264	0.578737	0.735197	0.576887	0.52737	-0.0722027	0.0895901	0.349991	-0.0706806	0.0922318	-0.123822	-0.0448246	0.158674	0.370487	0.275921	0.0478687	-0.0415401	-0.207859	-0.164918	-0.302418	0.219521	0.199039	0.395859	0.290934	0.0661469	-0.316971	0.159344	-0.28603	-0.180498	-0.134541	-0.249699	-0.100948
O15540	FABP7	Fatty acid-binding protein, brain OS=Homo sapiens OX=9606 GN=FABP7 PE=1 SV=3	959	9	14.9	16102	0.415332	0.53967	0.334139	0.643791	-2.08961	-0.828762	-1.64893	-1.77636	-1.27914	0.399963	0.549017	-1.54101	-3.1887	-1.22806	-2.39662	-1.61313	-0.659534	0.788643	-1.18157	-0.574446	0.5763	-1.57689	0.239323	-2.62727	-1.23763	-2.00186	-2.43098	-1.80808	-1.00046	-2.21436	-2.21165	-2.98139	-1.48886	-2.69731	-3.19371	1.01767	0.620951	1.25895	0.900846	-1.67661	-0.552767	-1.66628	-0.856773
P18859	ATP5PF	ATP synthase-coupling factor 6, mitochondrial OS=Homo sapiens OX=9606 GN=ATP5PF PE=1 SV=1	55	4	12.6	1127	0.265524	0.131369	0.264794	0.132454	-0.208497	0.254901	0.253171	-0.697539	-0.550826	-0.274005	-0.530089	-0.47443	-0.0929756	0.120382	0.206958	0.618655	0.345103	0.370199	0.221342	0.0232153	0.0446177	-0.174664	0.112955	-0.04986	0.578609	0.128861	0.0606098	-0.408497	0.0224476	-0.260245	-0.484662	-0.0604124	0.342665	0.415509	0.784892	0.00537777	-0.362691	-0.423958	-0.539186	-0.0525665	0.110843	0.0170755	0.314534
P62253	UBE2G1	Ubiquitin-conjugating enzyme E2 G1 OS=Homo sapiens OX=9606 GN=UBE2G1 PE=1 SV=3	31	4	19.5	468	0.301168	0.122153	0.230757	0.217659	-0.630464	-0.0522203	NaN	NaN	NaN	-0.106333	-0.370676	0.0914917	NaN	0.0518408	-0.556976	NaN	-0.0923538	-0.187393	NaN	0.156292	0.283465	NaN	NaN	NaN	-0.274578	0.290089	0.359317	-0.0219917	-0.288027	NaN	0.129574	NaN	0.169312	-0.591039	-0.229133	0.0504904	0.385586	NaN	NaN	0.137291	0.118814	NaN	NaN
Q14444	CAPRIN1	Caprin-1 OS=Homo sapiens OX=9606 GN=CAPRIN1 PE=1 SV=2	82	10	78.3	392	0.198677	0.413208	0.223862	0.370199	-0.816388	-0.275361	-1.19922	-2.17992	0.521852	-0.136268	0.310994	-0.367646	0.40494	0.139477	0.0973625	0.402633	-0.158954	-0.142818	-0.199384	0.058095	-0.0243368	-0.0935211	0.033474	-0.250362	-0.0248213	0.103138	0.0455246	-0.261885	-0.480258	-0.251989	-0.680656	-0.117577	-0.192493	-0.375629	-0.420121	0.716062	0.556003	0.409353	0.016202	0.314916	0.234636	0.471215	-0.231593
Q5TEC6	H3-7	Histone H3-7 OS=Homo sapiens OX=9606 GN=H3-7 PE=1 SV=1	406	1	15.4	2016	0.732445	0.0153055	1.20511	0.000108105	-1.6438	-0.721565	-1.79354	-1.49491	-1.54725	-1.35729	-1.41585	-2.18493	-0.52068	-0.19968	-0.828381	0.0416965	-0.727502	0.70669	-0.713371	-0.61243	-0.168755	-0.793419	-0.19705	0.286592	-1.01807	-0.445351	-0.787779	-0.763748	-0.782277	-1.45059	-1.8662	-0.858994	-1.37413	-1.22539	-0.696445	-1.34617	-1.81552	-1.82765	-0.958809	-0.530809	-0.134745	-1.17948	-0.770478
E5RI56	NA	S-phase kinase-associated protein 1 OS=Homo sapiens OX=9606 PE=3 SV=2	371	13	22.7	3929	0.0521664	0.819531	-0.0771794	0.751735	-0.639135	-0.587605	-1.37515	-1.67476	0.229324	0.110207	0.169117	0.291792	0.450655	0.15855	0.675665	0.592258	-0.366692	-0.139286	-0.0982037	0.0438614	-0.000318527	-0.196423	-0.214079	-0.14127	0.480415	-0.15107	-0.108929	-0.20866	-0.569012	-0.193108	-0.220427	-0.106846	0.0127544	0.00803566	-0.070612	-0.0464973	0.0321846	0.0351734	-0.0262051	-0.198404	-0.470922	-0.233599	-0.387983
F8VXC8	SMARCC2	SWI/SNF related, matrix associated, actin dependent regulator of chromatin subfamily c member 2 OS=Homo sapiens OX=9606 GN=SMARCC2 PE=1 SV=1	112	13	136.1	519	0.365207	0.0986765	0.311882	0.158781	-0.882948	0.0132418	-0.209766	-1.84648	0.138927	0.218389	0.164462	-0.364633	0.231401	0.2463	-0.20817	0.496026	0.752366	0.104612	-0.215918	0.656304	0.136302	-0.363882	0.155175	0.40517	0.275648	0.255799	0.0193901	0.0651197	-0.427323	-0.199204	-1.00903	0.105069	0.106255	-0.271139	-0.0335245	0.426382	0.186013	0.0447063	0.230701	0.369415	0.0184307	-0.323302	-0.234999
P09972	ALDOC	Fructose-bisphosphate aldolase C OS=Homo sapiens OX=9606 GN=ALDOC PE=1 SV=2	666	13	39.4	15413	0.207175	0.43266	0.0270227	0.931918	-0.977409	-1.02934	-1.04754	-1.94952	0.253639	0.348686	0.198427	0.262798	0.332787	0.415373	0.488499	-0.157631	-0.591125	-0.469206	-0.195303	-0.0916691	0.12991	-0.0311794	0.00551605	0.399601	0.00292396	0.262123	0.234539	-0.0777531	-0.305784	-0.064333	-0.371166	0.692596	0.73365	0.664572	0.888769	0.028553	0.0536003	-0.210049	-0.027092	-0.0128098	-0.0977135	0.150568	-0.438997
P57723	PCBP4	Poly(rC)-binding protein 4 OS=Homo sapiens OX=9606 GN=PCBP4 PE=2 SV=1	49	1	41.5	207	0.0741668	0.817851	-0.13964	0.681214	-1.19932	-0.505762	-1.38209	-1.91085	0.438751	0.18068	-0.0808115	NaN	0.823341	0.433981	0.516341	0.839709	-0.595755	-0.134484	-0.832122	0.117452	0.123762	-0.468979	-0.218657	-0.0817528	0.980884	0.173113	NaN	-0.0532389	-0.606267	0.0477467	NaN	0.0354357	0.120584	-0.0267258	NaN	-0.0456772	0.0211525	-0.0495386	-0.237598	-0.0805407	-0.459446	0.411898	-0.703863
A0A024R6N5	SERPINA1	Alpha-1-antitrypsin OS=Homo sapiens OX=9606 GN=SERPINA1 PE=1 SV=1	42	6	46.7	262	0.871523	0.0812678	0.247362	0.652311	-0.251281	-0.560635	-0.0769472	0.0563135	2.60426	-0.920839	-0.294073	-0.949318	-0.667875	0.176341	-0.616148	NaN	-0.644407	-0.283504	3.20618	-0.16164	-0.431667	1.27711	-0.0607729	-0.543337	-0.427008	2.85312	3.30247	-0.418002	-0.150616	0.0619211	-0.357963	-0.90999	-0.546972	-0.569929	-0.897536	-1.70159	-0.421462	-0.75357	NaN	-0.50626	-0.428256	0.212395	-0.0494213
P50895	BCAM	Basal cell adhesion molecule OS=Homo sapiens OX=9606 GN=BCAM PE=1 SV=2	58	11	67.4	942	0.854361	0.000234933	0.35528	0.0835701	0.939154	0.397851	-0.344581	-0.646152	-0.381927	-0.267952	-0.301743	-0.199805	-0.456007	-0.480906	-0.858765	-1.24517	0.752931	0.666189	1.3662	1.11705	0.383216	0.8123	0.274015	-0.349031	0.272091	0.33305	0.244452	0.230645	-0.0170717	0.129285	0.0178556	-0.397346	-0.0797644	0.115993	-0.0678034	-0.391676	-0.273081	-0.40027	-0.486724	0.322352	0.272386	0.361825	0.588464
P01308	INS	Insulin OS=Homo sapiens OX=9606 GN=INS PE=1 SV=1	1666	2	12	2860	0.814179	0.0194105	0.637644	0.0594778	0.87781	1.04312	1.50856	2.23505	0.959475	-0.844	-0.529408	-0.060463	0.15271	-0.255907	-0.340519	-1.04165	0.735422	1.34507	0.628984	1.50481	1.02945	0.862209	1.05452	0.984684	1.9091	1.02832	1.26945	0.377882	0.952993	2.06328	0.885624	-0.252064	-0.153639	0.0345516	-0.199741	-0.165359	0.610346	0.162348	-0.0101109	0.749388	1.36467	1.38661	1.86068
Q9P0L0	VAPA	Vesicle-associated membrane protein-associated protein A OS=Homo sapiens OX=9606 GN=VAPA PE=1 SV=3	201	8	27.9	2229	0.320378	0.134493	0.255028	0.240544	-0.621964	-0.507875	-1.25008	-2.13903	0.0432453	0.0408649	0.325975	0.0447636	0.0667992	0.148952	0.114017	0.166643	-0.0514221	0.0331631	-0.366837	-0.00476646	0.293703	-0.00591469	-0.034111	-0.0205441	0.559374	0.0237846	-0.172659	-0.15339	-0.579515	-0.497719	-0.58675	-0.237701	-0.246412	-0.297818	-0.34059	0.168917	-0.178383	-0.256336	-0.247042	0.0117702	-0.136518	0.00326538	-0.577047
A0A0B4J231	IGLL5	Immunoglobulin lambda like polypeptide 5 OS=Homo sapiens OX=9606 GN=IGLL5 PE=1 SV=1	141	3	23.1	2599	-0.250891	0.374511	-0.171874	0.569922	0.716883	0.478141	0.751076	0.668903	-0.50338	-0.264098	-0.290503	0.205503	-1.18301	-0.877183	-1.10971	-1.69163	-1.1481	-0.61661	-1.07746	-0.269576	0.116437	0.115064	0.39835	-0.795736	-1.00416	-0.826517	-0.492242	0.426569	0.864054	0.572531	0.844816	-0.170059	-0.244596	0.0935802	-0.0115023	0.124697	0.205204	0.0631495	0.216999	-0.242682	0.400299	0.369923	0.644309
E7EX17	EIF4B	Eukaryotic translation initiation factor 4B OS=Homo sapiens OX=9606 GN=EIF4B PE=1 SV=1	310	20	69.7	4619	0.07491	0.790351	0.0436044	0.892337	-0.443613	-0.541788	-1.32222	-1.63602	0.384182	0.169626	0.674726	0.233921	1.0797	0.955639	1.185	1.21966	-0.139088	-0.0227184	-0.0522404	0.359966	0.231916	-0.1217	0.101995	0.229252	1.04719	0.606071	0.378941	0.20809	-0.153452	-0.0155144	-0.0145416	0.30125	0.479702	0.222151	0.162683	0.169498	0.293121	0.0474625	-0.0218773	0.449078	0.218779	0.220768	-0.128113
P63302	SELENOW	Selenoprotein W OS=Homo sapiens OX=9606 GN=SELENOW PE=1 SV=3	19	3	9.4	85	0.273885	0.0500502	0.163317	0.228325	-0.204496	-0.259679	-0.154271	-0.759016	NaN	-0.264279	-0.256638	-0.332525	NaN	-0.430699	-0.249671	-0.687374	0.554897	0.224177	-0.357527	-0.100579	-0.0663481	-0.202108	-0.291703	NaN	-0.171437	-0.339384	-0.109788	-0.443186	-0.51711	-0.165918	-0.53031	NaN	-0.613045	-0.421002	-0.0410948	-0.418151	-0.469579	-0.288694	-0.41472	-0.331935	-0.221515	-0.254514	-0.662025
Q9P0M6	MACROH2A2	Core histone macro-H2A.2 OS=Homo sapiens OX=9606 GN=MACROH2A2 PE=1 SV=3	148	8	40	2364	0.369597	0.157227	0.577466	0.0269612	-1.2136	-0.242371	-1.64983	-1.42606	-1.54187	-1.19779	-1.10317	-0.941504	-0.0296745	-0.120647	-0.776264	0.908336	-0.758653	0.40011	-0.708501	-0.738976	-0.555764	-1.22049	-0.415755	0.517019	-0.368187	-0.208652	-0.433175	-0.625365	-0.551504	-1.20137	-0.562525	-0.667445	-0.772452	-0.890557	-0.656255	-1.05414	-0.794539	-1.04509	-0.339473	-0.490137	-0.0650024	-1.14385	-0.482917
Q92686	NRGN	Neurogranin OS=Homo sapiens OX=9606 GN=NRGN PE=1 SV=1	13	1	7.6	244	0.495197	0.20087	0.728526	0.06007	1.65673	1.66949	-1.04454	-1.07151	-1.12889	-1.36645	NaN	0.16683	-0.415002	-0.121825	NaN	-0.378096	1.41004	1.07476	1.24262	0.400266	-0.139083	-0.296716	-0.781927	-0.129336	0.209353	NaN	-0.0712891	-0.0176697	-0.679901	-0.365588	-0.427668	-0.610477	-0.321268	NaN	-0.686722	-1.84281	-1.43875	-1.4872	-0.926913	0.795811	-0.186097	-0.0542812	-0.359975
P07942	LAMB1	Laminin subunit beta-1 OS=Homo sapiens OX=9606 GN=LAMB1 PE=1 SV=2	536	26	197.9	7490	0.488054	0.0488381	0.361052	0.138877	-0.104767	-0.429668	0.108685	-0.54561	-0.291639	0.272303	-0.019207	0.15255	-0.889236	-0.412268	-0.562002	-1.38248	0.442131	1.05528	1.44322	-0.344402	-0.310118	0.0661106	0.336784	0.0493793	-0.812256	0.0840874	-0.403015	-0.264784	0.33065	-0.292156	-0.241705	-0.247162	-0.0928364	0.472343	0.327576	-0.579897	0.469727	-0.546972	-0.0454712	-0.298275	0.712585	0.100674	-0.216091
P01857	IGHG1	Immunoglobulin heavy constant gamma 1 OS=Homo sapiens OX=9606 GN=IGHG1 PE=1 SV=2	495	4	43.9	9291	-0.1509	0.650756	-0.081944	0.827686	0.628262	0.535442	0.745977	0.803114	-0.396061	-0.209528	-0.228762	0.332764	-1.50185	-1.37805	-0.994123	-2.07806	-1.02639	-0.641542	-0.962097	-0.169701	0.366884	0.294298	0.568079	-0.916243	-1.30828	-0.782167	-0.511877	0.399914	0.938532	0.6385	1.01249	-0.100029	-0.247831	0.120844	0.152782	0.132519	0.284914	0.179823	0.357748	-0.212746	0.566393	0.612293	0.86367
O43175	PHGDH	D-3-phosphoglycerate dehydrogenase OS=Homo sapiens OX=9606 GN=PHGDH PE=1 SV=4	132	11	56.6	2073	0.136693	0.59733	0.596969	0.0171284	0.350861	-0.950049	-0.875918	-0.578721	-0.762066	-0.525318	-0.943514	-0.943312	0.630487	0.109391	-0.512692	1.35372	-0.478175	-0.287795	0.031929	-0.488274	-0.230522	-0.313178	-0.238539	0.750036	-0.772585	0.272747	-0.0852242	0.314701	-0.847798	-0.352077	-0.789896	0.0641136	-0.44003	-0.945076	-0.555727	-1.16765	-1.3141	-0.781537	-0.662957	0.393353	-0.060051	-0.200084	0.353818
O14618	CCS	Copper chaperone for superoxide dismutase OS=Homo sapiens OX=9606 GN=CCS PE=1 SV=1	35	5	29	862	0.850429	0.000353892	0.490419	0.0203682	-0.549883	-1.45219	-1.70418	-1.90502	0.0998316	-0.0228863	0.119421	0.109079	-0.558699	-0.698952	-0.398641	-0.209826	0.106651	-0.331608	0.61171	0.538807	0.145235	0.759539	0.170611	0.111833	0.298327	0.0206871	0.348635	0.124676	-0.0881243	-0.128706	-0.154458	-0.356205	-0.14203	-0.416092	-0.339198	-0.373492	-0.571243	-0.483099	-0.312399	0.329877	0.545551	0.487898	-0.0306349
P42126	ECI1	Enoyl-CoA delta isomerase 1, mitochondrial OS=Homo sapiens OX=9606 GN=ECI1 PE=1 SV=1	46	5	32.8	514	0.378453	0.0115327	0.271896	0.0573724	0.223248	0.21635	-0.013999	-0.851202	-0.677094	-0.493765	-0.524392	-0.718311	-0.185094	-0.0156965	0.145505	-0.337797	-0.0174713	0.284802	0.552459	0.334733	0.106493	0.109966	-0.00178909	-0.0724154	-0.29434	0.014329	0.183323	0.200734	-0.282305	-0.0393209	-0.569442	0.086421	-0.097599	0.150625	0.162004	0.125228	-0.255836	-0.0507135	0.0289001	0.287168	0.177974	0.240483	0.16321
P25391	LAMA1	Laminin subunit alpha-1 OS=Homo sapiens OX=9606 GN=LAMA1 PE=1 SV=2	338	15	336.9	2897	0.354076	0.142393	0.262479	0.288545	0.045126	-0.187149	0.0999851	-0.53756	-0.118549	0.455626	0.167252	0.207472	-0.785564	-0.168123	-0.150511	-1.03561	0.518108	1.21012	1.47513	-0.368158	-0.22323	0.0515175	0.492765	0.0194626	-0.876009	0.12537	-0.370546	0.00710106	0.46579	0.263683	0.0063076	-0.170616	0.0771923	0.851852	0.39621	-0.285431	0.707609	-0.450712	0.202732	-0.0885639	0.853594	0.30512	0.122684
A0A2R8YFE2	ACTB	Actin beta (Fragment) OS=Homo sapiens OX=9606 GN=ACTB PE=1 SV=1	321	1	8.8	7097	0.476063	0.0706336	0.653117	0.0120768	-1.15032	-1.38151	-1.39019	-0.570086	-0.490492	-0.804606	NaN	-0.677647	-0.273869	NaN	NaN	0.284328	-0.410126	NaN	-0.0605307	-0.460474	-0.313413	-0.424008	-0.321959	-0.0104008	NaN	NaN	0.0721827	-0.307878	-1.0946	-0.666656	0.0132914	-0.480808	NaN	NaN	-0.299726	-1.80427	NaN	-1.12312	-0.801406	0.493121	0.27354	-0.32206	0.048665
O76061	STC2	Stanniocalcin-2 OS=Homo sapiens OX=9606 GN=STC2 PE=1 SV=1	322	8	33.2	3828	-0.342624	0.195722	-0.689087	0.00938459	1.08264	0.810209	0.130062	0.256586	0.658226	0.235847	0.236996	0.697876	-0.297924	-0.134739	-0.372675	-1.22648	-1.59568	-1.23505	-1.03641	0.225393	-0.114666	0.491701	0.132961	-0.0329475	0.809361	0.161154	0.328894	-0.0306015	0.50646	0.453468	0.374113	0.286221	0.896255	0.560141	0.770964	0.647667	0.683134	0.270983	0.234995	-0.423758	-0.545609	0.164158	0.375706
P10645	CHGA	Chromogranin-A OS=Homo sapiens OX=9606 GN=CHGA PE=1 SV=7	194	12	50.7	2090	-0.493817	0.190176	-0.925841	0.0138588	0.326479	0.413946	-0.110265	-0.734665	0.997093	0.098238	0.496233	-0.054018	0.63726	0.640108	0.308588	-0.164923	-1.59217	-1.45072	-1.89957	-0.426738	-0.151829	-0.00126362	-0.438183	0.379995	1.49995	0.574028	0.690733	-0.140975	0.0935555	-0.799485	-0.720623	-0.481771	-0.742253	-0.205511	-0.328386	1.77847	1.24207	1.44199	1.57667	-0.813895	-0.911151	-0.276123	-0.192812
O95861	BPNT1	3'(2'),5'-bisphosphate nucleotidase 1 OS=Homo sapiens OX=9606 GN=BPNT1 PE=1 SV=1	108	11	33.4	1286	0.38789	0.0542793	0.2046	0.314953	-0.391079	-0.144727	-0.951721	-1.53739	-0.275129	0.226637	0.28532	-0.0384016	-0.0227518	0.140728	-0.0696993	-0.103798	0.31213	0.633999	0.220104	0.112352	-0.0357685	0.16162	0.10043	0.286411	-0.463263	0.17531	0.121622	-0.502939	-0.577708	-0.321947	-0.635095	0.361859	0.204163	0.084753	0.453349	-0.0533667	-0.0294123	-0.220283	-0.147161	-0.447074	-0.0878553	-0.190875	-0.436487
D6RBZ0	HNRNPAB	Heterogeneous nuclear ribonucleoprotein A/B OS=Homo sapiens OX=9606 GN=HNRNPAB PE=1 SV=1	542	11	35.7	6048	0.394702	0.173873	0.180211	0.566545	-0.984856	-0.772188	-1.82686	-2.26528	0.338129	0.199287	0.35236	-0.361588	0.799158	0.60918	0.521154	0.829491	-0.313108	-0.287384	-0.144388	0.504591	0.495525	0.14418	0.285324	0.314697	0.539692	0.284433	0.169649	0.101442	-0.38588	-0.178436	-0.526257	0.478006	0.563604	0.0413723	0.181717	0.695318	0.404387	0.0115757	-0.0298901	0.529367	0.0078125	0.334494	-0.103205
J3KQ18	DDT	D-dopachrome decarboxylase OS=Homo sapiens OX=9606 GN=DDT PE=1 SV=1	87	5	14.2	283	0.434486	0.00701909	0.115513	0.473348	-0.0560112	-0.265177	-0.434839	-1.15882	-0.139244	0.163223	0.105196	0.0382013	-0.329448	-0.286959	-0.191467	-0.292131	0.732407	0.590013	0.523156	0.529268	0.000491142	-0.0512886	0.0551481	-0.0932388	-0.142817	-0.0818386	0.107863	0.0598164	-0.225117	-0.168261	-0.335421	0.0464554	0.0968962	-0.0305271	0.234597	0.0931511	-0.0354986	0.0191736	-0.0425014	0.0303106	-0.0515785	-0.339599	-0.326344
O43390	HNRNPR	Heterogeneous nuclear ribonucleoprotein R OS=Homo sapiens OX=9606 GN=HNRNPR PE=1 SV=1	308	13	70.9	4252	0.526643	0.0130987	0.565822	0.00598986	-0.913465	-0.739025	-1.07137	-1.45904	-0.557188	-0.520867	-0.735482	-0.973023	0.31266	-0.310535	-0.552531	0.884497	-0.449837	-0.0824547	0.110774	0.19599	-0.228395	-0.379634	-0.206877	0.634773	0.17618	-0.00197601	-0.0579014	-0.0765343	-0.859635	-0.493693	-0.928022	0.102617	-0.238445	-0.605137	-0.324071	-0.337679	-0.436969	-0.730578	-0.314287	0.498854	0.179678	-0.2755	0.115134
Q9Y4Y9	LSM5	U6 snRNA-associated Sm-like protein LSm5 OS=Homo sapiens OX=9606 GN=LSM5 PE=1 SV=3	50	2	9.9	200	0.0507291	0.807632	0.198941	0.325899	-0.33218	0.0422659	-0.664785	0.210068	0.943553	0.652952	1.07374	1.22724	0.887358	0.488622	0.662603	1.09437	0.665163	0.633291	0.754483	1.17535	0.574321	0.529543	0.52105	0.563045	-0.0597324	0.52759	0.435902	0.668057	-0.131138	0.30203	0.218934	0.427879	0.435728	0.254599	0.556987	0.589678	0.421896	0.561531	0.797438	0.974271	0.548864	0.660147	0.241966
A0A6Q8PFY7	TFG	Trafficking from ER to golgi regulator OS=Homo sapiens OX=9606 GN=TFG PE=1 SV=1	214	7	44.2	2488	0.317236	0.168218	0.147788	0.553326	-0.295498	-0.323339	-1.39495	-1.65635	0.263645	0.477274	0.408815	0.366808	0.509058	0.535732	0.535564	0.529963	0.373663	0.00201798	0.493986	0.463234	0.430128	0.193438	0.110418	0.0916882	0.766842	0.292225	0.232283	-0.42584	-0.430647	-0.271925	-0.423933	0.101578	0.36801	0.0522137	0.157841	0.297808	0.275089	0.0516186	0.0584545	0.112598	-0.0604267	0.0662327	-0.532616
Q92692	NECTIN2	Nectin-2 OS=Homo sapiens OX=9606 GN=NECTIN2 PE=1 SV=1	21	5	57.7	100	0.677183	0.00115896	0.640407	0.00146181	0.361418	0.337409	-0.485902	-0.122967	-0.380628	-0.281244	NaN	NaN	-0.561823	-0.368487	NaN	-0.754188	0.745335	0.42888	0.516253	0.442894	0.711249	0.78039	0.0612106	-0.31449	0.466516	NaN	NaN	-0.342041	-0.381734	-0.0865545	NaN	-0.518063	-0.310152	NaN	NaN	-0.800393	-0.641577	-0.95088	-0.320426	0.0777588	0.118118	0.399257	0.0238771
Q12765	SCRN1	Secernin-1 OS=Homo sapiens OX=9606 GN=SCRN1 PE=1 SV=2	366	12	46.4	8471	0.543345	0.0237242	0.369689	0.114896	-1.22461	-0.751953	-0.919426	-1.57594	0.13769	0.196358	0.635763	0.026659	-0.178686	0.0130272	-0.0327778	-0.425665	-0.0157681	0.507599	-0.100647	0.245295	0.270361	0.0260983	0.580812	0.0518074	0.202955	0.195757	0.254591	-0.946262	-0.767611	-0.845728	-1.26729	-0.473427	-0.574337	-0.775179	-0.737569	0.35371	0.143293	0.0102463	-0.106091	-0.863287	-0.423725	-0.487708	-0.397062
P28072	PSMB6	Proteasome subunit beta type-6 OS=Homo sapiens OX=9606 GN=PSMB6 PE=1 SV=4	148	7	25.3	1847	0.0676167	0.694524	0.0426878	0.826446	-0.702446	-0.271452	-0.157045	-0.94668	-0.0409832	0.487391	0.604599	0.441912	0.143284	0.248194	0.506699	-0.282954	-0.0324898	-0.19025	-0.0884686	-0.0809784	0.208895	0.0520802	0.270809	0.0705051	-0.0316181	0.325817	0.267456	-0.501378	-0.235291	-0.157526	-0.384909	-0.114382	-0.0219822	0.0266056	0.00891495	0.404686	0.234907	0.373663	0.10141	-0.173775	-0.0784855	0.10976	-0.157221
O75822	EIF3J	Eukaryotic translation initiation factor 3 subunit J OS=Homo sapiens OX=9606 GN=EIF3J PE=1 SV=2	54	9	29	1390	0.24461	0.315486	0.283425	0.253657	-0.417639	-0.89785	-0.545691	-1.87862	-0.0232134	0.241505	-0.131443	-0.264977	0.00919628	0.0581856	-0.495788	0.142078	0.101454	-0.435526	-0.354583	0.492167	-0.062026	0.399545	-0.132932	0.0382528	0.2406	-1.19671	-0.253426	-0.0588579	-0.548135	-0.818777	-0.926588	-0.286074	-0.163344	-1.12232	-0.40216	-0.15836	-0.12427	-0.274729	-0.670812	0.283332	-0.20652	0.758155	-0.733936
Q5SW79	CEP170	Centrosomal protein of 170 kDa OS=Homo sapiens OX=9606 GN=CEP170 PE=1 SV=1	32	7	175.2	126	0.0476772	0.80847	0.300023	0.105781	-0.225224	-0.56953	NaN	-0.0515299	0.449653	0.196855	-0.0106707	-0.244716	0.448945	-0.471727	-0.0540581	0.113165	-0.589242	0.823797	-0.314549	0.146576	0.00965595	NaN	0.0755787	0.126307	0.0715761	-0.43617	0.182481	-0.353448	-0.363252	NaN	-0.98801	-0.143454	-0.547293	-0.394296	-0.539865	-0.123678	-0.324986	-0.451098	-0.156289	-0.045372	-0.652212	NaN	-0.0532093
Q16881	TXNRD1	Thioredoxin reductase 1, cytoplasmic OS=Homo sapiens OX=9606 GN=TXNRD1 PE=1 SV=3	325	18	70.9	5294	0.112528	0.41632	0.172788	0.215192	-0.433319	-0.0929413	-0.628447	-1.0302	-0.484392	-0.139402	-0.0558681	-0.0849628	-0.122778	0.186708	0.102346	-0.582472	-0.433144	-0.180174	-0.190018	-0.16831	0.0291862	-0.0661926	0.161329	-0.184286	-0.84432	-0.0203266	0.0488167	-0.139832	-0.187305	-0.0349884	-0.0730515	-0.0595226	-0.0838909	-0.0237846	0.161053	0.21125	0.0305557	0.217361	-0.122997	0.024065	0.111609	0.141088	0.0553551
Q04760	GLO1	Lactoylglutathione lyase OS=Homo sapiens OX=9606 GN=GLO1 PE=1 SV=4	417	11	20.8	4002	0.152659	0.375713	0.00993252	0.963163	-0.573793	-0.42024	-1.08575	-1.20748	0.319067	0.0460949	0.523151	0.404593	0.0898724	-0.143717	0.209766	0.0849686	-0.156366	-0.200991	-0.0470619	0.260815	0.0431557	0.115133	0.150866	-0.0745602	-0.072916	0.0443802	0.0094471	-0.142027	-0.35948	0.0832996	-0.00205803	0.275608	-0.017334	0.189758	0.233614	0.266897	0.226509	0.496141	0.278763	0.0171528	-0.0475235	0.136637	0.0216961
A0A7I2V5S2	NPM1	Nucleophosmin OS=Homo sapiens OX=9606 GN=NPM1 PE=1 SV=1	984	16	33.9	19593	0.789145	0.000262173	0.879824	3.06139e-05	-1.14699	-0.552877	-1.59329	-1.86288	-0.670826	-0.693283	-0.556889	-1.09874	-0.0961246	-0.356258	-0.659407	0.372831	0.247324	0.170721	0.00307083	0.056282	-0.131857	-0.509142	-0.0701084	0.345995	0.347393	0.0119228	0.0371552	-0.0808926	-0.621674	-0.483105	-0.774837	-0.358496	-0.490313	-0.678659	-0.556532	-0.261158	-0.429134	-0.365007	-0.394148	0.743233	0.228704	0.0919781	0.0638809
P61964	WDR5	WD repeat-containing protein 5 OS=Homo sapiens OX=9606 GN=WDR5 PE=1 SV=1	16	4	36.6	154	0.00668362	0.970672	-0.0565057	0.755706	-0.264171	-0.208034	0.280611	NaN	-0.0806561	0.273987	0.520446	-0.0409622	0.155964	0.166798	0.418248	-0.202622	-0.249012	-0.128648	NaN	0.563817	0.357677	0.151638	NaN	0.19924	-0.794088	0.550227	0.243527	0.188326	0.0519524	0.129375	0.0248852	0.23758	0.0755968	0.491887	0.239244	0.64855	0.402188	NaN	0.0399017	0.242319	-0.0143957	0.141669	NaN
P35221	CTNNA1	Catenin alpha-1 OS=Homo sapiens OX=9606 GN=CTNNA1 PE=1 SV=1	28	8	100	257	0.61528	0.00443901	0.617041	0.00294716	-0.657029	-0.265545	NaN	-0.611999	-0.345235	-0.0596495	-1.09048	-0.830721	-0.24611	-0.186447	-1.08565	0.0205879	0.197872	0.46032	-0.387715	0.23068	0.245992	NaN	0.370428	0.244109	0.0384598	-0.420307	0.301802	-0.197409	-0.521777	NaN	-1.1223	-0.0838499	-0.35643	-1.13916	-0.53426	0.10313	-0.10236	-0.39513	-0.00383854	0.574289	0.0769091	NaN	0.03543
P62314	SNRPD1	Small nuclear ribonucleoprotein Sm D1 OS=Homo sapiens OX=9606 GN=SNRPD1 PE=1 SV=1	56	3	13.3	527	0.36846	0.226591	0.516408	0.08956	-1.18304	-0.850056	-2.47541	-2.01391	-0.337288	-0.431377	0.0263319	-0.838092	0.30331	0.308589	0.303719	0.72924	-0.399773	0.144991	-0.629977	-0.286578	-0.106228	-0.504143	-0.321976	0.460952	-0.397496	0.0610209	0.112445	-0.102619	-0.561078	-0.658475	-1.50378	0.571249	0.164328	0.243843	0.48987	0.0633879	0.236754	-0.189686	-0.356054	0.0137415	0.100998	0.146459	-0.109617
O00233	PSMD9	26S proteasome non-ATPase regulatory subunit 9 OS=Homo sapiens OX=9606 GN=PSMD9 PE=1 SV=3	48	6	24.7	409	0.213683	0.252795	0.148357	0.451209	-0.584563	-0.77396	-0.793042	-0.82722	0.304696	0.378249	0.288923	0.185797	0.409118	0.168227	0.411081	0.505526	0.269641	-0.501817	0.00752926	0.515953	0.455324	0.251974	0.242249	0.140694	0.33692	0.192659	0.139482	-0.0992918	-0.516041	-0.284348	-0.355625	0.212758	0.224912	0.333487	0.0971756	-0.0254517	-0.180809	0.00349236	-0.0201406	0.23165	-0.3063	0.223199	-0.0690413
P46937	YAP1	Transcriptional coactivator YAP1 OS=Homo sapiens OX=9606 GN=YAP1 PE=1 SV=2	31	1	54.4	287	0.444468	0.0568993	0.347813	0.133074	0.127047	0.679401	-0.684775	-1.0574	0.430021	0.328763	0.345794	0.282215	1.13098	0.985239	1.24039	1.47864	1.17294	1.11788	1.3016	0.907794	0.441194	0.384853	0.272067	0.796202	1.6109	0.942407	0.787087	0.0240679	-0.281174	-0.190034	-0.212322	0.10456	0.454094	-0.0491886	-0.106297	0.0635729	0.0237579	-0.292253	-0.201143	0.327375	0.224804	0.513436	0.361611
V9GZ56	LSM4	U6 snRNA-associated Sm-like protein LSm4 (Fragment) OS=Homo sapiens OX=9606 GN=LSM4 PE=1 SV=1	11	2	25.7	0	0.638147	0.0601546	0.456745	0.17019	-0.670499	-0.684917	NaN	-2.59472	-0.0997915	-0.231489	NaN	-0.49999	0.364045	NaN	NaN	0.499103	-0.0169439	NaN	-0.0739594	0.410476	0.363661	NaN	-0.110869	0.541224	NaN	NaN	-0.0750332	0.16643	-0.181368	NaN	-0.603051	0.0388575	NaN	NaN	-0.206133	0.245414	NaN	-0.253892	-0.442803	0.777401	0.237366	NaN	-0.0699072
P48147	PREP	Prolyl endopeptidase OS=Homo sapiens OX=9606 GN=PREP PE=1 SV=2	89	21	80.6	339	0.419179	0.0132205	0.264027	0.102905	-0.249634	-0.101986	-0.922918	-0.849537	-0.0788832	0.191147	0.203855	0.0229969	0.0282784	-0.240724	-0.146202	0.0625019	0.374973	0.554468	0.379524	0.52293	0.152871	0.631706	0.45595	0.201572	-0.981295	0.176352	0.234236	-0.0203228	-0.276359	-0.187994	-0.344918	0.155464	-0.337174	0.0305586	0.024991	-0.053957	-0.372896	-0.252894	-0.165829	0.107885	0.143292	0.0697784	0.0609722
P46108	CRK	Adapter molecule crk OS=Homo sapiens OX=9606 GN=CRK PE=1 SV=2	78	12	33.8	1107	0.279902	0.0298873	0.220886	0.0824987	-0.371972	-0.084403	0.115396	-0.820698	0.172923	0.291388	0.184687	0.0301981	0.0224915	-0.214448	-0.15344	-0.0372152	0.264162	0.367524	0.0655174	0.15274	0.245462	0.224473	0.153755	0.0657578	0.268354	0.504778	-0.0266008	-0.230825	-0.622859	-0.0389538	-0.441998	0.0147867	-0.178096	-0.00504494	-0.358068	0.138968	0.137474	-0.0343227	-0.198087	-0.0544081	-0.0293493	0.0972109	-0.182524
H0YKD8	RPL28	Large ribosomal subunit protein eL28 OS=Homo sapiens OX=9606 GN=RPL28 PE=1 SV=1	30	2	19.1	272	0.309315	0.240181	0.543725	0.0386565	-0.126591	-0.174238	-1.16361	0.0073204	-0.763862	-0.698349	-1.15379	-1.23004	0.478269	0.220796	-0.813097	1.13323	0.471159	0.410018	0.00913239	-0.279231	-0.21355	-0.3999	-0.489268	0.755989	-0.701241	0.0666609	-0.154266	0.556087	-0.486196	-0.470802	-0.776803	0.276028	-0.14363	-0.847158	-0.525541	-0.956383	-1.0749	-0.512404	-0.356664	1.02258	0.34434	-0.190877	0.2775
O75874	IDH1	Isocitrate dehydrogenase [NADP] cytoplasmic OS=Homo sapiens OX=9606 GN=IDH1 PE=1 SV=2	877	26	46.6	12042	0.568945	0.0332833	0.224844	0.415729	-1.16265	-1.40219	-1.54966	-1.97232	0.228298	0.584711	0.270733	0.00896263	-0.14329	0.0106907	-0.44598	-0.117794	-0.61381	-0.345573	0.862564	0.436094	0.470106	0.564238	0.201202	0.0672951	-0.628565	0.0965519	-0.0679874	-0.104189	-0.533054	-0.175741	-0.715918	0.337585	0.147022	-0.148342	-0.024004	0.329649	0.196312	-0.0103378	-0.0440369	0.0679302	0.0795612	-0.125368	-0.443632
A0A8I5KWT8	MYH9	Myosin heavy chain 9 OS=Homo sapiens OX=9606 GN=MYH9 PE=1 SV=1	503	33	229	12069	0.478349	0.00146824	0.636069	3.25719e-05	-0.144285	0.00772095	-0.45702	-0.394739	-0.480936	-0.0940075	-0.384924	-0.277208	-0.315952	-0.379212	-0.692467	-0.330304	0.623644	0.540049	0.736347	0.0816174	-0.173882	0.323186	-0.11227	0.0131702	-0.036438	-0.234192	-0.114117	-0.162985	-0.238993	-0.46655	-0.714071	-0.40756	-0.31836	-0.568661	-0.276674	-0.964573	-0.829638	-0.580706	-0.556833	0.315123	0.386406	0.0103178	0.0457191
Q494V2	CFAP100	Cilia- and flagella-associated protein 100 OS=Homo sapiens OX=9606 GN=CFAP100 PE=1 SV=1	14	1	71.1	0	1.48576	2.53885e-05	1.55147	9.69554e-06	-1.67137	-1.79944	-0.714559	-2.02073	-2.30296	-2.4929	-2.63462	-2.31298	-1.4269	-0.458036	-0.688601	NaN	-1.32713	0.0667782	-0.932962	-0.718675	-0.145537	0.875096	-0.376565	-0.234264	0.0107431	0.794144	-0.191347	-2.20316	-1.716	-1.12444	-2.32807	-2.02726	-1.40601	-1.76833	-1.96187	-2.20756	-1.95734	-2.55057	NaN	-1.09564	-0.641125	-0.22153	-1.24256
P26022	PTX3	Pentraxin-related protein PTX3 OS=Homo sapiens OX=9606 GN=PTX3 PE=1 SV=3	92	11	41.9	1629	0.410699	0.20579	0.00769416	0.987134	-0.740914	-0.913678	0.0332584	-1.03583	-0.643502	-0.151048	-0.636632	-0.37188	-0.44463	-0.397084	-0.344632	-1.54759	-1.17378	-1.00855	-0.658919	-0.464119	0.571594	0.165678	0.340929	0.182519	-0.377141	0.413568	-0.0687313	1.23834	1.07175	1.13777	1.38116	-0.121917	0.0319948	0.62437	0.387144	-0.518505	-0.870606	-1.13237	-1.48454	0.48486	0.42622	0.773273	1.18385
P62316	SNRPD2	Small nuclear ribonucleoprotein Sm D2 OS=Homo sapiens OX=9606 GN=SNRPD2 PE=1 SV=1	234	7	13.5	2150	0.191872	0.352126	0.412427	0.0444783	-1.30004	-0.48774	-0.927287	-1.27454	-0.399521	-0.528252	-0.158173	-0.813168	0.226871	0.223595	0.203476	0.620909	-0.265406	-0.232155	-0.518967	-0.141562	-0.0240364	-0.571695	-0.276693	0.306108	-0.358049	0.0445786	-0.0809078	-0.338802	-0.359846	-0.568182	-0.865738	0.368629	-0.0218983	-0.0190144	0.159697	0.168358	-0.0809689	-0.392313	-0.475529	0.00021553	0.107903	-0.108391	-0.225697
P62277	RPS13	Small ribosomal subunit protein uS15 OS=Homo sapiens OX=9606 GN=RPS13 PE=1 SV=2	80	9	17.2	617	0.257637	0.307455	0.751307	0.00327696	-0.931032	-0.383965	-0.493795	-0.246984	0.358345	-0.351127	-0.48386	-1.12897	0.481863	-0.104288	-0.568339	0.884259	0.608384	0.130075	-0.0107403	0.118874	0.262846	-0.257535	-0.512307	0.64538	-0.884058	-0.155771	0.168288	0.447757	0.0359316	-0.111268	-0.844215	0.290611	-0.729027	-0.889096	-0.413586	-1.09768	-1.20024	-1.03986	-0.583694	1.02183	0.927958	0.148231	0.0555439
F6U0I4	AGBL2	AGBL carboxypeptidase 2 OS=Homo sapiens OX=9606 GN=AGBL2 PE=1 SV=1	18	1	95.5	147	0.226454	0.431224	0.178035	0.564445	-0.756813	-0.245359	-1.23861	-0.626349	-1.23445	-0.293633	-0.643075	1.21727	-0.666183	-0.21709	-0.080554	-0.689501	0.75698	-0.482961	-0.203889	-0.591148	-0.372795	-0.216114	-0.473273	-0.532912	-1.13774	-0.218017	0.944702	-0.632365	-1.10681	-1.1653	0.754032	-0.87781	-0.756874	-0.467357	0.887325	-0.37176	-1.22849	-0.614359	-0.0927744	-0.707417	-0.0253878	-0.616053	-0.385704
P23434	GCSH	Glycine cleavage system H protein, mitochondrial OS=Homo sapiens OX=9606 GN=GCSH PE=1 SV=2	27	2	18.9	867	0.4416	0.0793474	0.203708	0.436108	-0.0830889	0.334852	-0.145724	-1.60584	-0.535718	0.166293	-0.63412	-1.86852	-0.383404	-0.149768	-0.3386	-0.123919	-0.366922	0.249922	0.385798	0.0744762	0.0522366	-0.01437	-0.0931711	-0.372847	-0.0106125	-0.190221	0.223047	-0.18422	0.132823	-0.304775	-1.36199	-0.108426	-0.0801172	-0.361271	-1.61773	0.449274	0.146293	0.443666	0.337355	0.208733	-0.338091	0.128923	-0.299451
P20618	PSMB1	Proteasome subunit beta type-1 OS=Homo sapiens OX=9606 GN=PSMB1 PE=1 SV=2	210	11	26.5	2902	0.0965146	0.51522	0.169336	0.254673	-0.490583	-0.419689	-0.49981	-1.02695	0.0671558	0.190418	0.305359	0.246941	0.165911	0.248953	0.328066	0.000780106	-0.178398	-0.177147	-0.118658	-0.014843	0.175955	-0.0659599	0.233919	0.131239	-0.175344	0.227779	0.213293	-0.291636	-0.459042	-0.242373	-0.474224	-0.0776234	-0.120167	-0.192495	-0.0971298	0.235029	-0.025835	-0.013298	-0.133137	-0.195198	-0.0710278	-0.0975857	-0.12895
O43583	DENR	Density-regulated protein OS=Homo sapiens OX=9606 GN=DENR PE=1 SV=2	69	6	22.1	649	0.279338	0.078353	0.11146	0.501361	-0.794189	-0.298661	-0.43189	-0.910459	0.264674	0.257442	0.291822	0.0853996	0.058135	0.276077	-0.0891104	-0.0788174	0.490866	0.216772	0.260821	0.601088	0.129759	0.0293856	0.178863	-0.038147	0.274862	-0.155852	-0.171146	0.39126	0.243312	0.469164	0.0979404	-0.0855484	0.20166	-0.145555	-0.217048	-0.186622	0.130005	-0.155819	-0.188498	0.601484	0.424693	0.281255	0.202087
Q86Y82	STX12	Syntaxin-12 OS=Homo sapiens OX=9606 GN=STX12 PE=1 SV=1	105	8	31.6	1215	0.00619242	0.972066	-0.0450936	0.81321	-0.725738	-0.604035	-0.734593	-1.01642	0.235158	0.0178766	-0.168314	-0.244493	0.0286264	0.512407	0.194658	-0.0377522	-0.698633	-0.305704	-0.421815	-0.186843	-0.0805187	-0.37436	0.0203638	-0.251109	0.340265	-0.188495	-0.11577	-0.203228	-0.428769	-0.140343	-0.477148	-0.189807	-0.110749	0.148864	-0.287767	0.0683212	0.180779	-0.176423	-0.36152	-0.181824	-0.441728	-0.124558	-0.486199
P38159	RBMX	RNA-binding motif protein, X chromosome OS=Homo sapiens OX=9606 GN=RBMX PE=1 SV=3	825	8	42.3	8002	0.349091	0.140296	0.129375	0.61332	-0.705471	-0.643318	-1.21156	-1.68366	0.400175	0.140045	0.230196	-0.322269	0.649363	0.387678	0.430149	0.68326	0.0357952	-0.0708656	-0.180695	0.414782	0.281588	-0.0570126	0.0332985	0.592104	0.492325	0.469267	0.321115	0.303061	-0.134672	-0.0718689	-0.403078	0.843767	0.630415	0.347231	0.517088	0.701136	0.207102	0.118679	0.0719852	0.769945	0.21513	0.173143	-0.149054
P18085	ARF4	ADP-ribosylation factor 4 OS=Homo sapiens OX=9606 GN=ARF4 PE=1 SV=3	157	3	20.5	1889	0.440734	0.198919	0.864032	0.0119195	-0.823591	-1.11481	NaN	-0.111925	-0.867777	-0.434527	-1.26995	-1.03831	0.148088	-0.267262	-0.296238	1.01853	0.36404	0.539417	1.03379	-0.449377	-0.587298	NaN	-0.417654	0.766837	-1.36617	0.100415	-0.174633	0.137952	-1.02459	NaN	-0.872457	-0.0764418	-0.511539	-0.304936	-0.710029	-2.04538	-2.15824	-1.77162	-0.62723	0.636827	0.209735	NaN	0.776064
A2A2V4	VEGFA	Vascular permeability factor OS=Homo sapiens OX=9606 GN=VEGFA PE=1 SV=1	70	2	19	594	-0.333137	0.0976407	-0.934404	2.69705e-05	0.694418	0.733616	0.29799	0.0320139	0.240496	-0.212769	0.27385	0.295	-0.196346	-0.136703	-0.342238	-0.712414	-0.776265	-0.580534	-0.549527	-0.146392	-0.0805607	-0.0747795	-0.0188818	-0.165904	0.0527096	-0.305793	-0.132243	0.137811	0.496786	0.461473	0.317152	-0.0168352	0.443894	0.535693	0.155976	1.28983	1.72401	1.25633	0.570722	-0.434796	-0.279762	-0.207326	-0.0988131
Q9Y490	TLN1	Talin-1 OS=Homo sapiens OX=9606 GN=TLN1 PE=1 SV=3	165	25	269.6	2106	0.655127	0.00284253	0.531606	0.00999604	-0.542306	-0.52659	-0.654248	-1.53226	-0.0569973	0.448269	0.37176	0.0347452	-0.0715752	-0.0546274	-0.183272	-0.0421715	1.19354	0.422948	1.42915	0.263016	0.02038	0.548326	0.00956345	0.27728	0.0532236	0.256689	0.157118	-0.18145	-0.65331	-0.21318	-0.821903	-0.0794773	0.0138788	-0.200267	0.134766	-0.246028	-0.416717	-0.456955	-0.541076	0.248718	0.14879	0.185679	-0.278548
P39060	COL18A1	Collagen alpha-1(XVIII) chain OS=Homo sapiens OX=9606 GN=COL18A1 PE=1 SV=5	298	15	178.1	3751	0.18991	0.324584	0.218478	0.268426	1.19411	0.730474	0.0355606	-0.303932	-0.24888	-0.406551	-0.526026	0.267035	-0.257858	-0.302416	-0.199326	-1.09634	-0.228832	0.508387	0.574656	-0.0179615	-0.0288734	0.166397	-0.00835419	-0.0633736	0.0105495	0.139986	0.0151291	-0.38027	0.0366058	-0.440161	-0.314404	-0.171646	0.0928078	0.0824871	0.13868	-0.667221	-0.0263462	-0.37899	-0.217115	-0.179089	0.105762	0.00325966	0.4084
Q99460	PSMD1	26S proteasome non-ATPase regulatory subunit 1 OS=Homo sapiens OX=9606 GN=PSMD1 PE=1 SV=2	73	11	105.8	910	0.561576	0.000703079	0.694563	2.88553e-05	-0.51615	-0.389047	-0.673992	-0.923999	-0.504225	-0.611973	-0.51108	-0.830045	0.104348	-0.225101	-0.73499	0.428432	0.506934	0.293038	0.113194	0.0770226	-0.0282249	-0.0677042	-0.0581694	0.459254	0.0208473	-0.124793	0.0471039	0.0661573	-0.0894079	-0.236137	-0.678009	-0.0453348	-0.403409	-0.562193	-0.434089	-0.525267	-0.54405	-0.617106	-0.388439	0.724957	0.594938	0.319028	0.176238
A0A1W2PQ11	CNTN2	Contactin 2 OS=Homo sapiens OX=9606 GN=CNTN2 PE=1 SV=1	617	35	118.2	8480	-0.141231	0.70034	-0.152548	0.695119	1.03649	1.17546	-1.03319	-1.10564	0.950399	-0.270098	0.175365	0.579021	0.809052	0.886829	0.701054	-0.44396	-1.26661	-0.81031	-0.534887	-0.645329	0.206015	0.793888	0.302225	0.597086	0.966745	1.16124	0.84878	-1.46042	-1.18437	-1.40841	-1.19641	0.50037	-0.024828	0.709932	0.219627	-0.73595	-0.849771	-1.20069	0.202967	-1.27167	-1.06341	-0.837553	-0.705599
Q7Z7M0	MEGF8	Multiple epidermal growth factor-like domains protein 8 OS=Homo sapiens OX=9606 GN=MEGF8 PE=1 SV=2	18	4	302.9	93	-0.592063	0.0548174	-0.970576	0.00306685	2.0457	NaN	0.887269	0.420197	0.00348663	-0.172215	-0.11526	NaN	-0.0586634	0.1332	-0.00413704	-0.58794	NaN	-1.2733	-0.654273	-0.806073	0.257134	0.293935	-0.232649	-0.157023	-0.513482	0.0536423	NaN	-0.286843	0.173896	-0.110889	NaN	0.206793	-0.133328	0.208095	NaN	NaN	0.91216	0.590779	0.82858	-1.02389	NaN	-0.230554	-0.0562735
P61106	RAB14	Ras-related protein Rab-14 OS=Homo sapiens OX=9606 GN=RAB14 PE=1 SV=4	74	5	23.9	535	0.600914	0.00119677	0.78068	3.25719e-05	-0.597775	-0.876628	-1.30576	-0.191433	-0.586275	-0.388299	-0.550403	-0.514035	-0.301847	-0.180361	-0.956502	0.543461	0.125173	0.401146	0.244393	0.375015	0.100527	0.369428	0.171007	-0.0742636	-0.624487	-0.0282259	0.136637	-0.107595	-0.518749	-0.984549	-0.598251	-0.550805	-0.550304	-0.881042	-0.450967	-0.852443	-0.67109	-0.906805	-0.611709	0.510669	0.250425	-0.0438318	-0.0509443
P21333	FLNA	Filamin-A OS=Homo sapiens OX=9606 GN=FLNA PE=1 SV=4	1792	85	280.6	29683	0.336364	0.0363032	0.362974	0.0209991	-0.838812	-0.696146	-0.694941	-1.14261	-0.172295	0.254768	0.199955	-0.109882	-0.32375	-0.2302	-0.398947	-0.281656	-0.149235	-0.148796	0.151079	-0.056097	0.0142975	0.0903759	-0.0520248	-0.00453568	-0.0530643	-0.0141983	-0.142775	0.430117	-0.0679321	0.225948	0.091711	-0.27034	-0.183205	-0.293955	-0.171146	-0.308796	-0.428146	-0.392559	-0.417398	0.664316	0.747149	0.507521	0.221172
P60520	GABARAPL2	Gamma-aminobutyric acid receptor-associated protein-like 2 OS=Homo sapiens OX=9606 GN=GABARAPL2 PE=1 SV=1	113	3	13.7	902	-0.209086	0.219272	-0.123764	0.491065	-0.492966	-0.309847	-0.0485821	-1.09661	0.422273	0.120019	0.306474	0.333018	0.370968	0.36323	0.54685	0.0559158	-0.379826	-0.566114	-0.821412	-0.243193	0.335361	-0.320116	0.100024	-0.296849	0.406022	-0.0298834	0.0392218	-0.111829	-0.283942	0.124373	-0.00629616	-0.0935202	0.0411816	0.144538	-0.264907	0.154016	0.173783	-0.032794	-0.197643	-0.266681	-0.269493	0.158412	-0.181928
A0A8I5KTC6	CLIP4	CAP-Gly domain containing linker protein family member 4 OS=Homo sapiens OX=9606 GN=CLIP4 PE=1 SV=1	13	1	77.2	16	0.745717	0.00307126	0.490391	0.036957	-1.6206	-1.12406	NaN	-2.28117	0.008358	0.099102	0.050087	-0.377124	-0.509583	-0.610011	-0.803432	0.136597	0.0829515	0.322259	-0.125122	0.263535	0.474791	NaN	0.124708	-0.0939722	-0.0126648	-0.158207	0.186314	-0.320098	-0.752753	NaN	-0.685482	-0.5174	-0.560099	-0.877751	-0.533154	-0.061409	-0.501784	-0.320356	-0.386684	0.425209	0.0369492	NaN	-0.430302
P62917	RPL8	Large ribosomal subunit protein uL2 OS=Homo sapiens OX=9606 GN=RPL8 PE=1 SV=2	80	6	28	460	0.475708	0.0225054	0.676691	0.00126843	-0.663069	-0.469049	-0.672182	-0.355332	-0.541079	-0.453876	-0.994442	-0.711479	0.535036	0.155478	-0.718498	0.634954	0.46324	0.440248	0.260039	-0.214389	0.0987177	-0.206138	-0.202342	0.840609	-0.430281	0.184892	0.0991211	0.400855	0.0388365	-0.175623	-0.381916	0.334367	-0.0995817	-0.860029	-0.2548	-0.825265	-0.410227	-0.659059	-0.191724	1.03252	0.597776	0.155439	0.494066
B4DY08	HNRNPC	Heterogeneous nuclear ribonucleoprotein C OS=Homo sapiens OX=9606 GN=HNRNPC PE=1 SV=1	515	19	32	4869	0.656834	0.018386	0.611945	0.023032	-1.26595	-0.87389	-1.75308	-2.28537	-0.437189	-0.554943	-0.249041	-0.995556	0.01301	-0.462849	-0.665806	0.345915	-0.727501	-0.1919	-0.707474	-0.179642	-0.252995	-0.526012	-0.169138	0.590239	0.823616	0.244499	-0.0978737	-0.384367	-0.947014	-1.1206	-1.45844	-0.00767899	-0.113375	-0.456223	-0.504162	0.0482502	-0.118587	-0.227934	-0.42705	0.0851707	-0.384289	-0.565536	-0.511538
P49411	TUFM	Elongation factor Tu, mitochondrial OS=Homo sapiens OX=9606 GN=TUFM PE=1 SV=3	16	5	49.8	204	0.345969	0.206975	0.654305	0.022222	-0.28548	NaN	NaN	-0.644738	-0.171872	-0.770198	NaN	-0.916722	0.557618	-0.0422974	NaN	0.879745	NaN	0.712121	0.402704	-0.0774498	-0.094595	NaN	-0.213842	0.786422	-0.271255	NaN	0.129704	-0.0274572	-0.588693	NaN	-0.596559	0.261714	-0.582648	NaN	-0.494874	NaN	-0.239955	-1.02307	-0.281051	0.525698	NaN	NaN	0.440229
P52948	NUP98	Nuclear pore complex protein Nup98-Nup96 OS=Homo sapiens OX=9606 GN=NUP98 PE=1 SV=4	11	2	197.5	42	0.599367	0.0390857	0.279427	0.340376	NaN	0.105681	-1.26007	-0.889394	0.603129	0.365921	-0.0694447	-0.108844	1.39899	0.708408	0.248544	1.56473	0.988368	0.674875	0.549045	NaN	0.793734	0.520185	0.580699	1.33355	1.66385	0.53852	0.775994	NaN	0.199488	0.378732	-0.252265	1.16073	1.32392	0.177093	0.81148	0.89422	0.516541	0.234306	0.221354	NaN	0.611678	0.779695	0.74338
P62241	RPS8	Small ribosomal subunit protein eS8 OS=Homo sapiens OX=9606 GN=RPS8 PE=1 SV=2	53	5	24.2	558	0.623494	0.0116269	1.02003	6.65413e-05	-0.734297	-0.801147	-1.41089	-0.730076	-0.487527	-0.665427	-0.479363	-1.32854	0.111602	0.0421667	-0.706779	0.685321	0.70615	0.587885	0.375201	-0.117324	-0.167893	-0.345083	-0.224588	0.39974	-0.341177	0.118594	-0.0959435	0.436445	0.0194674	-0.573323	-1.03275	0.117254	-0.356044	-0.889117	-0.578791	-1.3458	-0.96214	-0.993585	-0.528267	1.05956	0.847116	0.151744	0.443263
P51397	DAP	Death-associated protein 1 OS=Homo sapiens OX=9606 GN=DAP PE=1 SV=3	122	3	11.2	507	0.0685704	0.786503	0.0394392	0.891463	-0.367841	0.402916	-0.707928	-0.932654	1.38483	1.17417	0.949955	0.679275	0.787053	0.371878	1.01567	0.753681	0.013773	0.0977287	0.383271	0.781837	1.41084	0.462292	0.071846	0.751924	1.011	0.690521	0.130986	0.104624	0.474941	0.267378	0.256039	0.487365	0.434786	0.948036	0.236018	0.530553	-0.0401363	0.0595989	0.353786	0.246058	0.232386	0.398705	-0.135835
O60763	USO1	General vesicular transport factor p115 OS=Homo sapiens OX=9606 GN=USO1 PE=1 SV=2	87	14	107.8	538	0.559412	0.000542251	0.57062	0.00022905	-0.44896	0.10638	-1.17803	-0.990322	-0.306756	-0.264166	-0.256606	-0.13878	-0.345175	-0.261366	-0.399404	-0.0927773	0.299408	0.215744	0.595249	0.0570621	-0.0447054	0.104131	0.0988798	0.170662	0.46967	0.0344248	-0.0416279	-0.184268	-0.448568	-0.673728	-0.315341	-0.276243	0.0151377	-0.193474	-0.0833549	-0.322958	-0.246754	-0.574869	-0.848943	0.191941	0.309252	0.0584126	-0.0708876
Q15121	PEA15	Astrocytic phosphoprotein PEA-15 OS=Homo sapiens OX=9606 GN=PEA15 PE=1 SV=2	386	8	15	4736	0.00719544	0.981357	0.0392804	0.916454	-1.23762	-1.15239	-1.76011	-1.98088	0.904875	0.498655	1.18707	0.716305	-0.427364	-0.37715	-0.308403	-0.0120392	-1.07106	0.0204868	-0.954151	0.226278	-0.0046463	-0.432222	-0.100248	-0.340202	0.139149	-0.392715	-0.63147	-0.736509	-0.981245	-0.884748	-1.08876	-0.281281	-0.310148	-0.440481	-0.75988	0.276722	0.0406837	-0.177732	-0.0718555	-0.705072	-0.778835	-0.565935	-0.907654
O75937	DNAJC8	DnaJ homolog subfamily C member 8 OS=Homo sapiens OX=9606 GN=DNAJC8 PE=1 SV=2	158	11	29.8	1280	0.484894	0.0447247	0.310953	0.195562	-0.934732	-0.621731	-1.22413	-2.55211	-0.17297	-0.260771	-0.128676	-0.507353	0.226063	0.0783825	-0.0108051	0.484151	-0.333181	-0.281263	-0.483338	0.318115	0.0964928	-0.206184	-0.107669	0.204811	0.678976	0.141893	0.149227	-0.0287342	-0.360851	-0.157661	-0.571965	-0.0454464	0.117386	-0.262822	-0.0910549	0.380293	-0.0543766	-0.0419292	-0.20703	0.43614	0.189009	0.428457	-0.176792
Q9Y5S9	RBM8A	RNA-binding protein 8A OS=Homo sapiens OX=9606 GN=RBM8A PE=1 SV=1	79	5	19.9	1520	0.656503	0.00115896	0.387103	0.0367934	-0.225921	-0.403651	-1.07836	-1.40358	-0.343756	-0.209146	-0.466321	-0.800849	0.346129	0.101535	-0.338925	0.440166	0.533645	0.416259	0.408561	0.715935	0.0170393	0.145704	0.0705299	0.324394	0.342211	0.0767946	0.153006	0.124604	-0.0156593	-0.158477	-0.437155	0.0851078	0.070776	-0.139809	-0.236518	-0.39959	-0.269041	-0.715806	-0.105556	0.764566	0.5293	0.361084	0.310088
O00422	SAP18	Histone deacetylase complex subunit SAP18 OS=Homo sapiens OX=9606 GN=SAP18 PE=1 SV=1	15	2	17.6	96	0.288575	0.32447	0.767418	0.0118097	-0.815421	NaN	-0.436176	-1.0216	-0.81223	-0.647487	NaN	-0.998714	0.115107	0.674425	NaN	1.22293	NaN	0.145061	-0.209872	0.0636339	-0.150229	0.225331	-0.384037	0.592433	-0.296424	NaN	-0.107882	0.144362	-1.02454	-0.586851	-1.07651	0.0710201	0.0470333	NaN	-0.171679	NaN	-0.533456	-1.25297	-0.357652	0.898482	NaN	0.1432	0.18399
P15529	CD46	Membrane cofactor protein OS=Homo sapiens OX=9606 GN=CD46 PE=1 SV=3	17	1	43.7	37	0.376599	0.0908681	-0.0279523	0.9138	0.278383	-0.0302362	-0.816959	NaN	-0.261761	-0.207275	-0.50321	-0.0104132	0.738406	0.210576	0.173735	0.0168934	-0.497796	-0.290203	NaN	0.390367	0.544082	0.461185	NaN	0.0923681	0.952552	0.909513	0.490346	0.203384	0.221824	0.435898	0.411728	0.184574	0.762229	0.70686	0.518256	-0.454573	-0.212002	NaN	-0.243898	0.18244	-0.0767097	0.357938	NaN
Q08257	CRYZ	Quinone oxidoreductase OS=Homo sapiens OX=9606 GN=CRYZ PE=1 SV=1	19	8	35.2	194	0.553393	0.0355526	0.425054	0.0880764	-0.0712833	0.221937	-0.0862236	-0.894169	NaN	0.585442	0.312373	-0.214271	NaN	NaN	-0.593349	-1.59391	-0.0159101	NaN	1.05096	0.448213	0.380295	0.232354	0.303765	NaN	NaN	-0.147264	0.100548	0.0883427	0.421349	-0.235061	-0.452234	NaN	NaN	0.271203	-0.0146503	-0.200971	NaN	-0.722051	-0.520669	0.462534	0.272325	0.0630007	0.355805
Q9NRN5	OLFML3	Olfactomedin-like protein 3 OS=Homo sapiens OX=9606 GN=OLFML3 PE=2 SV=1	49	7	46	153	-0.0787886	0.844964	-0.301427	0.450022	0.599714	-0.438312	0.76792	0.474831	0.43379	1.04803	-0.61096	-1.07759	-0.343986	0.0183535	-0.255	-0.772547	-1.11157	-0.357981	0.0107307	0.352022	-0.637318	0.829894	-0.174269	0.541586	0.163855	-0.145045	-0.481349	0.95542	1.615	1.06232	-0.499965	0.368227	0.230738	-0.179429	-0.183518	-1.31656	-0.402627	-0.958228	-0.491051	-0.105641	-1.21707	1.33201	1.77021
O43488	AKR7A2	Aflatoxin B1 aldehyde reductase member 2 OS=Homo sapiens OX=9606 GN=AKR7A2 PE=1 SV=3	40	5	39.6	741	0.507523	0.00229868	0.599041	0.000274735	-0.36912	0.0139198	-0.274994	-0.881245	-0.537945	-0.329091	-0.271664	-0.236645	-0.493339	-0.354038	-0.871713	-0.609458	-0.0239897	0.161843	0.497212	0.19591	0.0205488	0.632703	-0.0107412	0.0832911	-0.37282	-0.0970592	-0.284863	0.0352964	-0.298361	-0.128869	-0.460073	-0.0770836	-0.602461	-0.232877	0.344279	-0.641528	-0.660604	-0.787036	-0.298805	0.545694	0.428668	0.108824	0.327262
A0A7P0TA35	P4HB	Protein disulfide-isomerase OS=Homo sapiens OX=9606 GN=P4HB PE=1 SV=1	984	32	61	14712	0.47426	0.0148673	0.0815784	0.693823	-0.744682	-0.475479	-0.376459	-0.517878	-0.347155	0.0492592	-0.536283	-0.143492	-0.304722	-0.134392	-0.268276	-0.284029	0.62657	-0.100935	1.40965	-0.155708	-0.150967	0.050518	-0.104713	-0.00569153	-0.0553722	-0.00965881	-0.0301304	-0.375772	-0.401604	-0.447393	-0.644695	0.2404	0.175196	0.310719	0.47628	-0.333895	-0.496548	-0.266233	-0.414066	-0.209522	-0.339806	-0.181904	-0.513546
C9JZI7	NAP1L4	Nucleosome assembly protein 1 like 4 OS=Homo sapiens OX=9606 GN=NAP1L4 PE=1 SV=2	210	12	45.5	2234	0.623614	0.00341088	0.607475	0.00294867	-0.748738	-0.596208	-1.3569	-1.4725	-0.00532818	-0.0710411	0.110045	-0.538921	0.32201	0.170665	-0.122537	0.622813	0.536262	0.449917	0.576175	0.469054	0.445156	-0.0467443	0.197408	0.508722	-0.16004	0.378373	0.126052	0.277526	-0.275249	-0.354223	-0.551665	0.0567617	-0.169876	-0.38413	-0.079814	-0.112997	-0.234682	-0.393965	-0.305249	0.735358	0.632808	0.184892	0.112752
Q9GZP4	PITHD1	PITH domain-containing protein 1 OS=Homo sapiens OX=9606 GN=PITHD1 PE=1 SV=1	115	8	24.2	2340	0.20085	0.18559	0.207853	0.175511	-0.468897	-0.131658	0.443086	-1.22258	-0.394807	-0.105312	-0.31341	-0.522204	0.00843239	0.0294542	-0.0728569	-0.183132	-0.580129	0.170399	-0.179293	-0.191779	-0.106462	-0.199156	-0.0477133	0.0333633	0.055233	0.154672	0.41082	-0.13444	0.575728	0.0996094	-0.366117	-0.0510883	-0.0835056	-0.21116	-0.240527	0.0774641	0.0540419	-0.237863	-0.263056	0.192413	0.203447	0.382828	0.0710049
P25205	MCM3	DNA replication licensing factor MCM3 OS=Homo sapiens OX=9606 GN=MCM3 PE=1 SV=3	112	9	90.9	1182	0.139064	0.612442	-0.0466559	0.883441	0.549248	0.148258	-1.48091	-1.34296	-0.113371	-0.596094	0.154907	-0.81452	0.410721	0.00956059	0.0814943	0.269787	-1.06141	-0.631504	-0.264917	0.45117	-0.134706	-0.552832	0.0366716	0.34915	0.730853	0.035471	0.0748758	0.45586	0.062727	0.113768	-0.279462	0.367134	0.19875	0.0594368	-0.178978	1.35005	1.30167	0.952955	0.514172	0.831785	0.0863342	0.481876	0.219135
P34949	MPI	Mannose-6-phosphate isomerase OS=Homo sapiens OX=9606 GN=MPI PE=1 SV=2	33	5	46.6	401	0.908984	0.000139852	0.670626	0.00175892	-0.364168	-0.0068512	-0.824448	-1.84331	0.0740185	0.341097	-0.342454	-0.0878458	-0.541481	-0.812125	-0.378298	-0.731047	0.474046	0.801267	1.33371	0.20678	0.308886	0.840535	0.62442	0.204633	-0.429075	0.247356	0.329101	-0.462164	-0.580319	-0.775068	-0.820352	0.183871	-0.265485	-0.304523	-0.358646	-0.129307	-0.455611	-0.774431	-0.700663	-0.261727	0.194222	0.646199	-0.0473804
P55209	NAP1L1	Nucleosome assembly protein 1-like 1 OS=Homo sapiens OX=9606 GN=NAP1L1 PE=1 SV=1	221	6	45.3	3523	0.645092	0.00914136	0.778951	0.00136605	-1.03865	-0.863865	-1.12973	-1.84353	-0.841592	-0.748094	-0.377709	-1.2161	0.246261	0.317427	-0.668778	1.07088	0.441711	0.34573	0.197393	0.139017	-0.0228643	-0.39641	-0.25376	0.422605	-0.40737	0.0807018	0.046895	0.311016	-0.415394	-0.317627	-0.76166	-0.160694	-0.499201	-0.850663	-0.48401	-0.322774	-0.632904	-0.474823	-0.382621	0.815741	0.729454	0.155922	0.147193
P11766	ADH5	Alcohol dehydrogenase class-3 OS=Homo sapiens OX=9606 GN=ADH5 PE=1 SV=4	125	9	39.7	491	0.525399	0.03513	0.550102	0.0241191	-0.804611	-0.837467	-1.11583	-1.22796	-0.654572	-0.185965	-0.579186	-0.636683	0.277567	-0.129557	-0.708966	0.887838	0.454092	0.557457	0.891184	0.400515	-0.169985	-0.0275249	-0.305506	0.368797	-1.22614	-0.149975	-0.25263	0.14044	-0.347204	-0.0938473	-0.674766	0.258184	-0.0519714	-0.288185	0.036932	-0.995017	-0.986449	-0.7801	-0.356801	0.50452	0.568905	0.0186634	0.141188
P59768	GNG2	Guanine nucleotide-binding protein G(I)/G(S)/G(O) subunit gamma-2 OS=Homo sapiens OX=9606 GN=GNG2 PE=1 SV=2	17	3	7.8	316	0.688853	0.0247356	0.601711	0.0359802	NaN	-0.363897	-0.428485	-1.30626	NaN	0.608089	NaN	-0.11727	NaN	-0.0550566	NaN	-0.252757	0.241693	0.787456	-0.154438	NaN	0.753502	0.255071	0.652251	NaN	0.679899	NaN	0.106089	NaN	-0.312363	-1.01914	-0.836258	NaN	0.341899	NaN	-0.293788	0.664049	0.0972109	-0.290791	0.0190268	NaN	0.166431	0.116717	-0.296397
O95757	HSPA4L	Heat shock 70 kDa protein 4L OS=Homo sapiens OX=9606 GN=HSPA4L PE=1 SV=3	193	10	94.5	1964	0.161515	0.516071	0.0824105	0.768388	-0.286814	0.0220928	-1.13365	-0.848266	-0.433515	-0.130052	-0.477079	-0.438464	-0.0193005	0.00193405	-0.474094	0.0257072	-0.521558	-0.0827007	-0.623507	0.0175562	-0.0586863	-0.214882	0.0998354	-0.330976	0.101671	-0.178523	-0.27377	-0.557601	-0.657423	-1.12633	-0.743787	-0.546923	-0.440459	-0.438375	-0.477347	1.03959	0.740965	0.94361	0.291697	-0.602777	-0.257533	-0.864773	-0.360729
A0A8I5KZ38	MYH10	Myosin heavy chain 10 OS=Homo sapiens OX=9606 GN=MYH10 PE=1 SV=1	673	41	230	15029	0.355617	0.0479065	0.620838	0.000696401	-0.0219955	-0.492834	-0.719987	-1.06171	-0.564507	-0.886082	-0.938639	-0.738085	-0.0170536	-0.0468903	-0.876373	0.423323	-0.342846	0.353773	-0.0247364	-0.109425	-0.477337	-0.407837	-0.415668	0.288454	-0.0872231	-0.137169	-0.173962	-0.0879993	-0.687492	-0.98341	-0.957989	-0.477652	-0.550201	-1.01926	-0.678469	-1.27288	-0.786407	-0.907352	-0.503975	0.325729	-0.123528	-0.450086	-0.205105
J3KN16	ECPAS	Ecm29 proteasome adaptor and scaffold OS=Homo sapiens OX=9606 GN=ECPAS PE=1 SV=1	6	1	223.6	0	0.222883	0.454115	0.179966	0.579585	-0.541591	0.0249329	NaN	NaN	-0.132056	0.223483	NaN	NaN	-0.25107	-0.873675	NaN	NaN	0.0854959	0.288888	NaN	0.506838	0.101202	NaN	NaN	0.00189114	-1.19699	NaN	NaN	0.468694	0.628781	NaN	NaN	0.248713	0.312251	NaN	NaN	0.0153418	-0.387519	NaN	NaN	0.422328	0.318358	NaN	NaN
P32321	DCTD	Deoxycytidylate deaminase OS=Homo sapiens OX=9606 GN=DCTD PE=1 SV=2	14	2	20	227	0.476518	0.00647037	0.400987	0.0144593	-0.365547	-0.318699	0.431606	NaN	-0.308448	-0.353751	-0.824042	-0.758587	0.0442467	0.280187	-0.109601	NaN	0.318243	0.464947	NaN	0.0162897	0.0598316	0.315612	NaN	0.370307	0.214496	0.258452	0.216108	-0.0710764	0.301682	0.147221	-0.313169	0.257065	0.234296	0.213676	-0.249046	0.0209341	-0.239142	NaN	NaN	0.430782	0.639171	0.695992	NaN
P16949	STMN1	Stathmin OS=Homo sapiens OX=9606 GN=STMN1 PE=1 SV=3	1216	11	17.3	18862	0.167294	0.597349	0.0304046	0.934479	-1.0329	-0.513475	-1.79107	-2.21041	0.401562	0.265482	0.199368	-0.0506821	0.743969	0.601587	0.929142	0.921923	-0.497797	-0.0520821	-0.843258	0.251904	0.258171	-0.273966	-0.00588799	0.0978985	1.20657	0.15695	0.134186	0.22715	-0.488007	0.222589	-0.0635319	0.0406322	0.369589	0.0454102	-0.283083	0.0361786	0.135319	-0.108583	-0.234333	0.413746	-0.271444	0.494211	-0.490107
O75175	CNOT3	CCR4-NOT transcription complex subunit 3 OS=Homo sapiens OX=9606 GN=CNOT3 PE=1 SV=1	14	2	81.8	246	0.27638	0.314211	0.0746641	0.813868	-1.34523	0.397678	NaN	-1.3114	0.509944	0.430773	NaN	-0.115656	0.443023	0.126946	NaN	0.591823	0.290961	-0.132152	0.127685	0.384772	0.527984	NaN	0.387498	0.308475	0.237298	NaN	0.082799	-0.48432	-0.312798	NaN	-0.445351	0.438213	0.15836	NaN	-0.0238209	0.594055	0.439979	0.748536	0.539435	0.122777	-0.259495	NaN	-0.251273
P62304	SNRPE	Small nuclear ribonucleoprotein E OS=Homo sapiens OX=9606 GN=SNRPE PE=1 SV=1	63	3	10.8	408	-0.0306031	0.910912	0.195799	0.463396	-0.662794	-0.498776	-0.726686	-1.39363	0.321567	-0.185224	0.000540733	-0.533448	0.797781	0.446268	1.06298	1.1457	-0.299191	-0.16104	-0.161419	0.216958	0.115846	-0.71737	-0.0276966	0.527772	-0.25614	0.142809	0.0759211	-0.123447	0.0832148	-0.357823	-0.780416	0.715046	0.0679264	0.912086	0.348306	0.37177	0.117211	-0.135855	-0.139792	0.242759	0.0734663	-0.288285	-0.0330992
A0A7P0Z4P5	SLC3A2	Solute carrier family 3 member 2 OS=Homo sapiens OX=9606 GN=SLC3A2 PE=1 SV=1	24	3	70.4	347	0.2631	0.0810347	0.308597	0.0380023	-0.529837	-0.297987	-0.142792	-0.246538	-0.0135565	0.168015	-0.317927	-0.0580397	-0.0883818	-0.192259	-0.517112	-0.269773	-0.143436	-0.0672045	-0.281439	-0.125043	0.388358	0.213339	0.528314	0.228263	-0.373792	0.142751	0.0866489	0.418303	0.190246	0.166783	0.394391	0.102165	-0.241955	-0.0662117	0.259291	-0.579759	-0.527386	-0.332575	-0.145489	0.4426	0.255048	0.336449	0.620708
A0A5H1ZRQ2	DDX17	RNA helicase OS=Homo sapiens OX=9606 GN=DDX17 PE=1 SV=2	192	14	80.4	2321	0.420951	0.0535194	0.640706	0.00327601	0.223715	0.201391	-0.670327	-0.815931	-0.648704	-0.766402	-0.396037	-0.752268	0.603488	0.160034	-0.0399551	1.08208	-0.0408783	0.740683	0.0399094	0.514822	0.243484	0.126555	-0.0969	0.911824	0.27746	0.20719	0.0389738	0.359354	-0.44946	-0.304816	-0.487541	0.153763	-0.234436	0.022933	-0.379266	-0.406383	-0.560184	-0.91385	-0.149399	0.868088	0.451753	0.0251932	0.296964
P23435	CBLN1	Cerebellin-1 OS=Homo sapiens OX=9606 GN=CBLN1 PE=1 SV=1	84	6	21.1	842	-0.866279	0.00547242	-0.116329	0.723227	1.41863	1.81292	2.51834	2.72012	1.15579	0.146561	0.487805	0.480016	-0.0339527	0.376693	0.0361319	-0.617374	0.00916672	-0.193366	-0.154481	-0.869792	-0.386228	0.225301	0.341915	0.361758	0.194333	0.228422	0.340439	-0.68951	-0.495873	-0.503097	-0.637137	-0.361536	-0.512358	-0.475084	-0.479486	-0.220222	-0.453181	-0.455916	-0.722374	-1.04835	-0.751383	-0.192389	0.0600252
P06732	CKM	Creatine kinase M-type OS=Homo sapiens OX=9606 GN=CKM PE=1 SV=2	100	14	43.1	482	1.18477	0.0624779	0.600585	0.340361	NaN	-0.589991	-0.185508	NaN	-1.34811	-0.854267	NaN	NaN	-0.321337	0.321263	NaN	-1.4647	4.20966	-0.0622044	NaN	NaN	-0.0611706	0.218644	NaN	-0.394025	-0.610253	NaN	NaN	NaN	-0.538159	-1.05314	NaN	-0.628787	-0.586498	NaN	NaN	-0.894008	-1.22019	NaN	-2.07934	NaN	-0.48422	-0.496642	NaN
Q13541	EIF4EBP1	Eukaryotic translation initiation factor 4E-binding protein 1 OS=Homo sapiens OX=9606 GN=EIF4EBP1 PE=1 SV=3	20	2	12.6	667	0.384688	0.0163083	0.530472	0.00120324	-0.174123	-0.0853415	0.369069	-0.83601	-0.0161161	0.00645924	0.0878744	-0.0236311	-0.127445	0.481016	-0.0142298	NaN	-0.0546522	0.115706	0.638373	0.705276	0.441223	0.598715	0.257419	0.233426	0.278595	0.144636	0.540373	-0.110668	-0.268422	0.381094	-0.286289	-0.419283	-0.0867929	-0.439647	-0.465067	-0.121441	0.246575	-0.23838	NaN	0.201483	0.41769	0.647704	0.239338
A0A2R8Y5S7	RDX	Radixin OS=Homo sapiens OX=9606 GN=RDX PE=1 SV=1	1289	22	69.3	13445	-0.0896371	0.679072	0.0204748	0.934479	-0.24391	0.199215	-0.75869	-1.10945	0.215967	0.105907	0.303108	-0.00437164	0.647491	0.760931	0.872936	0.380745	-0.178389	0.110216	0.278772	-0.250328	0.016901	-0.327066	-0.17872	0.246588	-0.0132446	0.345684	0.219299	-0.781059	-1.01706	-0.772198	-0.918148	-0.142277	-0.158861	-0.253502	-0.244827	0.19009	-0.0451927	-0.0140896	-0.227325	-0.794638	-0.535082	-0.489571	-0.975361
Q15904	ATP6AP1	V-type proton ATPase subunit S1 OS=Homo sapiens OX=9606 GN=ATP6AP1 PE=1 SV=2	31	4	52	561	-0.144607	0.484103	-0.502351	0.0163332	0.155089	0.586656	0.152049	-0.219681	0.34292	0.334287	0.492073	NaN	-0.210714	-0.0611992	-0.0386887	-0.468448	-0.775686	-0.116652	-0.494456	-0.137291	0.180148	0.184804	0.460277	0.0834904	0.247966	-0.111079	NaN	-0.109214	0.54445	0.148125	NaN	0.0462503	0.0726376	-0.0115976	NaN	0.96213	0.650361	1.10999	1.20895	-0.0446844	0.0954142	0.24297	0.663082
Q99574	SERPINI1	Neuroserpin OS=Homo sapiens OX=9606 GN=SERPINI1 PE=1 SV=1	43	7	46.4	432	-0.206167	0.600667	-0.444184	0.255289	1.40777	1.02458	0.414972	-0.310829	-0.33884	-0.421291	-0.495585	-0.304102	-0.936511	-0.606352	-0.527706	-1.32005	-0.75635	-0.497246	-0.819697	-0.22226	-0.403294	0.507891	0.0391283	-0.66385	-0.610564	-0.474452	-0.57992	-0.646992	0.5561	1.0065	-1.15362	-0.993526	-1.0599	-0.74313	-0.850998	1.54694	1.39783	1.08185	1.47779	-0.901172	-0.201058	-0.246923	0.132789
O60716	CTNND1	Catenin delta-1 OS=Homo sapiens OX=9606 GN=CTNND1 PE=1 SV=1	13	4	108.1	39	0.920506	0.00139147	0.956983	0.0007274	0.466508	0.555239	-0.45182	-0.870985	NaN	0.083725	-1.44734	NaN	NaN	-0.36296	-0.417924	NaN	1.21044	0.580788	0.416792	1.04616	0.561793	0.944481	0.343756	NaN	0.582697	-0.153598	NaN	0.00947189	-0.143385	-0.522103	NaN	NaN	-0.520928	-0.783943	NaN	-0.880927	-0.510265	-0.945984	NaN	0.514161	0.745812	0.588991	0.295828
P05109	S100A8	Protein S100-A8 OS=Homo sapiens OX=9606 GN=S100A8 PE=1 SV=1	80	9	10.8	583	-0.0292633	0.965467	1.25461	0.0394298	0.40077	0.751799	NaN	NaN	-0.542328	-0.545067	-0.81259	-0.976142	-1.04864	-0.287803	-1.61751	-1.02212	-0.637863	-0.628131	NaN	-0.912031	0.644826	NaN	NaN	-1.06937	0.307618	-1.93446	-0.564404	-0.0910444	0.376137	NaN	-1.18571	-0.845175	-0.410065	-1.8256	-1.063	-0.19957	-0.324954	NaN	-1.0231	-0.738157	-0.00719261	NaN	NaN
Q13618	CUL3	Cullin-3 OS=Homo sapiens OX=9606 GN=CUL3 PE=1 SV=2	83	17	88.9	629	0.22835	0.368927	0.290708	0.259678	-1.20056	-1.12453	-1.83077	-1.49842	0.0336323	0.423333	0.82362	0.249574	0.282887	0.432374	0.184208	-0.114184	-0.0109472	-0.19761	0.0952864	0.111596	0.120013	-0.0630283	0.189501	0.0586605	-0.664106	-0.220687	0.0325651	-0.176632	-0.595011	-0.592082	-0.760824	0.116274	0.0555849	-0.284101	0.0616446	-0.0309162	0.0899353	-0.194515	-0.612103	0.0741262	-0.0350208	-0.259035	-0.00927353
Q969G3	SMARCE1	SWI/SNF-related matrix-associated actin-dependent regulator of chromatin subfamily E member 1 OS=Homo sapiens OX=9606 GN=SMARCE1 PE=1 SV=2	8	3	46.6	134	0.533026	0.110877	0.766608	0.0168635	NaN	-0.0044384	-0.708583	NaN	NaN	-1.04688	-1.29466	-0.249876	NaN	0.484887	-0.735867	NaN	0.0107765	0.166636	NaN	NaN	-0.421244	0.20399	NaN	NaN	0.597432	-0.620061	0.23824	NaN	-1.57611	-0.524872	-0.169244	NaN	-0.263457	-1.31861	0.0356026	-0.231391	-0.255589	NaN	NaN	NaN	0.663259	0.212647	NaN
A0A9L9PXH6	NUCB1	Nucleobindin 1 OS=Homo sapiens OX=9606 GN=NUCB1 PE=1 SV=1	668	25	54.8	10328	-0.165723	0.432043	-0.33476	0.107902	-0.10947	0.0674419	0.553228	0.143074	0.359362	0.0153332	-0.212454	0.216524	-0.843157	-0.745323	-0.702299	-0.881918	-1.02262	-0.73436	-0.312485	-0.255264	-0.337587	0.285688	0.0518875	-0.533762	0.160511	-0.510765	-0.57555	0.200617	0.582523	0.637812	0.451	-0.128565	0.407545	0.015892	0.00248909	-0.425121	-0.109015	-0.179068	0.0616741	-0.18844	-0.114494	0.585497	0.527864
P18077	RPL35A	Large ribosomal subunit protein eL33 OS=Homo sapiens OX=9606 GN=RPL35A PE=1 SV=2	60	4	12.5	449	0.635948	0.100685	0.66315	0.0860382	-0.991185	-0.726344	-1.84154	-1.68521	-0.970222	-0.748566	-1.30711	-1.09234	0.76108	0.163342	-0.606017	1.40186	0.70394	0.404297	0.621366	-0.184164	-0.125292	-0.402258	-0.456627	0.92309	-1.587	0.133454	-0.0407743	0.793757	-0.207285	-0.299464	-0.684998	0.578676	-0.305455	-0.962095	-0.406804	-1.72921	-2.17256	-1.25201	-0.227355	1.33643	0.64414	-0.122347	0.678929
P62979	RPS27A	Ubiquitin-ribosomal protein eS31 fusion protein OS=Homo sapiens OX=9606 GN=RPS27A PE=1 SV=2	1850	3	18	12512	0.388236	0.111938	0.227704	0.36661	-0.903154	-0.867699	-1.95435	-2.40159	-0.203976	-0.288546	-0.613173	-0.294176	-0.276823	-0.36145	-0.661831	-0.283838	-0.876484	-0.46027	-1.22303	-0.0188942	0.0729351	-0.378784	-0.4613	-0.458797	0.716259	-0.725039	-0.267389	-0.862509	-1.13878	-0.6362	-0.825684	-0.916178	-0.549887	-1.04886	-0.838865	-0.416758	-0.248335	-0.692928	-0.579605	-0.547281	-0.810762	-0.129324	-1.21648
P04264	KRT1	Keratin, type II cytoskeletal 1 OS=Homo sapiens OX=9606 GN=KRT1 PE=1 SV=6	1703	36	66	32402	-0.0328233	0.944062	0.445764	0.292626	1.08083	0.262358	0.153482	-0.240686	1.43692	-0.352266	-1.04278	0.13501	0.171335	-1.16431	-1.24792	-1.91616	-1.14163	-0.0735455	-1.42084	0.213438	-0.552166	0.164318	-0.687494	-0.511499	1.46167	-0.780596	0.470114	0.444881	-1.72577	-1.35557	0.138098	-0.319365	-0.390095	0.786587	-0.643927	-0.749907	-0.0428371	1.37418	-0.318718	-0.653358	1.361	-0.352398	0.475735
Q14576	ELAVL3	ELAV-like protein 3 OS=Homo sapiens OX=9606 GN=ELAVL3 PE=2 SV=3	59	2	39.5	447	0.0576152	0.715086	0.065043	0.695129	NaN	-0.381851	NaN	-0.355674	-0.329677	-0.274315	-0.514297	-0.473447	-0.392171	-0.207015	-0.395827	-0.296551	-0.77613	-0.264358	-0.333142	NaN	-0.249764	NaN	-0.174421	-0.300416	0.0196609	-0.3164	-0.345236	NaN	-0.848199	NaN	-0.97008	-0.444823	-0.438907	-0.437229	-0.450946	-0.256311	-0.0022459	0.000706673	0.199682	NaN	-0.53228	NaN	-0.531742
P36578	RPL4	Large ribosomal subunit protein uL4 OS=Homo sapiens OX=9606 GN=RPL4 PE=1 SV=5	104	9	47.7	1067	0.559542	0.0555128	0.709518	0.0136352	-0.812487	-0.570971	-1.48142	-1.73631	-0.76916	-0.510435	-1.17523	-0.845193	0.43	0.247616	-0.749444	1.32891	0.392358	0.505965	0.391138	-0.446679	-0.116091	-0.469339	-0.554422	0.760633	-0.59262	0.163918	0.0296564	0.508705	-0.312249	-0.465913	-0.367156	0.341558	-0.0895252	-1.04659	-0.35678	-0.428469	-1.05704	-1.32672	-0.225114	1.02443	0.576917	-0.0840626	0.47363
P17987	TCP1	T-complex protein 1 subunit alpha OS=Homo sapiens OX=9606 GN=TCP1 PE=1 SV=1	220	24	60.3	3190	0.469966	0.0148574	0.680248	0.000475913	-0.627381	-0.0929375	-0.942764	-1.3861	-0.497606	-0.309208	-0.269589	-0.605403	0.236399	0.241865	-0.47916	0.655882	0.41935	0.477425	0.46213	-0.0727673	-0.101751	0.066906	-0.0775976	0.448952	-0.387622	0.248474	-0.0502033	-0.0155888	-0.537734	-0.443939	-0.774141	-0.13348	-0.343143	-0.634343	-0.2896	-0.651741	-0.74975	-0.698693	-0.432093	0.511147	0.388231	0.107849	0.139363
P05386	RPLP1	Large ribosomal subunit protein P1 OS=Homo sapiens OX=9606 GN=RPLP1 PE=1 SV=1	273	4	11.5	4409	0.0472839	0.886781	-0.17997	0.590787	-0.782722	0.16276	-1.45986	-1.57503	1.04572	0.674707	1.39346	0.511832	1.11619	0.457445	1.10291	1.48532	0.691765	-0.0393515	0.596766	0.760097	0.400606	-0.043951	0.274247	0.5366	0.535801	0.420633	0.175249	0.8054	0.220127	0.141052	0.246144	1.2394	1.02411	1.12869	1.22505	1.02623	0.638367	0.997993	0.605887	0.802072	0.323763	0.335233	0.247184
X6R7N2	SPANXN4	SPANX family member N4 OS=Homo sapiens OX=9606 GN=SPANXN4 PE=1 SV=1	27	1	17.3	0	-0.559413	0.0422324	-0.854109	0.00207172	NaN	0.635669	1.06728	1.11725	-0.119932	-0.543455	-0.47515	-0.0941362	-0.278613	-0.339961	-0.431118	-1.31462	-1.21178	-0.363863	-0.446026	NaN	-0.646138	-0.574976	-0.0584087	-0.37624	-0.94425	-0.987601	-0.691019	NaN	0.639527	0.552658	0.624554	0.0845938	-0.104236	-0.126957	-0.362634	-0.329012	0.243731	0.0166292	0.105802	NaN	-0.798652	-0.430133	0.351795
P32004	L1CAM	Neural cell adhesion molecule L1 OS=Homo sapiens OX=9606 GN=L1CAM PE=1 SV=2	148	16	139.9	1487	0.403279	0.0476283	-0.111276	0.606885	-0.379488	-0.227594	-0.51045	-0.98175	-0.383275	-0.622707	-0.93103	-0.820518	-0.661726	-0.547631	-0.732082	-1.12551	-0.935415	-0.504505	-0.846673	-0.34656	0.124166	-0.00426292	-0.0603867	-0.187216	0.22555	-0.0413284	-0.250753	0.45018	0.488831	0.202539	0.0102749	-0.290665	-0.56241	0.0593929	-0.401108	0.839907	0.262794	0.144472	0.137608	0.361069	0.256292	0.699875	0.438108
P84077	ARF1	ADP-ribosylation factor 1 OS=Homo sapiens OX=9606 GN=ARF1 PE=1 SV=2	297	6	20.7	2964	0.936546	0.000318312	1.13183	1.29451e-05	-0.597162	-0.90678	-1.61461	-1.37296	-0.724914	-0.839059	-1.15013	-1.33101	-0.00281906	-0.0830078	-1.03626	0.643176	0.329981	0.99346	0.45232	0.436298	-0.0453529	0.0774651	0.130439	0.425457	-0.86798	0.135897	-0.0302248	-0.00292396	-0.726377	-0.695019	-1.12917	-0.137033	-0.58061	-1.13047	-0.848866	-1.06897	-1.19423	-1.27161	-1.01075	0.725645	0.39963	0.00120354	0.219465
Q99538	LGMN	Legumain OS=Homo sapiens OX=9606 GN=LGMN PE=1 SV=1	93	7	49.4	1433	-0.126911	0.598938	-0.222032	0.361476	0.0745106	-0.21496	-0.025816	0.0608473	0.222028	-0.0100193	-0.176679	0.581593	-0.162926	-0.181785	-0.103273	-1.0531	-1.38571	-1.27924	-0.931318	-0.42547	0.34041	0.359538	0.414852	0.198901	0.193696	0.0872669	0.123936	0.240928	0.73415	0.621132	0.655882	0.339505	0.466765	0.251005	0.340544	0.0529356	0.03794	-0.0472689	0.193045	0.103718	0.260781	0.707323	0.883726
Q86UE4	MTDH	Protein LYRIC OS=Homo sapiens OX=9606 GN=MTDH PE=1 SV=2	36	4	63.8	286	0.476907	0.0148673	0.36727	0.0500957	-0.952892	-0.808137	NaN	-1.54615	-0.273244	-0.293616	-0.274573	0.0464668	0.245959	0.160962	0.156977	0.103993	0.193976	0.286741	0.241589	0.107446	0.0911283	NaN	-0.0417557	0.0662413	0.620008	0.00676632	0.0748873	-0.304204	-0.358775	NaN	-0.453359	-0.155066	0.004879	-0.150098	0.0428972	-0.266197	-0.200432	-0.486838	-0.55858	-0.029829	-0.0372229	NaN	-0.263759
P08047	SP1	Transcription factor Sp1 OS=Homo sapiens OX=9606 GN=SP1 PE=1 SV=3	91	1	80.6	0	1.8747	1.20306e-07	1.90956	1.17737e-08	-0.642323	-0.784758	-1.37199	-1.3656	-1.21441	-2.06238	-2.44646	-2.02185	-1.14441	0.156754	-1.95173	-2.43635	0.0624247	0.717818	-0.0777998	0.723733	0.227367	0.444829	0.582046	0.583255	0.529654	0.396441	0.586847	-0.763288	-0.590791	-2.22043	-1.74124	-1.4097	-0.510252	-1.94219	-2.13331	-1.21755	-1.11713	-1.56777	-2.18845	0.381508	0.680649	0.91759	0.97718
P62269	RPS18	Small ribosomal subunit protein uS13 OS=Homo sapiens OX=9606 GN=RPS18 PE=1 SV=3	57	7	17.7	184	0.300779	0.142393	0.697877	0.00101776	-0.799229	-0.33755	-0.36256	0.170557	-0.641918	-0.43367	-0.248995	-0.462867	-0.194982	-0.356818	-0.418932	0.877521	0.453512	0.124061	0.187906	0.117194	0.205142	-0.141675	-0.151369	0.185505	-0.833085	0.173991	0.0453939	0.215122	-0.19472	-0.124955	0.0241928	-0.214423	-0.680581	-0.738404	-0.0990419	-0.822011	-1.44265	-0.926089	-0.337466	0.829185	0.744312	0.202538	0.512682
Q7LBR1	CHMP1B	Charged multivesicular body protein 1b OS=Homo sapiens OX=9606 GN=CHMP1B PE=1 SV=1	28	5	22.1	129	0.18523	0.438614	0.415572	0.0811663	-0.49792	-0.53447	-0.901428	-0.726117	0.528769	-0.488749	NaN	0.133319	0.864543	0.887802	NaN	1.12206	0.181694	-0.172219	0.336601	0.875984	0.489038	0.222076	0.0669441	0.390575	-0.181691	NaN	0.031105	0.310575	-0.238579	-0.094182	-0.399487	0.179657	-0.00707054	NaN	-0.0846615	0.0119734	-0.308325	-0.320228	-0.105751	0.825329	0.376432	0.241088	0.169845
Q53GG5	PDLIM3	PDZ and LIM domain protein 3 OS=Homo sapiens OX=9606 GN=PDLIM3 PE=1 SV=1	26	5	39.2	141	0.769409	0.0192724	0.761565	0.0156378	NaN	-0.14173	-0.274295	-0.982574	0.720707	0.30198	-0.0350695	-1.0702	-0.0644922	NaN	-0.7018	-0.632549	1.85606	NaN	-0.374935	NaN	1.25089	0.283493	0.418703	0.0726995	NaN	-0.0410461	0.385388	NaN	-0.131083	-0.110045	-0.685284	-0.691211	NaN	-1.13135	-0.793734	0.251159	NaN	-0.210568	0.286354	NaN	0.142317	0.146239	0.156892
P16401	H1-5	Histone H1.5 OS=Homo sapiens OX=9606 GN=H1-5 PE=1 SV=3	596	9	22.6	7421	0.68631	0.0932567	0.965807	0.0167904	-0.734442	0.20978	-2.06544	-1.88902	-0.847221	-1.19604	-1.08965	-1.79317	0.779921	0.797981	-0.103079	1.43613	-0.063282	0.914545	-0.159382	0.163343	0.905346	0.0538387	-0.267708	1.14176	-0.658319	-0.133162	-0.300629	0.641924	-0.0188084	-0.685537	-1.05877	0.049427	-0.578083	-1.04301	-0.307909	-0.966076	-1.34113	-1.15467	0.353777	0.577669	0.476233	-1.0778	-0.83083
B5MDF5	RAN	GTP-binding nuclear protein Ran OS=Homo sapiens OX=9606 GN=RAN PE=1 SV=1	235	9	26.2	2217	0.413886	0.096973	0.721258	0.00395375	-0.249416	-0.466518	-1.19517	-1.09667	-0.949785	-0.821659	-1.01666	-0.892671	0.390125	0.482611	-0.449417	1.14848	-0.0651932	0.340824	0.127487	0.231291	-0.0415211	0.248501	-0.133205	0.474747	-1.17689	-0.0508671	-0.0927773	0.155457	-0.433447	-0.363501	-0.679713	-0.228661	-0.576937	-0.917633	-0.610956	-1.05339	-1.26128	-1.05916	-0.572296	0.684935	0.483217	0.116587	0.0785637
Q7L9L4	MOB1B	MOB kinase activator 1B OS=Homo sapiens OX=9606 GN=MOB1B PE=1 SV=3	16	4	25.1	170	0.275096	0.096973	0.357857	0.0239637	-0.438128	-0.392808	NaN	NaN	0.181822	0.0414991	0.0583277	0.0250397	0.125352	0.00776195	0.0112925	0.0298901	0.016839	-0.0503235	NaN	0.456342	0.875443	NaN	NaN	0.420694	-0.124719	0.162863	0.163668	0.00730514	-0.600743	NaN	-0.357341	0.297781	-0.20579	-0.530326	0.0094986	0.0890322	-0.132885	NaN	-0.128671	0.2223	0.00973034	NaN	NaN
A0A7I2V535	NONO	Non-POU domain containing octamer binding OS=Homo sapiens OX=9606 GN=NONO PE=1 SV=1	286	16	57.6	3043	0.404614	0.0252434	0.493362	0.00580357	-0.649981	-0.433043	-0.601075	-1.29113	-0.501492	-0.483569	-0.521013	-0.706627	0.176462	-0.218586	-0.606649	0.900051	-0.218216	0.0667534	-0.208303	0.0202103	-0.0436401	-0.0261936	-0.172375	0.422501	0.152914	-0.0362148	-0.0319443	0.22007	-0.441202	-0.299044	-0.752914	-0.103159	-0.270058	-0.659206	-0.636002	-0.251204	-0.401007	-0.431219	-0.304171	0.812277	0.136278	0.285824	0.0578518
P00367	GLUD1	Glutamate dehydrogenase 1, mitochondrial OS=Homo sapiens OX=9606 GN=GLUD1 PE=1 SV=2	60	13	61.4	448	0.671884	0.0263525	0.388882	0.195819	-1.02488	-0.73621	-1.24154	-1.24921	-0.250398	-0.603953	-0.87049	0.32318	-0.189747	-0.101308	-0.440511	-0.183384	-0.36872	-0.0965834	3.16344	0.245629	-0.229238	-0.236596	-0.316896	-0.0500021	-1.00904	0.0153542	0.252308	-0.169933	-0.269359	-0.276652	-0.593493	-0.251814	-0.618304	-0.511064	-0.268315	-0.992756	-1.26061	-0.853949	-0.551099	0.0515518	-0.0346909	-0.248391	-0.261978
P00450	CP	Ceruloplasmin OS=Homo sapiens OX=9606 GN=CP PE=1 SV=1	51	12	122.1	305	0.0410326	0.897408	0.430022	0.142414	0.221487	-0.357574	0.733483	0.742313	-0.109184	-1.00367	-0.380419	-0.055377	-0.965504	NaN	-1.2851	-2.03971	-0.336251	NaN	-0.33152	-0.543071	-0.641934	0.101161	0.244301	-0.549373	NaN	-0.99149	-0.263738	-1.28148	-0.727576	-0.820141	-0.76738	-1.14628	NaN	-1.52195	-1.2429	-1.24536	NaN	-1.08007	-1.2462	-1.2526	-0.270499	-0.506216	-0.110433
Q9UHI8	ADAMTS1	A disintegrin and metalloproteinase with thrombospondin motifs 1 OS=Homo sapiens OX=9606 GN=ADAMTS1 PE=1 SV=4	43	3	105.3	656	0.199493	0.572762	0.361284	0.306903	0.98191	0.853835	1.70042	1.55228	0.702446	0.266057	-1.19577	0.105281	-0.939307	-0.633492	-1.0538	-1.83079	-0.626044	-0.570567	0.068099	0.367275	-0.0590496	0.84951	0.783691	-0.432207	0.538543	0.448468	1.29335	-0.765646	0.0106707	-0.435055	-0.180912	-0.716633	-0.276649	-0.865392	-0.0584822	-0.65347	-0.291641	-0.0834169	0.0763416	-0.496449	0.0213184	0.100085	0.902574
P24821	TNC	Tenascin OS=Homo sapiens OX=9606 GN=TNC PE=1 SV=3	296	2	240.7	3674	0.457574	0.0119435	0.804725	3.25719e-05	-0.443947	-0.598401	-0.670937	-0.284645	-0.480442	-0.354185	NaN	-0.347728	-0.214485	-0.0855837	NaN	-0.851666	-0.0155754	-0.0196133	-0.41809	0.661695	0.168515	-0.315576	0.180842	0.155949	-0.0377026	NaN	-0.116721	-0.567179	-0.480028	-1.27021	-0.707694	-0.862673	-0.696257	NaN	-1.37379	-0.817061	-0.252153	-0.645739	-0.776457	-0.3022	-0.117986	0.206265	0.38766
Q8WXF1	PSPC1	Paraspeckle component 1 OS=Homo sapiens OX=9606 GN=PSPC1 PE=1 SV=1	79	11	58.7	317	0.64213	0.00107735	0.609703	0.0010459	-0.866673	-0.683599	-1.31973	-1.73857	-0.10738	-0.451612	-0.434335	-0.595744	-0.0562134	-0.207888	-0.429846	0.277247	0.0967827	0.191893	0.0279322	0.127337	0.0300827	-0.19198	0.00631809	0.404699	0.20467	0.0749006	0.0276499	-0.010046	-0.734974	-0.719958	-0.41169	0.155996	-0.0422325	-0.308043	0.021575	-0.261396	-0.476526	-0.493543	-0.314639	0.332026	0.0288916	0.124087	0.0599947
P10768	ESD	S-formylglutathione hydrolase OS=Homo sapiens OX=9606 GN=ESD PE=1 SV=2	71	7	31.4	760	0.381594	0.0375476	0.314168	0.082751	-0.830415	-0.912529	-1.11035	-0.592104	-0.508919	-0.13984	-0.129303	-0.215929	-0.204244	-0.414695	-0.915091	-0.180125	0.0892105	0.121796	0.232839	0.0505619	-0.0728455	-0.0169821	-0.147088	-0.0597792	-1.13531	-0.216773	-0.288841	0.141411	-0.529609	-0.370353	-0.0952044	-0.138356	-0.55813	-0.433872	0.168814	-0.926995	-1.24006	-0.603952	-0.250018	0.294662	-0.015316	-0.0642996	0.109161
E7ETH0	CFI	Complement factor I OS=Homo sapiens OX=9606 GN=CFI PE=1 SV=1	805	22	66.6	10454	-0.648511	0.0130672	-0.625494	0.0123593	1.04842	0.882746	1.0546	1.18566	0.00529289	-0.200462	-0.134235	0.250086	-0.644135	-0.530771	-0.447189	-1.19995	-0.898289	-0.473648	-0.86257	-0.48337	-0.313122	-0.205292	0.00882721	-0.87299	-0.778048	-0.682402	-0.408495	0.367306	0.899803	0.639959	0.871309	-0.0989704	-0.208405	0.123905	0.0423164	0.115438	0.247478	0.107994	0.363411	-0.628681	-0.0297546	-0.045372	0.256397
O00505	KPNA3	Importin subunit alpha-4 OS=Homo sapiens OX=9606 GN=KPNA3 PE=1 SV=2	29	3	57.8	64	0.466577	0.0793474	0.297336	0.278172	-0.683021	-0.363996	NaN	-1.8535	-0.0305958	0.103503	-0.0852795	NaN	0.18228	NaN	-0.0461302	0.557072	0.0728893	NaN	0.89463	0.138004	0.3358	NaN	-0.0396466	0.211415	NaN	-0.0734596	NaN	-0.165251	0.118694	NaN	NaN	-0.272388	NaN	-0.453728	NaN	-0.225252	NaN	-0.2006	-0.490811	0.165734	0.00571346	NaN	0.0255075
Q8NBP7	PCSK9	Proprotein convertase subtilisin/kexin type 9 OS=Homo sapiens OX=9606 GN=PCSK9 PE=1 SV=3	28	5	74.2	81	-0.765541	0.0911287	-1.22607	0.009692	0.640147	0.214872	2.48726	1.74654	0.151548	-0.573282	0.819689	NaN	1.095	0.692966	1.00039	NaN	-1.71139	-0.883872	0.195957	-0.184415	-0.528889	-0.415048	0.58199	1.10647	1.15727	1.30164	NaN	1.25022	0.961496	0.816438	NaN	0.970396	0.119758	0.184151	NaN	1.39515	1.38131	1.05961	NaN	-0.601152	-0.883497	1.12696	1.91633
P49755	TMED10	Transmembrane emp24 domain-containing protein 10 OS=Homo sapiens OX=9606 GN=TMED10 PE=1 SV=2	12	3	25	45	0.398976	0.440395	0.674799	0.211915	-0.452764	NaN	NaN	-1.87364	-0.863625	NaN	NaN	-1.01295	-0.134767	0.0831547	NaN	1.26985	NaN	0.960903	1.55382	-0.161961	NaN	NaN	-1.02034	0.0986376	-1.40612	NaN	-0.21684	0.0159121	NaN	NaN	-0.71122	-0.247806	-0.304224	NaN	-0.432864	NaN	-2.07232	-1.87782	-0.164672	0.444306	NaN	NaN	-0.203441
P02458	COL2A1	Collagen alpha-1(II) chain OS=Homo sapiens OX=9606 GN=COL2A1 PE=1 SV=3	120	12	141.7	1161	-0.740583	0.168	-0.914495	0.0891572	1.81208	1.61052	2.68606	1.97201	-0.195055	-1.28199	-0.706787	-0.0884447	0.0534706	0.643498	0.60215	-0.570595	-2.46215	-0.149406	-1.27096	-0.637981	0.265762	0.744268	-1.14395	0.951532	0.789903	0.308052	0.450675	0.258103	0.507618	0.314711	-0.253111	1.23018	1.2865	1.25593	0.999682	-2.51835	1.61119	-1.56765	1.49832	-1.76296	-1.11406	0.237101	0.568891
P01619	IGKV3-20	Immunoglobulin kappa variable 3-20 OS=Homo sapiens OX=9606 GN=IGKV3-20 PE=1 SV=2	41	3	12.5	403	0.0448215	0.869019	0.0709258	0.811767	0.402595	0.141113	0.654164	0.612001	-0.568622	-0.492788	-0.312901	0.200579	-1.25493	-0.865414	-0.728156	-1.60822	-0.900713	-0.288623	-0.555328	-0.259967	0.179854	0.253486	0.520031	-0.752164	-0.7016	-0.313736	-0.190401	0.128572	0.66328	0.387655	0.800246	-0.322201	-0.334305	0.100339	0.0139608	-0.0590687	0.0825071	-0.261156	0.111888	-0.209184	0.477631	0.529337	0.799713
P51884	LUM	Lumican OS=Homo sapiens OX=9606 GN=LUM PE=1 SV=2	417	13	38.4	5387	-0.0967362	0.834262	-0.167596	0.731103	0.825195	0.470016	0.883097	0.749294	0.618881	1.12364	-0.104584	-0.663553	-1.83666	-1.39517	-1.65443	-2.05563	-1.52434	-1.12933	-0.305542	0.179712	-0.798355	1.30541	0.0433903	-1.39178	-1.11998	0.892477	-0.00233841	-1.32726	0.167143	-1.18827	-0.81156	-1.95671	-2.09578	-1.80234	-1.59729	-1.31361	0.314865	-0.773499	-0.199911	-0.77449	-1.47004	-0.109158	-1.53043
Q96AG4	LRRC59	Leucine-rich repeat-containing protein 59 OS=Homo sapiens OX=9606 GN=LRRC59 PE=1 SV=1	15	3	34.9	45	0.953317	0.0188323	1.20975	0.00363427	-1.72507	-1.9226	NaN	NaN	-0.353815	-0.734739	NaN	NaN	0.250252	-0.495982	NaN	NaN	-0.0425301	-0.250345	NaN	-0.0212736	-0.0493746	NaN	NaN	0.719858	0.381608	NaN	NaN	-0.26145	-1.50895	NaN	NaN	-0.0518389	-0.85038	NaN	NaN	-1.13256	-1.54737	NaN	NaN	0.64931	-0.0684853	NaN	NaN
Q12904	AIMP1	Aminoacyl tRNA synthase complex-interacting multifunctional protein 1 OS=Homo sapiens OX=9606 GN=AIMP1 PE=1 SV=2	17	5	34.3	88	0.309535	0.0725274	0.23832	0.151031	-0.573819	0.283012	NaN	0.104218	NaN	0.0809784	0.0622015	-0.396283	NaN	0.694613	0.0728407	0.927912	0.686257	0.413496	0.551722	0.52015	0.383428	NaN	0.50843	NaN	0.219724	0.397558	0.360722	-0.0961008	0.437044	NaN	0.126042	NaN	0.463326	0.168011	0.402708	0.35168	0.158297	-0.0543585	0.266772	0.388752	0.614144	NaN	0.626204
Q96GW7	BCAN	Brevican core protein OS=Homo sapiens OX=9606 GN=BCAN PE=1 SV=2	173	13	99.1	725	0.0951267	0.726068	-0.0167455	0.959112	-1.7082	-0.740573	-1.33344	-1.6744	-0.39431	-1.08902	-0.166674	-1.25416	-1.26995	-0.255085	-0.967364	-1.17331	-0.97246	-0.678654	-1.28493	-1.71478	-0.532156	-1.30599	-0.577095	-0.687595	-0.859242	-0.721809	-0.643172	-1.56134	-0.776409	-1.8526	-1.52998	-1.14614	-0.581355	-0.862432	-0.689819	0.212879	-0.0479965	-0.0821991	-0.410101	-1.93931	-0.942991	-1.10042	-0.557634
Q99471	PFDN5	Prefoldin subunit 5 OS=Homo sapiens OX=9606 GN=PFDN5 PE=1 SV=2	111	7	17.3	1517	0.279491	0.203755	0.175305	0.450022	-1.01383	-0.79794	-0.854378	-1.6265	0.450086	0.16736	0.31207	0.125587	0.521119	0.283171	0.398097	0.762028	0.138944	0.00178051	-0.0102882	0.353055	0.263816	0.01546	0.27969	0.14355	0.495328	0.149994	0.0760307	-0.205682	-0.607881	-0.2322	-0.396295	0.241238	0.256962	0.0185633	0.273335	0.246905	0.206933	0.2534	0.0685883	0.107489	-0.0686646	0.061615	-0.0880833
Q9Y266	NUDC	Nuclear migration protein nudC OS=Homo sapiens OX=9606 GN=NUDC PE=1 SV=1	554	17	38.2	5375	-0.0319432	0.91412	0.0129153	0.971569	-1.25247	-0.859709	-1.23038	-1.92722	-0.0401955	0.0552521	0.110636	-0.0382252	0.610378	0.499969	0.74646	0.572632	-0.831165	-0.931978	-0.997807	-0.292513	0.0702133	-0.642643	-0.287624	0.1926	0.436483	0.218899	0.190687	0.00304604	-0.45635	0.054882	-0.294142	0.263161	0.165688	0.162354	0.316999	0.0669193	-0.0888729	-0.0431614	-0.450897	0.0522976	0.0309105	0.0778675	-0.327976
P42285	MTREX	Exosome RNA helicase MTR4 OS=Homo sapiens OX=9606 GN=MTREX PE=1 SV=3	24	2	117.7	416	0.414025	0.109354	0.383756	0.137186	-0.423043	-0.447201	-1.34664	-2.31479	-0.341538	-0.18908	-0.233403	-0.623748	0.756754	0.481456	0.149933	0.673583	-0.0991287	0.23751	0.0246162	0.32408	-0.211344	-0.380254	-0.269985	0.526104	0.430268	-0.0144672	0.450625	0.748205	-0.130056	-0.338348	-0.377185	0.445789	0.154284	-0.282733	-0.0654335	0.218693	0.0395613	-0.230631	-0.13094	1.10225	0.451304	0.255007	0.395665
H0Y8X4	DNPH1	2'-deoxynucleoside 5'-phosphate N-hydrolase 1 (Fragment) OS=Homo sapiens OX=9606 GN=DNPH1 PE=1 SV=1	28	4	25.9	281	0.399587	0.0288056	0.491234	0.00664529	-0.170711	-0.449097	0.0873756	-0.771035	-0.301561	-0.876532	0.591788	-0.310771	-0.772655	-0.0963001	-0.150259	0.0479841	0.160303	0.435097	0.656634	0.347577	0.0987463	0.134949	0.335295	-0.348071	-0.426734	0.172425	-0.078227	-0.309484	-0.667415	-0.424361	-0.402422	-0.447284	-0.156648	0.624339	0.082798	-0.0792751	-0.637782	-0.232162	0.17207	0.0124016	0.194124	0.210336	-0.00170994
D6REX3	SEC31A	SEC31 homolog A, COPII coat complex component OS=Homo sapiens OX=9606 GN=SEC31A PE=1 SV=1	38	9	136.1	174	0.471742	0.00837266	0.404769	0.019475	-0.1019	-0.336928	0.00259781	-0.522279	-0.213804	0.240567	0.232457	0.0437651	-0.0750713	-0.235501	-0.465605	NaN	0.810007	0.469387	1.42573	0.591516	0.00764084	0.134824	0.322304	0.113215	-0.357658	0.0241251	0.216372	0.0865335	-0.103432	-0.0507374	-0.222282	0.0794649	-0.0322161	-0.187476	0.23491	-0.454277	-0.237016	-0.463243	NaN	0.621226	0.391257	-0.0576353	0.367227
P07196	NEFL	Neurofilament light polypeptide OS=Homo sapiens OX=9606 GN=NEFL PE=1 SV=3	147	7	61.5	1523	0.327511	0.346295	0.674188	0.0510237	-1.02817	-0.839314	0.352098	-1.19079	-0.31139	-1.05214	-0.723111	-1.02648	0.0930204	0.150587	0.244643	0.433274	0.0697985	-0.699459	-0.946861	-0.95715	-0.504555	-0.217578	-0.691458	0.912443	1.30193	0.561455	0.28443	-0.617638	-1.02922	0.216564	-1.24162	0.0924931	0.396853	-0.191836	-0.187685	-1.21124	-0.944473	-2.08308	-1.62175	-0.138483	-0.210116	0.0475082	-0.489948
P36543	ATP6V1E1	V-type proton ATPase subunit E 1 OS=Homo sapiens OX=9606 GN=ATP6V1E1 PE=1 SV=1	42	5	26.1	309	0.61865	0.00135134	0.953793	2.7342e-06	-1.05129	-0.960164	-0.418318	-1.64187	-0.627423	-0.543543	-0.679925	-0.835397	0.0104742	-0.174548	-0.706111	0.147694	-0.110957	0.300417	-0.153313	0.0791559	0.0100536	-0.152088	-0.135301	-0.0370054	0.0873241	0.200625	-0.140814	-0.268639	-0.731365	-0.670742	-1.41588	-0.286875	-0.656785	-0.722559	-0.477506	-0.602598	-0.946139	-1.16255	-0.866735	0.0618162	0.0266123	0.216486	-0.441376
F6XZQ7	GSTM2	Glutathione S-transferase OS=Homo sapiens OX=9606 GN=GSTM2 PE=1 SV=1	90	8	26.1	891	0.744231	0.000529027	0.449447	0.0192314	-0.778502	-0.837287	-0.766808	-1.24908	-0.149019	0.161414	-0.0531349	0.0407104	-0.127321	-0.258484	-0.759547	0.280746	0.37988	0.956498	0.381605	0.93261	0.121365	0.748716	0.23044	0.456434	-0.367924	-0.00836086	0.233659	-0.463858	-0.825801	-0.641226	-0.39264	-0.223971	-0.346355	-0.85575	-0.137891	-0.331218	-0.428036	-0.261589	0.106693	0.0798845	0.0351381	-0.220954	-0.0201302
P09525	ANXA4	Annexin A4 OS=Homo sapiens OX=9606 GN=ANXA4 PE=1 SV=4	70	8	35.9	513	0.468077	0.130061	0.138944	0.696732	-0.475446	NaN	-0.291702	-0.770163	-0.267765	-0.503568	-0.0589075	-0.0422449	-0.600032	-1.10777	-0.88938	NaN	NaN	-0.258864	2.0737	-0.0707512	-0.045763	0.178148	-0.1211	-0.833467	-0.476993	-0.311165	-0.459948	0.384289	-0.147974	-0.237919	0.510271	-0.033206	0.27883	1.19483	1.48632	NaN	0.0184374	-0.351913	NaN	0.20098	NaN	-0.239031	0.012702
Q04917	YWHAH	14-3-3 protein eta OS=Homo sapiens OX=9606 GN=YWHAH PE=1 SV=4	1015	10	28.2	11325	0.641185	0.0112463	0.532513	0.0265334	-1.2666	-1.10791	-1.37049	-2.05824	0.369713	0.330332	0.474379	-0.241476	-0.183048	-0.229231	-0.263111	-0.00226784	0.105629	0.699102	0.152306	0.493879	0.231842	0.0859833	0.447857	0.00771332	-0.225466	0.00790024	-0.0393314	-0.499065	-0.845446	-0.590378	-1.08682	-0.290976	-0.442562	-0.731647	-0.473251	0.140718	0.059618	-0.0371475	-0.0849915	0.148115	0.111677	-0.155649	-0.308052
P53634	CTSC	Dipeptidyl peptidase 1 OS=Homo sapiens OX=9606 GN=CTSC PE=1 SV=2	69	5	51.8	414	0.107418	0.633179	0.00871642	0.976042	1.6342	0.899241	0.632932	0.807435	-0.062233	0.0245657	-0.392463	-0.185211	0.144545	0.0148726	-0.242887	0.036952	0.683803	1.25749	1.27646	0.14733	-0.271405	0.62177	0.161096	0.108662	-0.156193	0.0416889	0.346849	-0.119481	-0.415675	-0.250377	-0.658617	0.0790806	-0.204182	-0.408932	-0.147123	-0.441834	-0.826718	-0.590908	-0.110747	-0.673878	-0.381385	-0.388343	0.045167
E7ETY2	TCOF1	Treacle ribosome biogenesis factor 1 OS=Homo sapiens OX=9606 GN=TCOF1 PE=1 SV=1	139	21	152.2	590	0.168254	0.508484	0.0481495	0.872053	-0.658937	-0.462559	-1.17725	-1.903	0.359051	0.369137	0.159143	-0.00906563	0.757963	0.640162	0.602404	0.878975	-0.162483	-0.181591	-0.311227	0.151276	0.253775	-0.175746	0.0562973	0.269196	1.09928	0.186413	0.258638	0.118807	-0.118729	-0.0518579	-0.401276	0.0178528	0.213404	-0.42893	-0.283962	0.442627	0.352247	0.156313	0.00939178	0.410128	0.130814	0.188889	-0.225969
Q9UNN5	FAF1	FAS-associated factor 1 OS=Homo sapiens OX=9606 GN=FAF1 PE=1 SV=2	10	3	73.9	141	0.135755	0.652574	-0.0837959	0.809259	NaN	-0.230015	-0.94238	-2.35396	0.193462	0.0640802	0.603373	NaN	0.143084	0.118824	0.34635	0.442156	-0.464583	-0.234562	-0.26834	NaN	-0.0809317	-0.470944	0.211999	0.266427	0.624299	0.184908	NaN	NaN	-0.656868	-0.0327511	NaN	0.228316	0.237462	0.0703306	NaN	0.313428	0.486066	0.310804	0.458662	NaN	-0.27704	-0.214337	0.0184917
O95989	NUDT3	Diphosphoinositol polyphosphate phosphohydrolase 1 OS=Homo sapiens OX=9606 GN=NUDT3 PE=1 SV=1	72	2	19.5	1328	0.69557	0.000563767	0.436043	0.0160744	-0.511298	-0.663357	-0.921372	-1.39762	-0.130228	0.0868797	-0.347617	-0.294343	-0.732457	-0.330579	-0.820123	-0.707271	0.17574	1.02419	-0.316628	0.227996	0.203965	0.368098	0.188507	-0.334567	-0.0409937	0.0429173	-0.0932293	-0.418118	-0.650183	-0.518061	-0.730222	-0.718623	-0.441575	-0.869515	-0.755504	-0.186786	-0.106101	-0.467993	-0.259988	-0.140849	-0.291649	0.27829	-0.600919
P52888	THOP1	Thimet oligopeptidase OS=Homo sapiens OX=9606 GN=THOP1 PE=1 SV=2	40	9	78.8	211	0.336212	0.0612759	0.350037	0.048521	-0.809303	-0.575656	0.24471	-0.740078	-0.681582	-0.657975	-0.451511	-0.0510359	-0.935771	-0.498931	-0.763422	-0.396767	0.0205994	0.142911	-0.0170298	-0.191873	-0.19001	-0.123537	-0.305508	-0.417075	-0.973072	-0.0306683	-0.0072813	-0.555894	-0.555622	0.403308	-0.423836	-0.450512	-0.856564	-0.659416	-0.0738115	-0.0580559	-0.867165	-0.334183	0.196943	-0.10927	0.179759	0.0286093	-0.341389
O95084	PRSS23	Serine protease 23 OS=Homo sapiens OX=9606 GN=PRSS23 PE=1 SV=1	16	2	43	41	-0.396113	0.550278	-0.737145	0.265936	2.22881	2.06549	-0.16136	-1.49108	-0.296573	-0.59987	NaN	-0.630926	-0.357041	NaN	NaN	-0.865398	-1.89439	NaN	-2.22155	-0.0535259	0.401288	1.42703	-0.528504	0.0797081	NaN	NaN	-0.474918	1.21115	0.830301	0.982458	1.01849	0.17536	NaN	NaN	0.65451	-1.55233	NaN	-1.04689	2.70513	0.432917	-0.0872002	0.852565	0.883757
A0A494C0X0	TBCB	Tubulin folding cofactor B OS=Homo sapiens OX=9606 GN=TBCB PE=1 SV=1	155	10	31.1	1775	0.664608	0.000762419	0.562106	0.00225824	-0.912675	-0.837635	-1.16983	-1.54467	0.0835857	0.0203171	0.131337	-0.405853	-0.290117	-0.499405	-0.697308	0.125008	0.105186	0.509542	0.0616379	0.41201	0.338886	0.218845	0.292149	0.152897	-0.0959463	-0.0892324	-0.0927563	-0.0862923	-0.670474	-0.402222	-0.693724	-0.227207	-0.588664	-0.669436	-0.659499	-0.0650625	-0.437765	-0.302789	-0.312022	0.54953	0.255884	0.299799	-0.16197
A0A0C4DFV9	SET	SET nuclear proto-oncogene OS=Homo sapiens OX=9606 GN=SET PE=1 SV=2	1383	4	34.5	24559	0.16852	0.758189	0.198304	0.73298	0.519964	1.66414	-1.79708	-0.228315	2.0618	2.25128	2.7699	-0.152066	1.90795	2.7038	2.79274	2.7028	1.60244	2.06453	1.02608	1.70653	1.75724	-0.360742	2.03297	2.09093	2.98971	2.13627	0.571611	1.23209	1.46189	-0.151929	-0.211531	2.07072	2.5687	2.19643	0.386052	2.4264	2.54419	1.54315	1.78176	1.64286	1.77468	-0.0517368	1.15195
O14745	NHERF1	Na(+)/H(+) exchange regulatory cofactor NHE-RF1 OS=Homo sapiens OX=9606 GN=NHERF1 PE=1 SV=4	72	8	38.8	1061	0.471097	0.0655722	0.194454	0.466429	-0.505082	-0.0652027	-0.356626	-1.11041	0.815332	0.897201	0.240779	0.173772	0.00757504	-0.0484066	0.0135536	0.127913	-0.240954	0.0159473	2.30624	1.01659	0.339051	0.741191	0.0437403	0.0336761	0.847666	0.258731	-0.00528908	-0.0222902	0.0587988	-0.323388	-0.0781279	0.118774	0.428795	0.220736	0.239701	-0.224006	-0.140961	-0.0988617	-0.201939	0.21874	0.297603	0.0228205	-0.372178
P42765	ACAA2	3-ketoacyl-CoA thiolase, mitochondrial OS=Homo sapiens OX=9606 GN=ACAA2 PE=1 SV=2	27	7	41.9	280	0.42308	0.0170951	0.0481742	0.813868	-1.16317	-1.01931	-1.24911	-0.121109	-0.493775	-0.243675	-0.708123	-0.232516	0.0822172	0.125061	-0.0919752	NaN	-0.411317	-0.154063	0.300621	0.0989256	-0.184842	0.122544	-0.127843	0.153592	-0.30989	-0.00785542	0.058526	-0.0204983	-0.216795	-0.328189	-0.251781	0.28506	-0.15751	-0.0901613	0.20869	-0.174102	-0.480874	-0.131766	NaN	0.00223351	-0.277983	-0.500585	0.191171
P00441	SOD1	Superoxide dismutase [Cu-Zn] OS=Homo sapiens OX=9606 GN=SOD1 PE=1 SV=2	573	12	15.9	10651	-0.0127677	0.949683	-0.122801	0.533848	-0.52585	-0.349281	-1.14032	-1.34365	0.0657482	0.125824	0.260704	0.382877	0.408001	-0.038063	0.509474	0.196199	-0.396791	-0.164001	-0.316809	0.0997295	0.0437889	-0.224062	-0.139502	-0.411459	0.476412	-0.150181	-0.285208	-0.124887	-0.345877	-0.160099	-0.109432	-0.274872	-0.0388584	0.0303745	-0.100956	0.0712585	-0.0857487	0.106173	-0.148438	-0.24987	-0.288654	-0.178284	-0.492622
A0A494C087	PTPRZ1	protein-tyrosine-phosphatase OS=Homo sapiens OX=9606 GN=PTPRZ1 PE=1 SV=1	593	23	258.5	8780	-0.106891	0.831343	-0.794747	0.0921638	0.638998	1.10975	-0.937599	-2.32702	-0.416914	0.209753	0.0785446	-0.734015	-0.771408	-0.644751	-1.0799	-1.22303	-1.47525	-1.04556	-1.45306	-0.183231	1.20485	-0.376875	-0.00980186	-0.901779	-0.600332	-0.80957	-1.11465	-0.405298	-0.0309315	-0.562019	-0.437222	-1.38217	-1.33661	-1.05742	-1.54039	1.7975	1.85899	1.61856	1.16124	-0.983566	-0.765236	-0.576406	-0.354416
P49458	SRP9	Signal recognition particle 9 kDa protein OS=Homo sapiens OX=9606 GN=SRP9 PE=1 SV=2	248	6	10.1	2375	0.249227	0.382765	-0.0537229	0.874089	-0.878685	-0.361542	-1.61051	-2.23663	0.675348	0.146971	0.674248	0.304552	0.568592	0.337599	0.607538	1.17132	-0.294306	-0.294455	-0.106216	0.583729	0.650967	0.292944	0.328745	0.247679	0.467556	0.233543	0.0802155	0.359646	-0.164837	0.043602	0.454781	0.52688	0.525623	0.478252	0.67992	0.608171	0.0502319	0.365181	0.507795	0.506189	0.235056	0.544285	-0.0325432
E9PDU6	CNN3	Calponin (Fragment) OS=Homo sapiens OX=9606 GN=CNN3 PE=1 SV=1	227	1	20.2	2926	0.129507	0.454115	0.0195658	0.924572	-1.10848	-0.907892	-0.749783	-1.36984	-0.299614	-0.234876	-0.702161	-0.0202103	-0.348207	-0.437343	-0.489841	-0.59737	-0.605179	-0.838089	-0.545998	0.0776987	-0.256418	-0.505105	-0.326719	-0.461035	-0.724823	-0.955698	-0.094203	-0.134555	-1.12396	-0.116659	0.0163574	-0.216142	-0.401672	-0.603308	-0.267471	-0.603098	-0.427169	-0.3031	-0.340542	-0.203612	-0.598232	-0.439593	-0.627182
O00584	RNASET2	Ribonuclease T2 OS=Homo sapiens OX=9606 GN=RNASET2 PE=1 SV=2	17	2	29.5	51	0.0705939	0.796884	-0.195002	0.473348	NaN	0.729087	0.335938	0.323455	0.0362005	-0.0960741	-0.842157	-0.410759	-0.444171	NaN	-0.615355	-1.22259	-1.19391	NaN	-0.432439	NaN	0.198883	0.513114	0.0395298	-0.222281	NaN	0.0585117	-0.161795	NaN	0.257519	0.673294	-0.209183	0.147962	NaN	-0.0633202	-0.592918	-0.136452	NaN	0.154949	0.184422	NaN	-0.207021	0.4153	0.209383
P62753	RPS6	Small ribosomal subunit protein eS6 OS=Homo sapiens OX=9606 GN=RPS6 PE=1 SV=1	74	7	28.7	224	0.452036	0.100049	0.806923	0.00358187	-0.885476	-0.453979	-1.2375	-1.25519	-0.570084	-0.577761	-0.527601	-1.18975	0.492803	0.320461	-0.69194	1.10633	0.676332	0.425309	0.41796	-0.235539	-0.0467997	-0.396819	-0.409243	0.610019	-0.877228	-0.0319424	-0.173534	0.420092	-0.134022	-0.457002	-0.983381	0.346196	-0.327132	-0.840906	-0.533006	-1.15553	-1.18419	-1.0269	-0.337523	1.02413	0.86119	-0.00898552	0.400769
Q9UHD9	UBQLN2	Ubiquilin-2 OS=Homo sapiens OX=9606 GN=UBQLN2 PE=1 SV=2	51	3	65.7	757	0.0759499	0.68568	0.0966473	0.619622	-1.05429	-0.362399	NaN	-1.06826	0.174767	0.125342	-0.0629072	0.0356197	0.195383	0.344725	-0.109507	0.317802	-0.172149	-0.0838861	-0.49832	0.0820761	0.153749	NaN	-0.0525484	-0.0856247	0.30405	-0.143478	-0.0750322	-0.376505	-0.361657	NaN	-0.553442	-0.261745	0.00945377	-0.450096	-0.103912	0.265524	0.0137796	0.0421715	-0.0384026	-0.229029	-0.155427	NaN	-0.579783
O75533	SF3B1	Splicing factor 3B subunit 1 OS=Homo sapiens OX=9606 GN=SF3B1 PE=1 SV=3	256	25	145.7	4557	0.361429	0.107577	0.194722	0.404717	-0.817284	-0.356201	-1.51495	-1.73281	0.106926	0.0219021	0.0624256	-0.299175	0.581614	0.466894	0.380816	0.576336	0.00623512	-0.146742	-0.213323	0.352364	0.229933	-0.0708618	0.0529537	0.315935	0.678532	0.212229	0.245243	0.0619583	-0.19833	-0.134731	-0.46124	0.263487	0.424072	-0.134468	-0.0967388	0.260677	0.285009	-0.110996	0.0556908	0.400478	0.233232	0.254097	-0.106043
O43324	EEF1E1	Eukaryotic translation elongation factor 1 epsilon-1 OS=Homo sapiens OX=9606 GN=EEF1E1 PE=1 SV=1	23	2	19.8	226	0.436635	0.0820658	0.651935	0.00886187	-0.517035	-0.216513	-0.951826	-0.900424	0.0379877	-0.329223	-0.669631	-0.586391	0.955551	0.361014	-0.193454	1.64195	0.471979	0.474744	0.638179	0.673151	0.129665	0.0312738	-0.10536	0.856339	-0.0418577	0.363036	0.0578442	0.707845	-0.151229	-0.25324	-0.637942	0.309137	-0.131206	-0.155635	0.116962	-0.602045	-0.395306	-0.521579	-0.494014	1.3679	0.572808	0.159464	0.30501
O14737	PDCD5	Programmed cell death protein 5 OS=Homo sapiens OX=9606 GN=PDCD5 PE=1 SV=3	156	7	14.3	2184	0.414938	0.091407	0.189907	0.458451	-0.735149	-0.324462	-1.75362	-1.91391	0.256079	-0.0463486	0.286598	0.0169182	0.535187	0.336552	0.462219	0.739716	0.17704	0.280323	-0.133509	0.469444	0.359007	0.103331	0.113718	-0.00483131	0.889755	0.160868	0.187305	-0.205736	-0.452667	-0.0286446	-0.238567	-0.257809	0.171564	-0.174076	-0.115078	0.103886	0.00107002	-0.0684052	-0.356516	0.356537	-0.167329	0.408524	-0.270744
Q9H098	FAM107B	Protein FAM107B OS=Homo sapiens OX=9606 GN=FAM107B PE=1 SV=1	20	3	15.5	103	0.369548	0.0797774	0.276026	0.213733	NaN	NaN	0.592597	-0.208236	0.418607	-0.131184	-0.777735	NaN	0.329644	0.196917	-0.0484228	-0.101702	NaN	0.48698	0.13179	NaN	0.199919	0.60854	0.296477	0.458706	0.871908	0.142495	NaN	NaN	-0.148327	0.121614	NaN	-0.12673	0.452579	-0.351539	NaN	NaN	0.312181	-0.244394	-0.301691	NaN	NaN	0.660858	0.178329
P15104	GLUL	Glutamine synthetase OS=Homo sapiens OX=9606 GN=GLUL PE=1 SV=4	128	11	42	776	0.0294739	0.902488	-0.0077153	0.979751	-0.834418	-0.344425	-0.71315	-1.11413	-0.0582237	0.158813	0.34288	0.459017	-0.0572834	0.0572338	0.344784	-0.271626	-0.65218	-0.395754	-0.0524044	-0.197316	0.181526	-0.220118	0.128839	-0.0169621	-0.378922	0.0851784	-0.0189934	0.202915	0.102867	0.161692	0.0183315	0.83392	0.694971	0.541592	0.902735	-0.178539	-0.392168	0.0229959	-0.484716	0.152982	0.16777	0.246387	-0.0480509
P30041	PRDX6	Peroxiredoxin-6 OS=Homo sapiens OX=9606 GN=PRDX6 PE=1 SV=3	869	17	25	11347	0.446509	0.0540365	-0.00391833	0.989835	-0.153446	-0.316362	-1.14374	-1.37931	0.16909	0.376043	0.373442	0.448616	0.315283	0.258524	0.483999	0.145578	1.23082	0.396666	0.623787	0.674133	0.181168	0.343494	-0.146214	0.215826	0.497429	0.125721	0.381681	-0.119984	-0.563763	-0.147308	-0.114008	0.55702	0.523205	0.349157	0.696207	-0.209387	-0.180647	-0.13777	0.00838852	0.0140991	-0.267502	0.0635433	-0.191853
Q15149	PLEC	Plectin OS=Homo sapiens OX=9606 GN=PLEC PE=1 SV=3	345	75	531.5	2810	0.455371	0.00731288	0.475945	0.00358187	-0.65034	-0.134462	-0.659334	-0.889666	-0.0214539	0.00865364	0.0906811	-0.0263844	-0.142656	0.0775242	-0.0561714	-0.125464	0.733671	0.108816	0.320116	0.0689507	0.0295525	0.102336	-0.0344925	0.388651	0.516836	0.16172	0.294611	-0.295741	-0.46043	-0.195051	-0.476482	0.0868015	0.474361	0.0444679	0.114637	-0.480511	-0.507523	-0.576475	-0.660361	0.129351	0.36997	0.106765	0.133217
P53004	BLVRA	Biliverdin reductase A OS=Homo sapiens OX=9606 GN=BLVRA PE=1 SV=2	10	4	33.4	146	0.0550662	0.826969	-0.179435	0.498733	-0.275204	1.29637	NaN	-0.384849	0.545172	0.34096	0.337998	NaN	0.389086	0.790197	0.427493	NaN	0.758548	0.685553	0.317641	0.779626	0.388026	NaN	0.382384	-0.101477	0.159103	0.593416	NaN	0.0633392	0.99206	NaN	NaN	0.212421	0.484571	0.982252	NaN	0.65765	0.748835	-0.231364	NaN	-0.514506	0.365569	NaN	0.33779
A0A494C0G5	AGRN	Agrin OS=Homo sapiens OX=9606 GN=AGRN PE=1 SV=1	483	2	203	5106	-0.520201	0.0540365	-0.734351	0.0061371	0.618326	0.671052	0.434911	0.494313	0.0174809	-0.299119	-0.396673	0.104442	0.282825	1.14761	0.578965	-0.206502	-1.30755	-1.0122	-1.01456	-0.974445	0.516634	-0.288672	-0.0126638	0.242447	0.525237	0.667426	0.0964594	0.433951	0.913443	0.477901	0.838032	0.409287	0.428931	0.648621	0.583797	-0.0904713	-0.0891342	-0.1526	-0.137573	-0.436195	-0.338389	0.497802	0.746821
Q9HA64	FN3KRP	Ketosamine-3-kinase OS=Homo sapiens OX=9606 GN=FN3KRP PE=1 SV=2	11	3	34.4	28	0.573564	0.0175274	0.480677	0.0446522	-0.050293	NaN	-1.12708	-0.913507	-0.358171	NaN	NaN	-0.411228	-0.148232	0.132367	NaN	-0.0699329	NaN	0.808585	0.215363	0.239776	NaN	0.367566	0.270723	0.168071	-0.368764	NaN	-0.0588789	-0.114841	NaN	-0.654716	-0.916687	-0.0966949	-0.00899315	NaN	-0.259695	NaN	0.190244	-0.460141	0.054471	0.181598	NaN	-0.0942001	-0.108818
P12111	COL6A3	Collagen alpha-3(VI) chain OS=Homo sapiens OX=9606 GN=COL6A3 PE=1 SV=5	134	30	343.5	912	0.36506	0.178559	0.390289	0.153762	0.345188	-0.327913	0.470559	0.0491476	-0.0328341	1.11599	0.429291	-0.0269556	-1.21228	-0.652585	-1.36319	-0.967515	0.702164	-0.23119	0.652086	0.224028	-0.069231	1.36945	0.283607	-0.59798	-0.442652	0.170443	-0.0370665	-0.376682	-0.513046	-0.527117	-1.32681	-1.19805	-1.04683	-1.30231	-0.714635	-0.702676	-0.481467	-0.698314	-0.668071	-0.204542	-0.228571	0.146983	-0.546399
Q9Y2V2	CARHSP1	Calcium-regulated heat-stable protein 1 OS=Homo sapiens OX=9606 GN=CARHSP1 PE=1 SV=2	61	5	15.9	592	0.709768	0.00257616	0.724644	0.00139322	-0.852729	-0.765448	-1.4394	-1.14805	-0.304277	-0.270327	-0.704417	-0.747296	0.218659	0.197977	-0.345221	0.862928	0.161129	0.239241	0.395165	0.506455	0.822345	0.232638	-0.0131149	0.580586	-0.251917	0.255492	0.0232887	0.338235	-0.436167	0.0076046	-0.362982	-0.17425	-0.356352	-0.703656	-0.585254	-0.75797	-0.873555	-1.02647	-0.472228	1.03802	0.581066	0.373176	0.383625
A0A7I2PLE3	MAPT	Microtubule-associated protein OS=Homo sapiens OX=9606 GN=MAPT PE=1 SV=1	222	1	76.8	2080	-0.0962862	0.738889	-0.324761	0.251706	-0.326068	0.270545	-0.581038	-0.575006	0.206553	0.790671	-0.137013	-0.0809221	-0.177746	-0.242369	-0.34234	-0.131566	0.0962868	0.819687	-0.602186	-0.505734	0.331529	-0.672363	0.197569	-0.574759	-0.161946	-0.827607	-0.375397	-0.248593	0.218497	-0.7174	-0.503296	-0.402734	-0.608542	-0.541098	-0.466589	0.977034	0.991518	-0.0274792	0.474812	-0.5091	-0.706535	-0.535237	-0.693659
P68402	PAFAH1B2	Platelet-activating factor acetylhydrolase IB subunit alpha2 OS=Homo sapiens OX=9606 GN=PAFAH1B2 PE=1 SV=1	85	6	25.6	1016	0.615122	0.0161163	0.547637	0.0260549	-0.701613	-0.653743	-1.66687	-1.59156	-0.319787	0.109769	0.444787	-0.104877	0.270623	0.293938	-0.126407	0.883313	0.808043	0.784557	0.789442	0.556666	0.204876	0.189325	0.02318	0.426785	-0.253185	0.26615	0.0716057	-0.642431	-1.16326	-0.90276	-0.862296	-0.281594	-0.293685	-0.464903	0.0148859	-0.645245	-0.585793	-0.729929	-0.483088	0.740724	-0.111435	-0.592685	-0.506358
Q92688	ANP32B	Acidic leucine-rich nuclear phosphoprotein 32 family member B OS=Homo sapiens OX=9606 GN=ANP32B PE=1 SV=1	433	4	28.8	5902	0.159106	0.396822	-0.0496272	0.819963	0.101944	-0.250526	-1.47583	-1.24911	-0.134754	-0.0951366	-0.0456791	-0.324844	0.0346069	0.0552454	0.0824337	-0.113258	-0.313622	-0.461515	-0.234926	0.476299	0.0832195	-0.0666199	-0.0526676	-0.0980473	-0.416829	-0.139467	-0.155989	0.0746231	-0.58756	-0.107937	-0.137823	-0.196537	-0.395687	-0.358027	-0.223476	0.277491	0.370347	0.404173	0.146973	-0.0782394	-0.197939	-0.265571	-0.647392
P05204	HMGN2	Non-histone chromosomal protein HMG-17 OS=Homo sapiens OX=9606 GN=HMGN2 PE=1 SV=3	125	2	9.4	90	0.361363	0.279465	0.356966	0.29515	-2.03007	-1.54845	-1.48484	-2.06795	0.297438	-0.373396	0.0880527	-0.0821724	0.193275	-0.59231	0.77746	0.897949	-0.404369	-0.4837	-0.669985	0.120155	-0.420183	-0.35461	-0.0803738	0.206738	0.862736	-0.270454	0.037775	-0.729742	-1.23647	-0.470186	-0.24773	0.552065	0.52523	0.207333	0.092535	-0.468451	-0.096262	-0.192122	-0.089901	0.859585	-0.610516	0.199705	0.318178
Q7L266	ASRGL1	Isoaspartyl peptidase/L-asparaginase OS=Homo sapiens OX=9606 GN=ASRGL1 PE=1 SV=2	11	3	32	99	0.00165084	0.99309	0.441547	0.0147436	NaN	0.0211716	-0.256641	NaN	-0.0244446	0.300476	NaN	0.0216103	0.177294	0.062993	NaN	0.456569	0.335279	0.0016861	NaN	NaN	0.527318	-0.308602	NaN	0.224732	-0.288004	NaN	0.183296	NaN	-0.576373	-0.340267	-0.077631	-0.0524426	-0.578052	NaN	-0.0901499	0.101925	-0.447537	NaN	0.069746	NaN	0.156751	-0.12718	NaN
Q9UKY7	CDV3	Protein CDV3 homolog OS=Homo sapiens OX=9606 GN=CDV3 PE=1 SV=1	62	4	27.3	233	0.0660649	0.762232	-0.0653235	0.784253	0.0535927	0.0878687	-0.755271	-1.24573	0.000448227	0.116808	-0.20652	0.272374	0.771173	0.7483	0.807734	0.739199	1.05588	0.272058	0.145696	0.385879	-0.204276	-0.0752516	-0.189491	-0.114576	0.62403	-0.091713	0.192619	0.381126	0.186409	0.251316	0.0218534	-0.0957642	0.244623	-0.1611	-0.0950899	0.13082	0.00605106	-0.36865	-0.175296	0.433715	0.1511	0.0506325	-0.190648
O14773	TPP1	Tripeptidyl-peptidase 1 OS=Homo sapiens OX=9606 GN=TPP1 PE=1 SV=2	42	9	61.2	816	0.0823558	0.637131	-0.0189664	0.925158	0.461177	0.444804	0.461388	0.144285	-0.100733	-0.425695	-0.289318	0.411112	-0.359221	0.132178	0.0996218	-1.008	0.046627	-0.141221	-0.0167704	-0.25254	0.20406	0.624318	0.117229	0.0966816	-0.191382	0.36107	0.0318079	-0.0167122	0.376583	0.432075	0.261953	0.0998573	0.529426	0.194054	0.234105	-0.277607	0.0302706	-0.237145	0.0410519	-0.0735493	0.201358	0.414655	0.462985
Q9H0W9	C11orf54	Ester hydrolase C11orf54 OS=Homo sapiens OX=9606 GN=C11orf54 PE=1 SV=1	107	10	35.1	476	0.194721	0.150705	0.118791	0.404138	0.177752	0.393868	-0.449763	-0.284142	0.295631	0.481719	0.400537	0.620319	0.610662	0.579665	0.791516	-0.188591	0.385552	0.585166	0.595358	0.663171	0.479279	0.540933	0.120942	0.554615	0.113004	0.61572	0.631603	-0.0984516	-0.148203	-0.365449	-0.172828	-0.224421	-0.372312	-0.314606	-0.171452	0.0728569	-0.0918026	-0.0280485	-0.0205421	-0.10331	-0.00353622	-0.078476	-0.136409
P43146	DCC	Netrin receptor DCC OS=Homo sapiens OX=9606 GN=DCC PE=1 SV=2	152	18	158.4	846	0.102068	0.711122	-0.12168	0.674428	-0.250326	0.0498657	-0.105548	-0.604892	0.120153	-0.54989	-0.0176659	0.37565	-0.360172	0.292919	0.187065	-0.863027	-1.0477	0.0156364	-0.665248	-0.154886	-0.615484	-0.190871	0.48534	0.174128	0.255138	0.589773	0.69488	-0.432137	-0.680764	-0.762975	-0.814832	0.428265	0.105572	0.657698	0.284447	1.13093	0.799082	0.919266	0.389099	-0.464185	-0.70354	-0.26272	-0.219533
A0A7P0T954	CUL4B	Cullin 4B OS=Homo sapiens OX=9606 GN=CUL4B PE=1 SV=1	26	8	106.8	89	0.457238	0.0555128	0.641104	0.00678965	-0.543204	-0.66839	-1.24563	-2.1342	-0.291393	-0.0275898	0.0203838	-0.747699	0.0902033	NaN	-0.125369	0.0577917	-0.0548744	NaN	-0.0844965	0.0839958	0.0334301	-0.262331	-0.0820818	0.315424	NaN	-0.209531	-0.218567	0.0861301	-0.41838	-0.593189	-1.08869	-0.120077	NaN	-0.636528	-0.423258	0.00501728	NaN	-0.693153	-0.529537	0.556517	0.811802	-0.0516434	-0.0727291
P61163	ACTR1A	Alpha-centractin OS=Homo sapiens OX=9606 GN=ACTR1A PE=1 SV=1	57	9	42.6	559	0.1956	0.202027	0.411884	0.00756366	-0.586987	-0.719622	-0.428436	-0.682096	-0.151793	-0.0178146	0.417197	-0.324268	0.109892	0.0810766	-0.146046	0.526876	0.254006	0.207361	0.0422153	0.133255	0.102895	-0.139148	0.180101	0.304069	-0.575827	0.0887346	-0.207917	0.137341	-0.235939	-0.106364	-0.495805	-0.087925	-0.555202	-0.375424	-0.29871	-0.23866	-0.433592	-0.508142	-0.0265656	0.38441	0.216254	-0.0747633	-0.10296
O75351	VPS4B	Vacuolar protein sorting-associated protein 4B OS=Homo sapiens OX=9606 GN=VPS4B PE=1 SV=2	15	2	49.3	72	0.304653	0.117564	0.367999	0.0501751	-0.595774	-0.324805	-0.110922	-0.968175	NaN	-0.0269699	0.259589	-0.250037	NaN	-0.0223293	-0.203814	0.196897	-0.543865	0.00300789	0.0280943	0.217574	0.0405006	0.182411	0.16691	NaN	0.588861	0.0438786	0.272814	-0.21181	-0.477221	-0.523502	-1.35758	NaN	0.0607319	0.0599327	-0.211567	-0.0169878	-0.177051	-0.047224	-0.167733	0.0604496	-0.521563	0.101261	-0.0298843
Q14697	GANAB	Neutral alpha-glucosidase AB OS=Homo sapiens OX=9606 GN=GANAB PE=1 SV=3	353	29	106.8	2538	0.306133	0.0766627	0.0595578	0.760704	-0.385975	-0.182211	-0.702261	-1.05301	-0.381243	-0.385559	-0.585436	-0.445257	0.179398	0.336016	0.0066967	0.4289	0.189415	0.160915	0.553223	-0.154499	0.0187168	-0.0368481	-0.142073	0.408556	-0.659096	0.132637	-0.00926971	0.108337	-0.145895	-0.117804	-0.514208	0.44857	0.246929	0.148758	0.379789	-0.0259037	-0.263546	-0.238989	-0.132395	0.284914	0.0559883	-0.11195	0.0468292
A0A5F9ZHM4	LDHB	L-lactate dehydrogenase OS=Homo sapiens OX=9606 GN=LDHB PE=1 SV=1	1806	21	37.4	28425	0.068655	0.772505	-0.0409284	0.878463	-0.916107	-0.426655	-1.05538	-1.60167	-0.0337219	0.312702	0.644585	0.257654	0.322832	0.339096	0.505838	-0.30706	-0.2973	-0.0569515	-0.467484	-0.118378	0.308975	-0.237968	0.105541	0.0367317	-0.616264	0.227404	0.0761757	-0.434076	-0.526123	-0.231985	-0.454863	0.135252	-0.0776215	-0.0872421	-0.00316238	0.560083	0.383034	0.409149	0.0934315	-0.455864	-0.276855	-0.199541	-0.517771
Q13153	PAK1	Serine/threonine-protein kinase PAK 1 OS=Homo sapiens OX=9606 GN=PAK1 PE=1 SV=2	81	8	60.6	880	0.452765	0.0170472	0.55736	0.00294867	-0.932583	-0.59034	-0.753436	-0.995948	0.018012	0.155614	0.186219	-0.370777	0.272482	0.436849	0.0632839	0.148094	-0.42076	0.424326	0.118973	0.432837	0.429671	0.0975685	0.568125	0.27703	0.127991	0.432961	0.32604	0.0896654	-0.511269	-0.345473	-0.754541	-0.0040741	-0.00691605	-0.318913	-0.468353	0.43696	0.349895	-0.245472	0.0445175	0.478066	0.279589	0.135736	0.356555
Q9Y696	CLIC4	Chloride intracellular channel protein 4 OS=Homo sapiens OX=9606 GN=CLIC4 PE=1 SV=4	69	7	28.8	1127	0.601501	0.0109105	0.556897	0.0131657	-0.814963	-0.720014	-1.52137	-1.87031	-0.30598	-0.0140057	-0.449682	-0.654859	-0.0416937	0.206652	-0.891356	0.480247	0.179609	-0.241702	0.280693	0.495419	-0.0547848	0.21729	-0.146105	0.201061	-0.233257	-0.157803	0.0285387	0.178832	-0.275404	-0.325537	-0.784517	-0.0887585	-0.0725641	-0.697348	-0.550014	-0.747343	-0.404412	-0.663339	-0.906679	0.868106	0.618165	0.348806	0.308909
B5ME19	EIF3CL	Eukaryotic translation initiation factor 3 subunit C-like protein OS=Homo sapiens OX=9606 GN=EIF3CL PE=1 SV=1	21	7	105.4	89	0.367841	0.0752237	0.47263	0.0200312	-0.422703	-0.685354	-0.462853	NaN	-0.0673132	-0.493487	0.425951	-0.57167	0.403874	0.0382786	0.120978	NaN	0.278657	0.305221	NaN	0.139223	-0.115932	0.144849	NaN	0.487459	-0.41432	0.0438337	0.898715	0.495986	-0.2656	-0.256025	-0.258837	0.201711	-0.23674	-0.0391016	-0.189076	-0.602855	-0.532888	NaN	NaN	0.842245	0.690491	0.35186	NaN
Q8IUX7	AEBP1	Adipocyte enhancer-binding protein 1 OS=Homo sapiens OX=9606 GN=AEBP1 PE=1 SV=1	140	17	130.8	1044	0.111224	0.51907	-0.0725276	0.697911	0.212376	-0.383046	-0.340337	-0.410511	0.0525303	-0.109077	-0.211068	0.204605	-0.359066	-0.367661	-0.506496	-1.02436	-0.904417	-0.518314	-0.646952	-0.135848	-0.105818	0.328038	0.014452	0.0775452	0.327934	-0.180641	-0.00445747	-0.617126	-0.235739	-0.794089	-1.13913	-0.268551	-0.184687	-0.246883	-0.0627861	-0.683596	-0.337753	-0.603256	-0.394004	-0.708872	-0.840595	-0.462627	-0.372124
Q03181	PPARD	Peroxisome proliferator-activated receptor delta OS=Homo sapiens OX=9606 GN=PPARD PE=1 SV=1	37	1	49.9	202	-0.531434	0.03513	-0.271739	0.284854	0.127193	-0.0102835	0.205296	-0.397684	-0.885906	-1.13342	-1.64257	-0.4406	-0.136329	1.13626	0.319146	-0.0836344	-1.21387	-0.87097	-1.68117	-0.572933	-0.256703	-0.439598	-0.667006	-1.03251	-0.864281	-0.480716	-0.463352	-0.185759	-0.00382423	-0.536996	-0.18014	-0.522686	0.192266	-0.137217	-0.305596	-0.57303	-0.595564	-0.982551	-0.71898	-0.916464	-0.61994	-0.508173	-0.782043
P21266	GSTM3	Glutathione S-transferase Mu 3 OS=Homo sapiens OX=9606 GN=GSTM3 PE=1 SV=3	67	7	26.5	1088	1.03039	0.000353892	0.713998	0.00598986	-0.5872	-0.812504	-0.482203	-1.26896	-0.909954	-0.68293	-1.12191	-0.983785	-0.227813	-0.698636	-0.968581	0.639574	1.5352	0.96675	0.982487	0.164771	-0.188416	0.475142	-0.144371	0.620526	-0.521037	-0.0192204	0.0329657	-0.0826015	-0.811918	-0.715932	-0.815957	0.553561	-0.118883	-0.217818	0.0486307	-1.43188	-1.0563	-1.10767	-0.295128	0.182766	0.607227	0.239238	0.312407
P28066	PSMA5	Proteasome subunit alpha type-5 OS=Homo sapiens OX=9606 GN=PSMA5 PE=1 SV=3	550	10	26.4	7060	0.152089	0.413282	0.097048	0.627587	-0.528383	-0.343248	-0.614115	-1.36866	0.0855255	0.403803	0.615858	0.455833	0.313538	0.238344	0.491154	0.0228024	0.0206985	-0.189363	-0.130659	0.10791	0.303694	0.0197105	0.329536	0.226353	0.0572968	0.472422	0.246794	-0.246616	-0.424212	-0.286612	-0.428499	0.0887642	-0.0382481	-0.0523376	0.0528069	0.36804	0.155027	0.335323	0.126381	-0.0222187	-0.115955	0.0250015	-0.131571
Q9BTT0	ANP32E	Acidic leucine-rich nuclear phosphoprotein 32 family member E OS=Homo sapiens OX=9606 GN=ANP32E PE=1 SV=1	21	4	30.7	386	0.746478	0.0540365	0.686924	0.0708261	-1.04744	-0.921341	NaN	-0.855618	-1.09429	NaN	-2.04618	-1.00791	0.687091	0.0708694	-0.468664	1.48114	-0.0371046	0.354984	0.416468	0.424484	NaN	NaN	-0.109926	0.961542	-0.600093	0.249109	0.376728	0.744265	NaN	NaN	-0.614359	0.721264	0.0539827	-0.318325	-0.227502	-1.02394	-1.27932	-1.1132	-0.238499	1.27516	0.47448	NaN	0.920792
J3KQ32	OLA1	Obg-like ATPase 1 OS=Homo sapiens OX=9606 GN=OLA1 PE=1 SV=1	66	9	46.9	295	0.710947	0.00366931	0.733627	0.00190486	-0.754673	-0.841989	-1.09118	-1.13133	-0.840585	-0.738207	-0.940037	-0.87177	0.114774	-0.0855103	-0.729491	0.707908	0.61338	0.609777	0.54061	0.517276	-0.119268	-0.0560217	-0.215034	0.488406	-0.930765	-0.122581	-0.107273	0.212684	-0.539776	-0.409356	-0.587276	0.115361	-0.201196	-0.611533	-0.272231	-1.15034	-1.07267	-1.0822	-0.39835	0.901996	0.594591	-0.206281	0.16505
P20700	LMNB1	Lamin-B1 OS=Homo sapiens OX=9606 GN=LMNB1 PE=1 SV=2	1536	35	66.4	25318	0.348614	0.107577	0.0804222	0.739542	-0.622913	-0.20022	-1.11348	-1.67062	-0.111629	-0.0222816	0.102982	-0.373928	0.010397	-0.194454	-0.151098	0.306845	-0.363098	-0.15711	-0.106087	0.386705	0.0831242	0.0197887	0.164791	0.00589562	0.338947	-0.0605946	-0.18132	-0.29711	-0.612972	-0.370615	-0.627796	-0.180317	-0.00637054	-0.119099	-0.223742	0.682589	0.657999	0.684822	0.446121	0.0586548	-0.449764	-0.0597439	-0.306362
P62136	PPP1CA	Serine/threonine-protein phosphatase PP1-alpha catalytic subunit OS=Homo sapiens OX=9606 GN=PPP1CA PE=1 SV=1	43	2	37.5	347	0.549191	0.00112719	0.452064	0.00456707	-0.189432	-0.621665	-1.03452	-1.03028	-0.272437	-0.456758	-0.220282	-0.371693	-0.298658	0.0478592	0.401674	NaN	0.120343	0.253033	0.210287	0.392928	0.133608	0.305659	-0.0196772	0.487047	-0.197061	0.244073	0.0646696	0.272075	-0.132109	-0.292093	-0.212865	0.0452929	-0.0760326	0.0301304	-0.200904	-0.121387	-0.514058	-0.426244	NaN	0.689601	0.508469	0.227633	0.130513
A0A2R8Y5A3	CTNNB1	Catenin beta 1 OS=Homo sapiens OX=9606 GN=CTNNB1 PE=1 SV=1	244	21	85.6	2944	0.252179	0.158691	0.20184	0.274146	-0.41185	-0.0684395	-0.480506	-0.762149	-0.0328159	0.293673	0.443495	-0.0355606	-0.375095	-0.197729	-0.180803	-0.324693	-0.332636	0.0215054	-0.0155125	0.617785	0.434998	0.143436	0.281921	0.0939922	-0.492987	-0.000955582	0.0676537	-0.214437	-0.493402	-0.39188	-0.761497	-0.0580063	-0.248755	-0.248888	-0.246367	0.7199	0.441587	0.544832	0.135854	-0.0372581	-0.02215	-0.219213	-0.126387
Q9UHB9	SRP68	Signal recognition particle subunit SRP68 OS=Homo sapiens OX=9606 GN=SRP68 PE=1 SV=2	15	2	70.7	92	0.516147	0.0206295	0.753661	0.00107095	0.453519	NaN	-0.504229	-0.223793	-0.080409	-0.643388	-0.779687	-0.605069	0.160378	-0.498678	-0.985046	0.464121	NaN	0.253747	0.301092	0.449406	-0.227989	0.353255	0.0566607	0.61834	0.370007	-0.0446281	0.0840569	0.602124	-0.781855	-0.876183	-0.204361	-0.231801	-0.319288	-1.37281	-0.675916	NaN	-0.33431	-0.329668	-0.529779	0.721858	NaN	0.0110893	0.672758
P11055	MYH3	Myosin-3 OS=Homo sapiens OX=9606 GN=MYH3 PE=1 SV=3	245	32	223.8	4182	1.22445	0.0907637	1.10049	0.122136	-2.0913	-0.916857	-1.9727	-1.79257	-1.83917	NaN	NaN	-3.42866	-0.57324	-1.27702	NaN	-1.08623	3.81769	1.58361	-0.240318	-1.6578	NaN	-2.18154	-1.41207	0.0640554	-1.09243	NaN	-2.83887	-3.15238	NaN	-2.99097	-3.71258	-1.59006	-1.65008	NaN	-4.04588	-1.1224	-1.82077	-1.64753	-1.10718	-1.70039	-1.40856	-2.09294	-1.42408
B4DZM6	PKMYT1	Protein kinase, membrane associated tyrosine/threonine 1 OS=Homo sapiens OX=9606 GN=PKMYT1 PE=1 SV=1	118	1	61.7	0	0.0101701	0.972066	-0.190387	0.514088	0.396746	0.796194	1.29622	1.19062	-0.620455	-0.548886	-0.325281	0.0978622	-0.825491	-0.638248	-0.227722	-1.45895	-0.454809	0.345627	-0.367917	-0.110089	0.124277	0.00640297	0.290209	-0.280001	-0.0303307	-0.204615	-0.00199699	-0.354723	0.600639	1.06787	0.856356	-0.562363	-0.15449	0.202215	-0.122713	-0.0658245	0.383114	0.0189877	-0.11311	-0.195701	0.108496	0.32877	0.73588
P17655	CAPN2	Calpain-2 catalytic subunit OS=Homo sapiens OX=9606 GN=CAPN2 PE=1 SV=6	45	7	79.9	1674	0.242134	0.199677	0.429076	0.0227258	-0.574973	-0.356436	-0.576149	0.784127	0.0168877	0.56605	-0.50451	0.0247488	0.0131664	-0.406322	-0.353893	-0.120833	0.339443	0.307789	-0.0162458	0.0691957	0.133007	0.35771	-0.274697	0.219909	-0.275515	0.0304174	0.408332	-0.128093	-0.134955	-0.215004	-0.163371	0.291371	-0.462581	-0.151516	-0.00488281	-0.833806	-1.54186	-0.596311	-0.282592	0.156922	0.0301085	0.0299454	-0.195592
F8W031	NA	DUF3456 domain-containing protein (Fragment) OS=Homo sapiens OX=9606 PE=1 SV=1	79	6	29.2	1180	0.109237	0.440395	0.0132357	0.937719	-0.291294	-0.116548	0.661201	-0.457846	-0.125933	-0.0704451	-0.752452	-0.123473	0.171768	0.453191	-0.191543	0.0748959	-0.0943022	-0.073781	0.329018	-0.146263	-0.0396748	-0.0782328	-0.111753	0.119906	0.332645	0.171838	0.0877724	-0.370218	-0.219006	-0.071044	-0.662969	-0.0911293	0.155307	-0.277285	0.00827885	-0.0549259	-0.296782	-0.292209	-0.336543	-0.364669	-0.184754	-0.250883	-0.199194
P68871	HBB	Hemoglobin subunit beta OS=Homo sapiens OX=9606 GN=HBB PE=1 SV=2	85	8	16	1384	0.0281397	0.90682	0.100212	0.683123	0.681149	0.51685	1.15175	0.872064	-0.497924	-0.735122	-0.502871	-0.343616	-0.0635958	0.10878	0.272334	-0.710082	-0.258199	0.388537	-0.0974512	-0.295493	-0.197848	0.0239553	0.201312	-0.0111237	0.15747	0.466383	0.619238	-0.0387125	0.309133	0.34002	0.25492	-0.538708	-0.456075	-0.0812101	-0.476953	-0.380937	-0.187805	-0.184254	-0.278843	-0.35975	-0.132911	0.198181	0.312753
P61769	B2M	Beta-2-microglobulin OS=Homo sapiens OX=9606 GN=B2M PE=1 SV=1	285	5	13.7	4070	-0.497839	0.0612759	-0.32817	0.218632	0.36323	0.192072	0.0580978	0.28298	-0.407785	0.208036	-0.87314	-0.932949	-1.11369	-0.968925	-0.984024	-1.6709	-2.05749	-1.96042	-1.66287	-0.857607	-0.896561	-0.165979	-0.658134	-0.980677	-0.198423	-0.567499	-0.830318	-0.799204	-0.866327	-0.54497	-0.780983	-0.923414	-0.759653	-0.559843	-0.832357	-1.36139	-1.38094	-1.2282	-1.01666	-1.09781	-0.922083	-0.657051	-0.680525
P62829	RPL23	Large ribosomal subunit protein uL14 OS=Homo sapiens OX=9606 GN=RPL23 PE=1 SV=1	67	3	14.9	1070	0.552497	0.127325	0.733041	0.0417921	-1.15988	-0.934211	-0.831348	-1.39889	-0.825991	-0.890871	-1.72188	-1.73937	0.681993	0.0281239	-0.928029	1.43702	0.819219	0.184346	0.480247	-0.677488	-0.696166	-0.729474	-0.451361	0.933374	-1.12021	-0.00663567	-0.251445	0.294299	-0.398144	-0.404882	-0.44734	0.568104	-0.394081	-1.22032	-0.826244	-2.20906	-1.51452	-1.51508	-0.436784	0.726949	0.671124	-0.304858	0.611253
A0A7I2V4I5	ZC3H13	Zinc finger CCCH-type containing 13 OS=Homo sapiens OX=9606 GN=ZC3H13 PE=1 SV=1	12	2	196.6	94	0.340726	0.189844	0.351435	0.176003	NaN	0.177382	NaN	-1.4569	NaN	0.192925	0.039319	-0.199217	NaN	0.50534	0.167678	NaN	0.015564	-0.0792198	-0.15579	NaN	0.380782	NaN	0.0756197	NaN	1.1639	0.429518	0.240035	NaN	-0.274765	NaN	-0.514524	NaN	0.289991	0.0351896	-0.28809	-0.0719595	-0.135378	-0.459428	NaN	NaN	0.220264	NaN	-0.064868
A0A494C039	HYOU1	Hypoxia up-regulated 1 OS=Homo sapiens OX=9606 GN=HYOU1 PE=1 SV=1	145	18	111.3	1763	0.247029	0.25985	0.377729	0.0860382	-0.446267	-0.252579	-0.343373	-0.836083	-0.513947	-0.418037	-0.880404	-0.768511	0.347727	0.25841	0.0158253	0.971994	-0.0983086	0.00428009	-0.0197248	-0.382869	-0.384613	-0.292437	-0.326943	0.547483	0.570505	0.262354	0.211121	-0.978501	-1.24006	-1.21934	-1.62853	-0.16703	-0.157238	-0.363054	-0.307815	-0.527262	-0.648221	-0.72376	-0.711049	-0.624633	-0.615831	-0.802991	-0.852802
O00232	PSMD12	26S proteasome non-ATPase regulatory subunit 12 OS=Homo sapiens OX=9606 GN=PSMD12 PE=1 SV=3	28	5	52.9	332	0.629724	0.0540365	0.796529	0.0129922	-1.31066	-0.411657	-1.49426	-1.99789	-0.286077	-1.08487	-1.74681	-1.42263	0.37654	0.124424	-0.829911	1.30344	0.164857	0.446284	0.694679	-0.102401	-0.649441	-0.319283	-0.646208	0.511172	-0.91873	0.07271	-0.375347	0.0596037	-0.864281	-0.136935	-0.808267	0.385553	-0.246223	-1.1703	-0.641644	-0.142228	-1.10534	-1.68544	-0.836102	0.499155	0.544353	0.127829	0.710111
O75608	LYPLA1	Acyl-protein thioesterase 1 OS=Homo sapiens OX=9606 GN=LYPLA1 PE=1 SV=1	10	2	24.7	56	0.0568315	0.786503	0.336918	0.0880584	0.127149	0.466616	-0.0262547	NaN	-0.542391	NaN	-0.024188	NaN	-0.127457	0.154769	-0.434433	0.273067	-0.20515	-0.133791	NaN	0.383256	NaN	0.511469	NaN	0.120878	-0.511739	0.129356	NaN	0.0555515	NaN	-0.21496	NaN	-0.0706367	-0.0728607	-0.268651	NaN	-0.545768	-0.119515	NaN	-0.537328	0.526711	0.242299	0.214686	NaN
P49321	NASP	Nuclear autoantigenic sperm protein OS=Homo sapiens OX=9606 GN=NASP PE=1 SV=2	1014	38	85.2	18433	0.26126	0.355003	0.113805	0.715297	-0.964108	-0.704004	-1.5547	-2.12925	-0.418217	-0.50317	0.0955811	-0.692284	0.714001	0.341673	0.548792	0.773367	-0.805971	-0.772348	-0.69198	0.0853214	-0.0631466	-0.456354	-0.19919	0.353092	0.773809	0.288475	0.244194	0.208187	-0.208441	0.215971	-0.285311	0.382351	0.449593	0.0831757	-0.114765	0.282528	0.421001	0.0884686	0.00701141	0.781845	0.30443	0.664576	0.398619
Q14677	CLINT1	Clathrin interactor 1 OS=Homo sapiens OX=9606 GN=CLINT1 PE=1 SV=1	16	1	68.2	229	0.722586	0.00197631	0.65422	0.00306685	-0.138296	-0.120519	NaN	-2.13512	-0.105468	-0.40962	-0.313236	-0.499415	0.0925941	-0.548287	-0.680507	0.0595074	0.380746	0.325414	0.0968695	0.71393	0.4022	NaN	0.0209703	0.388395	0.533057	-0.0457382	0.0478573	0.178997	-0.46961	NaN	-0.972624	0.140036	-0.156575	-0.350707	-0.179442	0.140066	-0.20376	-0.550932	-0.587788	0.604784	0.332706	NaN	-0.143247
F8VZQ9	SARNP	SAP domain containing ribonucleoprotein OS=Homo sapiens OX=9606 GN=SARNP PE=1 SV=1	142	8	24.1	774	0.488859	0.0521191	0.455885	0.0648655	-0.874896	-0.656237	-1.88412	-1.41906	0.0965137	-0.0968094	0.0347652	-0.192039	0.921801	0.304968	0.305088	0.750698	-0.0997238	0.151983	-0.316525	0.627172	0.54719	-0.218134	0.247139	0.542629	0.894337	0.289503	0.228327	0.0457039	-0.332031	-0.45097	-0.465856	0.168549	0.0175667	-0.181797	-0.234683	0.175261	-0.0587025	0.190702	-0.135777	0.658472	0.306166	0.218166	-0.215611
Q9H492	MAP1LC3A	Microtubule-associated proteins 1A/1B light chain 3A OS=Homo sapiens OX=9606 GN=MAP1LC3A PE=1 SV=2	96	1	14.3	81	0.498279	0.0669443	-0.0565231	0.863088	-1.05151	-1.232	-1.12586	-1.19285	-0.0397329	-0.000844955	-0.0754194	NaN	0.0616484	-0.215507	-0.435069	0.0168285	0.268656	1.15686	-0.725013	0.0643311	-0.100278	-0.582274	-0.0915728	0.418693	0.0948086	-0.330812	NaN	-0.0797415	-0.308038	-0.36808	NaN	-0.229533	-0.442122	-0.88212	NaN	0.740304	0.515911	0.25902	0.114317	-0.152936	-0.286966	-0.593197	-0.795189
P61812	TGFB2	Transforming growth factor beta-2 proprotein OS=Homo sapiens OX=9606 GN=TGFB2 PE=1 SV=1	23	5	47.7	62	-0.0431387	0.896084	0.0833166	0.819147	1.89395	1.51512	0.301602	-0.266559	0.08605	0.296645	0.0164967	0.314745	-0.994383	-0.607478	-0.724622	NaN	-0.971518	-0.260378	0.654595	0.353958	0.524974	1.37519	0.602926	-0.0487862	-0.500393	-0.371449	-0.0020771	-0.868287	-0.701446	-0.510885	-0.592961	0.0529203	-0.0925722	-0.384788	0.31154	-0.529268	-0.0199795	-0.464925	NaN	-0.569636	-0.827583	0.216895	-0.0282917
P14550	AKR1A1	Aldo-keto reductase family 1 member A1 OS=Homo sapiens OX=9606 GN=AKR1A1 PE=1 SV=3	288	19	36.6	2695	0.799044	0.000411896	0.42217	0.0371142	-0.437239	-0.696866	-1.13499	-1.38651	-0.244057	0.107798	0.0119457	-0.314045	-0.458197	-0.475784	-0.740581	-0.0408363	0.473801	0.634813	1.17662	0.521624	0.0439491	0.41387	0.278065	0.14674	-0.617954	0.141348	0.251366	0.108904	-0.0791111	0.177084	-0.0648441	-0.518305	-0.732895	-0.813415	-0.699218	-0.449551	-0.532001	-0.742805	-0.400774	0.491964	0.611238	0.225864	0.26874
Q15113	PCOLCE	Procollagen C-endopeptidase enhancer 1 OS=Homo sapiens OX=9606 GN=PCOLCE PE=1 SV=2	64	9	47.9	332	-0.335552	0.348674	-0.096233	0.818342	2.62851	1.60579	0.507421	0.162227	0.679996	0.410942	0.358323	-0.0410843	-1.42687	-0.513343	-0.740815	-1.10987	-0.288055	0.157507	0.274881	-0.259974	-0.539252	1.02728	0.468934	-1.42628	-0.880459	0.306045	-0.220589	-0.463934	-0.520248	-1.25935	-1.20862	-1.31894	-0.882033	-1.09376	-0.511824	-0.758064	-0.0971584	-0.826699	0.266693	-1.1951	-0.972063	-0.520594	-0.647247
O00560	SDCBP	Syntenin-1 OS=Homo sapiens OX=9606 GN=SDCBP PE=1 SV=1	72	6	32.4	367	0.132473	0.379801	-0.0813924	0.615402	0.68352	0.114363	0.1099	-0.77748	-0.13417	-0.162575	-0.26363	-0.251227	-0.0745134	0.222754	-0.171603	-0.337058	0.299456	0.0314236	-0.390376	-0.101665	0.677971	0.00617981	0.0433931	0.192465	-0.320605	0.229952	-0.165902	0.380709	-0.00348091	-0.0792017	-0.130961	0.0225449	-0.0711269	0.138913	-0.00986767	0.357686	0.520473	0.234817	0.347355	0.288881	0.0608692	0.0520468	0.0598307
O75475	PSIP1	PC4 and SFRS1-interacting protein OS=Homo sapiens OX=9606 GN=PSIP1 PE=1 SV=1	279	14	60.1	2803	0.509321	0.114364	0.163958	0.638491	-1.13186	-0.981829	-1.71831	-2.96133	0.028019	0.180002	0.363033	-0.429182	0.142958	0.104572	-0.0272579	0.270924	-0.905346	-0.119242	-0.538485	0.0485191	0.110102	-0.27759	0.0501976	0.408009	0.919178	0.254669	0.0056076	-0.25494	-0.697144	-0.526709	-0.885897	0.500175	0.564396	0.0570354	-0.275768	0.541264	0.708103	0.233534	0.161873	0.187593	-0.317028	-0.164621	-0.587788
Q99623	PHB2	Prohibitin-2 OS=Homo sapiens OX=9606 GN=PHB2 PE=1 SV=2	32	8	33.3	228	0.427085	0.301445	0.461476	0.2883	-0.930567	NaN	-0.346968	-1.988	-1.09554	-0.985118	NaN	-1.30458	0.305552	-0.0407705	NaN	1.38316	NaN	0.840214	1.15105	-0.572124	-0.413283	-0.481825	-1.29607	0.673068	-0.716601	NaN	-0.343481	0.147833	-0.646772	-0.383057	-1.1636	0.338111	-0.368124	NaN	-0.286421	NaN	-1.10622	-1.67085	-0.543718	0.793063	NaN	-0.482288	0.0239391
Q9UHV9	PFDN2	Prefoldin subunit 2 OS=Homo sapiens OX=9606 GN=PFDN2 PE=1 SV=1	72	5	16.6	937	0.565786	0.152066	0.226531	0.59781	-1.64454	-0.942204	-0.714667	-4.17577	0.657738	0.113803	0.731401	0.0199881	0.778658	0.512013	0.727913	1.16061	0.311853	0.109857	0.0300732	0.637375	0.481935	0.0337954	0.34165	0.427388	0.588242	0.395299	0.322382	-0.078908	-0.565789	-0.295912	-0.460616	0.572562	0.317536	0.371119	0.416342	0.73157	0.139803	0.498996	0.132401	0.439939	0.141226	0.22809	-0.282967
P54920	NAPA	Alpha-soluble NSF attachment protein OS=Homo sapiens OX=9606 GN=NAPA PE=1 SV=3	15	4	33.2	176	0.682272	0.000915581	0.877	3.94767e-05	-0.193777	-0.392402	-0.288601	-1.29441	-0.339427	-0.583121	NaN	NaN	-0.276243	-0.46925	NaN	-0.14635	0.502422	-0.0735426	0.560565	0.323002	0.233669	0.429345	0.169198	0.197425	-0.185218	NaN	NaN	-0.035387	-0.304368	-0.300159	NaN	-0.483858	-0.635263	NaN	NaN	-0.307285	-0.829535	-0.942026	-0.597656	0.303456	0.555253	0.33839	0.181058
P55268	LAMB2	Laminin subunit beta-2 OS=Homo sapiens OX=9606 GN=LAMB2 PE=1 SV=2	29	4	195.9	374	0.0625276	0.769913	0.000839493	0.997557	1.10521	0.0396156	0.392138	0.546431	NaN	0.215601	0.0228186	-0.159149	NaN	0.0939331	-0.385799	-1.12141	0.295684	0.513435	0.185994	-0.187294	-0.073225	0.0417967	-0.144021	NaN	0.409355	0.153475	0.179466	0.304258	0.0855131	0.034914	-0.245333	NaN	0.0276814	0.308738	0.0213175	-0.0758991	0.117171	0.013567	-0.101579	-0.141617	0.2877	0.194852	0.872834
P22676	CALB2	Calretinin OS=Homo sapiens OX=9606 GN=CALB2 PE=2 SV=2	104	12	31.5	1072	0.357479	0.459884	0.2419	0.643791	-0.726708	-0.321895	-0.626838	-0.256287	-0.603888	-0.967208	0.54847	-0.274028	-1.43769	-0.246863	-0.508245	-0.695528	0.424903	2.84338	-0.293811	0.370168	-1.07467	-1.01484	0.554921	-1.21138	-0.315472	-0.916102	-1.0418	-1.18265	-1.53008	-1.51956	-0.965206	-1.92838	-1.07032	-2.0147	-1.43797	1.03431	1.1405	0.891422	0.438123	-0.892533	-0.479353	-0.853777	-0.22123
O00291	HIP1	Huntingtin-interacting protein 1 OS=Homo sapiens OX=9606 GN=HIP1 PE=1 SV=5	11	3	116.1	0	0.593694	0.00547242	0.733189	0.00040933	-0.814754	-0.796832	NaN	NaN	-0.687581	-0.634527	0.162149	-0.814539	-0.659151	-0.493098	-0.329308	-0.0683851	-0.264432	0.182778	NaN	0.494952	0.285458	NaN	NaN	0.119051	0.300798	0.0408735	-0.51875	-0.0424881	-0.666016	NaN	-0.807763	-0.956304	-0.498214	-0.552011	-0.861704	-0.301664	-0.204874	NaN	0.00348377	0.470164	-0.0285492	NaN	NaN
A0A8Q3WKZ1	ADA	Adenosine deaminase OS=Homo sapiens OX=9606 GN=ADA PE=1 SV=1	22	4	49.3	284	0.229102	0.33456	0.24825	0.288864	-0.435643	-0.836836	NaN	NaN	0.390279	0.308529	0.581729	0.479552	-0.271705	-0.0736685	-0.154273	-0.588956	-0.0111189	0.102175	NaN	0.497123	0.172151	NaN	NaN	0.0807476	-0.0404882	0.179527	0.37191	-0.784402	-1.41986	NaN	-1.0552	-0.330909	-0.39307	-0.419477	-0.301311	0.0231943	-0.149422	NaN	-0.513659	-1.0942	-0.973832	NaN	NaN
Q8TCU4	ALMS1	Centrosome-associated protein ALMS1 OS=Homo sapiens OX=9606 GN=ALMS1 PE=1 SV=4	29	1	460.8	34	0.112281	0.664924	0.184245	0.483568	1.70989	1.1545	1.61674	1.49366	-0.0265217	NaN	0.0991364	0.350654	-0.0937605	0.542912	0.44712	-0.339355	0.689951	0.774587	0.496103	0.864443	NaN	0.629181	0.990471	0.260833	1.232	0.757489	0.750444	1.04706	NaN	1.22987	0.836514	-0.0264072	0.574701	0.542099	0.250593	0.260152	0.673813	0.517921	0.377223	0.920445	0.840728	1.07085	1.35145
Q9NZR1	TMOD2	Tropomodulin-2 OS=Homo sapiens OX=9606 GN=TMOD2 PE=1 SV=1	39	3	39.6	59	0.732527	0.000211683	0.644667	0.000435774	-0.923455	-0.413491	-0.955131	-0.560242	0.0173941	-0.102403	-1.2829	-0.704573	0.0381269	-0.282217	-1.00975	0.173676	0.170047	0.786558	-0.105614	0.0336952	0.0965033	0.0853786	0.150628	0.283928	0.322928	0.513263	0.215931	-0.289953	-0.264037	-0.668596	-0.732996	-0.205369	-0.452397	-0.990808	-0.540715	0.0966187	-0.221673	-0.389011	0.0906086	0.45296	0.217971	0.0972643	-0.00766468
Q6UX71	PLXDC2	Plexin domain-containing protein 2 OS=Homo sapiens OX=9606 GN=PLXDC2 PE=1 SV=1	81	7	59.5	1252	0.00936195	0.975679	-0.128938	0.701979	0.671593	0.563345	0.393601	0.635641	-0.353084	-1.20531	-0.78444	-0.434192	-0.496841	-0.825967	-0.489679	-0.822833	-0.387424	0.186249	0.131353	-0.102649	-1.02397	0.326773	0.136034	-0.398269	-0.515273	-0.306559	-0.829103	-0.533916	-1.21086	-0.979419	-1.18671	-0.573756	-0.373305	-0.610147	-0.891295	1.27284	1.23388	0.582066	0.524857	-0.525527	-0.568542	-0.657324	-0.0822401
P45880	VDAC2	Voltage-dependent anion-selective channel protein 2 OS=Homo sapiens OX=9606 GN=VDAC2 PE=1 SV=2	93	8	31.5	991	0.500423	0.128975	0.646935	0.048521	-0.747278	-0.94669	-1.34832	-1.2506	-1.16859	-1.22445	-1.34678	-1.31279	0.164297	-0.00753689	-0.76823	1.19128	0.202921	0.522607	0.348592	-0.843604	-0.699116	-0.679957	-0.534312	0.691462	-1.19936	-0.0401745	-0.299604	0.364757	-0.644713	-0.610312	-1.12682	0.229271	-0.291638	-0.87254	-0.56261	-2.07162	-1.81095	-1.42755	-0.505602	0.984711	-0.0446911	-0.506166	0.29587
Q99988	GDF15	Growth/differentiation factor 15 OS=Homo sapiens OX=9606 GN=GDF15 PE=1 SV=3	44	5	34.1	733	0.435371	0.157556	0.311925	0.322195	-0.593014	-0.898473	-1.23359	-0.910043	-0.432261	-0.999342	-0.422144	-0.750311	-0.244724	NaN	-0.0842075	-0.773572	-0.347445	NaN	-0.833631	-0.179836	-0.0349026	0.310584	-0.746298	0.107494	NaN	-0.214419	-0.150038	0.595965	1.16718	-0.023963	0.843944	0.343478	NaN	0.560001	0.564866	-0.898669	NaN	-0.743657	-0.102069	0.372686	0.974195	1.02251	1.41308
Q01995	TAGLN	Transgelin OS=Homo sapiens OX=9606 GN=TAGLN PE=1 SV=4	63	6	22.6	82	0.669472	0.00197631	0.700394	0.00105084	-0.331441	0.0863743	0.189944	-0.402714	-0.17513	-0.405391	-0.596926	0.0218039	-0.0775652	-0.0344028	0.372414	NaN	1.60515	1.10003	0.189732	-0.113018	0.126514	0.450613	0.0809641	0.429689	0.513735	0.712265	0.915491	-1.16714	-0.587224	-0.287038	-1.11041	-0.853456	-0.824996	-0.201901	-0.722706	-0.565175	-0.972092	-0.994459	NaN	-0.384483	0.0141954	-0.0833993	-0.193486
O15067	PFAS	Phosphoribosylformylglycinamidine synthase OS=Homo sapiens OX=9606 GN=PFAS PE=1 SV=4	99	15	144.6	1055	0.17057	0.413208	0.119392	0.595318	-0.112567	-0.604955	-0.991518	-1.33105	0.142421	0.115211	0.373371	0.154968	0.317919	0.38072	0.355251	-0.179217	-0.220919	-0.201658	-0.23353	-0.0198393	0.370279	0.151925	0.19653	0.325138	-0.394613	0.34927	0.289195	-0.0248442	-0.398689	-0.662323	-0.792807	0.337358	0.15959	-0.0599976	0.190404	0.390676	0.310795	0.295661	0.294641	-0.150798	-0.233684	-0.246218	-0.206408
Q96JE9	MAP6	Microtubule-associated protein 6 OS=Homo sapiens OX=9606 GN=MAP6 PE=1 SV=2	19	4	86.5	24	0.224349	0.419596	0.257981	0.366168	-1.62093	-1.01305	-1.74364	NaN	0.216266	0.13538	-0.392918	-0.431235	0.290223	0.0921316	0.0940523	NaN	-0.823195	-0.8282	NaN	-0.201395	0.106807	-0.732847	NaN	-0.0168505	0.960093	-0.224214	-0.157406	-0.352332	-0.710557	-0.552876	-0.780653	-0.175323	-0.186139	-0.674171	-0.532318	-0.358797	-0.218228	NaN	NaN	-0.0789528	-0.202717	-0.208585	NaN
Q8NC51	SERBP1	SERPINE1 mRNA-binding protein 1 OS=Homo sapiens OX=9606 GN=SERBP1 PE=1 SV=2	428	15	44.9	7330	0.160023	0.5349	-0.0198307	0.948343	-0.719515	-0.604107	-0.994722	-2.15779	0.367193	0.125353	0.510229	-0.255104	0.706366	0.361105	0.626038	0.770353	0.0653648	-0.377722	-0.303877	0.281384	0.0092926	0.0248165	0.0150604	0.185205	0.564598	0.136997	-8.2e-05	0.122362	-0.203032	-0.0149307	-0.497564	0.697037	0.663666	0.324318	0.180161	0.540806	0.342289	0.273928	-0.00531578	0.298624	-0.0230026	0.334173	-0.164206
Q9Y3B8	REXO2	Oligoribonuclease, mitochondrial OS=Homo sapiens OX=9606 GN=REXO2 PE=1 SV=3	15	3	26.8	60	0.102658	0.72941	-0.0316756	0.927271	-0.219267	0.0855637	2.11309	-0.815742	-0.327346	0.0647936	-0.657595	-0.270759	0.542006	0.388401	0.560512	NaN	0.630827	0.420575	0.785657	-0.138861	-0.155506	0.0110207	-0.32667	0.327044	0.277409	0.548298	0.213101	-0.543982	0.346339	1.65531	-0.28648	-0.344928	-0.631541	-0.720957	-0.374156	-0.47885	-0.641344	-0.627114	NaN	-0.515412	-0.0656376	-0.418753	-0.0891781
Q14204	DYNC1H1	Cytoplasmic dynein 1 heavy chain 1 OS=Homo sapiens OX=9606 GN=DYNC1H1 PE=1 SV=5	200	52	532.1	1078	0.482582	0.0225671	0.649676	0.00214765	-0.821634	-0.759323	-0.529831	-1.67701	-0.840603	-0.980992	-0.912532	-0.705261	0.075634	0.014657	-0.686685	0.786768	-0.267702	0.139494	-0.252182	-0.203496	-0.488978	-0.331103	-0.336967	0.580524	-0.0558224	0.0846453	-0.0104141	-0.12935	-0.990669	-0.49261	-0.75366	-0.192263	-0.655499	-0.641738	-0.371243	-0.846096	-1.40225	-0.9753	-0.480653	0.378172	-0.0534315	-0.310437	-0.219509
P30044	PRDX5	Peroxiredoxin-5, mitochondrial OS=Homo sapiens OX=9606 GN=PRDX5 PE=1 SV=4	168	9	22.1	3728	0.82959	0.000411896	0.650948	0.00250365	-0.596341	-0.432586	-0.963919	-1.32287	-0.0216703	0.0883474	-0.213398	-0.106691	-0.68344	-0.734016	-0.879341	-0.336548	0.665009	0.56501	1.33553	0.866742	0.104574	0.380782	0.276835	-0.0996685	-0.457312	-0.0608873	-0.136718	0.389367	-0.0421591	-0.194016	-0.16678	-0.0376511	-0.241014	0.0707207	0.55715	-0.253033	-0.823294	-0.626201	-0.401542	0.877316	0.631759	0.143198	0.369902
X6R4W8	ZNF207	Zinc finger protein 207 OS=Homo sapiens OX=9606 GN=ZNF207 PE=1 SV=1	110	4	52.6	1976	0.164154	0.360501	0.0657294	0.744651	-0.502159	-0.213655	-1.06742	-0.684688	0.273758	0.13302	0.301399	0.155472	0.383705	0.392757	0.417336	0.252826	-0.171999	-0.157652	-0.372362	0.452624	0.345982	0.132362	0.188383	0.242821	0.669905	0.195177	0.135944	0.0822239	-0.27791	-0.174153	0.102882	0.343819	0.388924	0.0855198	0.186352	0.574787	0.563704	0.276722	0.174609	0.334335	0.0224094	0.329436	-0.387835
A2A274	ACO2	Aconitase 2 OS=Homo sapiens OX=9606 GN=ACO2 PE=1 SV=1	100	16	87.8	1328	0.481014	0.00294036	0.352708	0.0197281	-0.48073	-0.620316	-1.07727	-0.452465	-0.506636	-0.302188	-0.576909	-0.596979	-0.399845	-0.514268	-0.857899	0.136052	-0.0928936	0.439878	0.0860271	-0.157815	-0.0213461	-0.165142	0.303276	-0.0366001	-0.515701	-0.124104	-0.153087	0.247487	-0.1473	-0.365808	-0.499764	0.281078	-0.326035	-0.0972652	0.131723	-0.36245	-0.739075	-0.303855	-0.336638	0.225444	-0.265122	-0.280351	0.513482
Q9H0R8	GABARAPL1	Gamma-aminobutyric acid receptor-associated protein-like 1 OS=Homo sapiens OX=9606 GN=GABARAPL1 PE=1 SV=1	66	1	14	374	0.315543	0.19844	0.104485	0.705541	NaN	-0.570019	NaN	-1.09337	0.19464	-0.0514517	NaN	0.142225	0.25184	0.0163946	NaN	NaN	-0.507819	0.060194	0.00454044	NaN	0.207932	NaN	-0.169808	0.0819283	1.23435	NaN	0.344751	NaN	-0.355846	NaN	-0.22543	0.00780487	0.106489	NaN	-0.180455	-0.065815	0.0340185	-0.368761	NaN	NaN	-0.383612	NaN	0.0716963
P40926	MDH2	Malate dehydrogenase, mitochondrial OS=Homo sapiens OX=9606 GN=MDH2 PE=1 SV=3	348	18	35.5	6168	0.350087	0.0905537	0.301585	0.141751	-0.536684	-0.448053	-0.988624	-1.10387	-0.833454	-0.457592	-0.702942	-0.577217	-0.181593	0.0118809	-0.2005	0.213453	0.484751	0.769373	0.449169	-0.291304	-0.348364	-0.377432	-0.344564	-0.180098	-1.02753	-0.2997	-0.30476	0.229626	0.0728683	0.102976	-0.265377	0.313007	-0.0916195	0.367785	0.6394	-0.585417	-0.771149	-0.515474	-0.489021	0.20117	0.148647	-0.13726	0.331116
Q13045	FLII	Protein flightless-1 homolog OS=Homo sapiens OX=9606 GN=FLII PE=1 SV=2	17	1	144.7	0	0.449255	0.141398	0.0407935	0.9138	-1.4405	-0.59184	-0.933939	-1.6287	-0.518053	NaN	-0.37389	NaN	0.136232	-0.353953	-0.507699	-0.82512	0.204934	0.224177	-0.454847	-0.449643	NaN	-1.07233	-0.289371	-0.489232	0.360693	-0.324797	NaN	-0.668252	NaN	-0.525101	NaN	-0.994637	-0.655975	-0.742664	NaN	0.967265	0.320295	1.02701	0.23473	-0.195362	-0.317335	0.0324993	-0.503542
P05141	SLC25A5	ADP/ATP translocase 2 OS=Homo sapiens OX=9606 GN=SLC25A5 PE=1 SV=7	152	3	32.8	860	0.590242	0.128533	0.529756	0.175511	0.0230312	-1.16305	-1.0304	-1.49758	-1.07804	-1.33821	-2.05648	-1.20879	0.517774	-0.00872421	-0.87112	1.13301	0.176371	0.324442	0.655058	-0.409461	-0.602744	-0.559566	-0.662287	0.833127	-0.980571	0.174994	-0.320398	1.08617	-0.0694695	-0.134706	-0.484787	0.533374	-0.0253248	-0.80759	-0.36009	-2.24912	-0.484729	-1.30527	-0.866993	1.69271	0.708061	-0.162442	0.918772
P08238	HSP90AB1	Heat shock protein HSP 90-beta OS=Homo sapiens OX=9606 GN=HSP90AB1 PE=1 SV=4	2358	26	83.2	46329	0.419557	0.0615693	0.628329	0.00516868	-0.893381	-0.728306	-1.19	-1.5453	-0.56662	-0.315996	-0.0325222	-0.608797	0.27635	0.0033989	-0.566704	0.870022	0.401199	0.265062	0.197874	-0.0739708	-0.195995	-0.0695152	-0.126461	0.343435	-0.830725	0.0197639	-0.171907	0.215252	-0.247631	-0.0123768	-0.555344	-0.137594	-0.418884	-0.628901	-0.440226	-0.926737	-0.798193	-0.879971	-0.530468	0.700497	0.50284	0.387058	0.249355
P21810	BGN	Biglycan OS=Homo sapiens OX=9606 GN=BGN PE=1 SV=2	35	5	41.6	615	-0.0203006	0.949683	0.355273	0.221791	1.02152	0.0963497	0.311963	-0.292976	NaN	0.0565615	NaN	-0.799249	NaN	-0.346451	NaN	-1.0466	-0.0211325	-0.481918	-0.266254	-0.416592	0.0280972	0.0981989	0.239106	NaN	-0.506715	NaN	0.0207634	0.402879	0.643695	0.267605	0.54959	NaN	-0.572898	NaN	-0.235237	-0.431268	-0.483589	-0.734516	-0.504665	0.0301208	0.619063	0.851581	0.793015
P63172	DYNLT1	Dynein light chain Tctex-type 1 OS=Homo sapiens OX=9606 GN=DYNLT1 PE=1 SV=1	51	2	12.4	652	-0.0646733	0.821563	0.553515	0.041405	-0.392729	-0.723118	0.0824833	-0.472429	-0.222374	-0.210482	-0.340271	-0.770144	0.791926	0.938551	-0.386115	1.5963	-0.121174	0.355358	0.247516	0.037858	-0.265871	-0.480507	-0.432635	0.907935	-0.945796	0.0941105	-0.20757	0.519919	-0.262917	-0.334017	-0.491186	0.116553	-0.384447	-0.697062	-0.55791	-1.40869	-1.1442	-1.10838	-0.430024	0.88036	0.0206947	-0.432367	0.081069
P29401	TKT	Transketolase OS=Homo sapiens OX=9606 GN=TKT PE=1 SV=3	1362	28	67.8	22541	0.39315	0.0521506	0.23737	0.240544	-1.18948	-0.596533	-1.26649	-1.96364	-0.230171	0.114944	0.143316	-0.224026	-0.156242	0.00513458	-0.104397	-0.32909	-0.463438	0.465075	0.125694	-0.046566	0.0090332	-0.0138569	-0.0331306	-0.00338554	-0.905121	-0.026392	-0.0968761	0.0416775	-0.107149	0.16198	-0.133041	0.0166283	-0.161135	-0.127878	0.00244141	0.157862	-0.0234051	-0.162746	-0.12244	0.346252	0.396654	0.105854	-0.125601
P35244	RPA3	Replication protein A 14 kDa subunit OS=Homo sapiens OX=9606 GN=RPA3 PE=1 SV=1	32	2	13.6	56	0.392732	0.0544328	0.484984	0.0154757	-0.0705957	-0.174025	-0.506543	0.0226164	-0.412496	-0.525482	-0.265024	-0.658705	0.671324	-0.027688	-0.552044	0.958864	0.32379	0.426272	0.414544	0.663225	0.023284	0.177676	0.348281	0.736554	-0.587529	0.152975	0.229501	0.690141	-0.0223761	0.153391	-0.170547	0.335412	-0.0691309	-0.554203	-0.0342693	-0.0820646	-0.571996	-0.229621	-0.114742	1.11884	0.938854	0.559011	0.749748
E9PGC8	MAP1A	Microtubule associated protein 1A OS=Homo sapiens OX=9606 GN=MAP1A PE=1 SV=1	176	18	331.1	2190	0.408684	0.0680756	0.361609	0.101617	-1.42181	-0.400024	-1.35845	-1.44268	0.250014	0.131468	0.22328	0.156431	-0.121637	-0.114818	0.0420218	-0.0407381	0.831517	0.405935	-0.546391	0.47092	0.0738735	-0.108377	0.0552711	-0.227488	0.473084	-0.622376	-0.0659647	-0.201716	-0.491455	-0.216021	-0.41256	-0.207978	0.0236855	0.081069	-0.308898	-0.272713	-0.348792	-0.533028	-0.414103	0.464986	0.283326	0.122194	-0.361549
O60220	TIMM8A	Mitochondrial import inner membrane translocase subunit Tim8 A OS=Homo sapiens OX=9606 GN=TIMM8A PE=1 SV=1	32	3	11	299	0.305862	0.096973	0.0567893	0.782359	-0.391319	0.0543127	-0.500327	-1.02906	NaN	0.22215	0.204513	0.102111	NaN	0.388494	0.314543	0.495661	0.395741	0.503605	0.395002	0.509532	0.139777	0.299659	-0.0258102	NaN	0.610478	0.235388	-0.143676	0.691706	0.516982	0.461181	0.450761	NaN	0.197343	0.0899811	-0.0164967	0.545487	0.436861	0.215212	0.207755	0.820412	0.76818	0.836861	0.369968
P48201	ATP5MC3	ATP synthase F(0) complex subunit C3, mitochondrial OS=Homo sapiens OX=9606 GN=ATP5MC3 PE=1 SV=1	42	1	14.7	51	0.725016	0.109252	0.715184	0.110797	-0.575723	-0.929706	-1.79263	-2.15793	-1.13096	-1.26396	-2.27277	-1.96517	0.470165	0.0927439	-1.10016	1.71339	0.524405	1.02292	0.874222	-0.316298	-0.400109	-0.941163	-1.50735	0.835424	-1.29682	-0.18376	-0.639597	0.437796	-0.538917	-0.807985	-1.20378	0.547609	-0.134459	-1.24934	-0.401538	-2.00238	-2.24618	-1.80838	-0.703272	1.23918	0.0143747	-0.412865	0.0718889
P13489	RNH1	Ribonuclease inhibitor OS=Homo sapiens OX=9606 GN=RNH1 PE=1 SV=2	124	13	49.9	3599	0.722908	5.40214e-05	0.5785	0.000435577	-0.246447	-0.593174	-0.908923	-0.879883	-0.383297	-0.0415878	-0.142544	-0.468086	-0.589067	-0.849722	-1.24483	-0.26396	0.47313	0.278856	0.669591	0.549633	0.152088	0.45322	0.0724354	-0.0844002	-0.349773	-0.20781	-0.115549	-0.124546	-0.377834	-0.255841	-0.524508	-0.623843	-0.693679	-0.999997	-0.698419	-0.561126	-0.733872	-0.761796	-0.373596	0.302275	0.199529	-0.104065	-0.0601645
A0A2R8YD14	RPS24	40S ribosomal protein S24 OS=Homo sapiens OX=9606 GN=RPS24 PE=1 SV=1	51	5	19.2	120	0.622499	0.0876878	0.91931	0.0108908	-0.827026	-0.915031	-1.71012	-1.97418	-1.04023	-0.701894	-0.579479	-1.40315	0.526243	0.110242	-0.804868	1.34041	0.706243	0.499618	0.4118	-0.266612	-0.00133419	-0.241908	-0.661815	0.645382	-1.39069	-0.0933857	-0.0739708	0.303232	-0.197218	-0.398206	-0.937696	0.312021	-0.467093	-1.14615	-0.360121	-2.09964	-2.00541	-1.46534	-0.506061	0.925204	1.00552	0.121879	0.269529
A0A8V8TNX9	PKM	Pyruvate kinase OS=Homo sapiens OX=9606 GN=PKM PE=1 SV=1	1895	2	65.8	30488	0.210458	0.160028	0.660712	5.27769e-05	-0.545976	-0.47661	-0.096323	-0.242091	-0.093873	-0.312482	0.191056	-0.226307	-0.0245447	0.0269117	-0.396955	0.213757	0.823437	0.122543	0.262375	0.0106659	0.0891266	0.0811424	-0.077939	-0.113765	-0.514523	0.144395	-0.33057	0.185747	-0.471642	-0.415558	-0.485042	0.107506	-0.326465	-0.371945	0.115488	-0.288335	-0.575487	-0.292131	-0.22767	0.709941	0.696953	0.311872	0.295417
Q9Y570	PPME1	Protein phosphatase methylesterase 1 OS=Homo sapiens OX=9606 GN=PPME1 PE=1 SV=3	51	5	42.3	975	0.750156	0.000289203	0.66204	0.000546877	-0.519924	-0.887563	-1.43019	-0.949242	-0.471406	-0.361835	-0.251187	-0.47528	-0.113868	-0.428117	-0.553547	0.142398	0.970275	0.838799	0.269162	0.533409	-0.113583	0.262797	-0.00319481	0.319598	-0.705477	-0.0695496	0.1747	-0.0639448	-0.335668	-0.342743	-0.641844	0.135985	-0.172826	-0.298389	0.0475731	-0.390295	-0.560176	-0.579418	-0.381061	0.698587	0.619982	0.329428	0.192692
Q13310	PABPC4	Polyadenylate-binding protein 4 OS=Homo sapiens OX=9606 GN=PABPC4 PE=1 SV=1	184	10	70.7	2694	0.397363	0.0922125	0.437667	0.0605052	-1.10416	-1.11327	-1.29682	-1.73757	-0.530163	-0.442989	-0.240929	-0.487288	0.314034	0.117087	-0.109366	0.786423	-0.0573406	-0.129107	-0.2651	-0.0607748	-0.170152	-0.46293	-0.437027	0.349562	0.0030613	0.187398	0.0554724	0.0411568	-0.765302	-0.787083	-0.840285	0.221753	0.0899076	-0.175775	-0.0859127	-0.829349	-0.606312	-0.985135	-0.453241	0.452006	-0.145093	-0.214381	-0.089613
P02462	COL4A1	Collagen alpha-1(IV) chain OS=Homo sapiens OX=9606 GN=COL4A1 PE=1 SV=4	16	3	160.5	154	-0.490511	0.0318842	-0.5516	0.0114945	0.847567	1.28242	0.885312	NaN	0.295006	-0.0666819	0.249564	0.559024	0.0215521	-0.101475	-0.0724611	-0.698659	-0.509716	-0.100639	NaN	-0.152264	-0.285815	0.15726	NaN	0.0453997	-0.294145	-0.335448	-0.320092	0.595373	0.559877	0.884688	1.06622	0.113377	0.0500517	0.413201	0.472606	0.0468369	0.226069	NaN	0.0465231	-0.0254087	0.453858	0.547091	NaN
Q96QK1	VPS35	Vacuolar protein sorting-associated protein 35 OS=Homo sapiens OX=9606 GN=VPS35 PE=1 SV=2	34	9	91.6	462	0.590318	0.0128927	0.742424	0.0015433	0.465559	-0.683332	-0.473452	-0.752252	-0.645012	0.0231018	NaN	-0.843081	0.0666933	-0.208524	NaN	0.173389	0.577639	0.558722	0.729423	0.231814	0.204789	0.340835	0.363977	-0.00565052	0.0422926	NaN	-0.0175686	0.234306	0.213531	-0.25335	-0.843258	-0.0573778	-0.147489	NaN	-0.51813	-1.18575	-0.736084	-0.958054	-0.279248	1.23035	0.911523	0.209782	0.347156
A0A7P0T936	MAPT	Microtubule-associated protein OS=Homo sapiens OX=9606 GN=MAPT PE=1 SV=1	226	1	44.1	3097	0.365615	0.373711	0.229739	0.598041	-1.48026	-1.23521	-1.32885	NaN	0.214411	0.480707	NaN	NaN	-0.047822	-0.0446568	NaN	0.763144	-0.411123	1.25537	NaN	0.066226	-0.386203	-0.945765	NaN	0.123958	0.513122	NaN	NaN	-0.549833	-0.526992	-1.4207	NaN	-0.591039	-0.804817	NaN	NaN	0.334493	0.500455	NaN	-0.738147	-0.201153	-0.934507	-0.810486	NaN
Q96JM3	CHAMP1	Chromosome alignment-maintaining phosphoprotein 1 OS=Homo sapiens OX=9606 GN=CHAMP1 PE=1 SV=2	16	4	89	100	0.457106	0.125574	0.388409	0.19366	NaN	-0.00288582	NaN	-1.68446	0.359418	-0.0652523	NaN	-0.884913	0.241573	0.110622	NaN	0.101838	0.0411053	0.0995522	-0.338777	NaN	0.313875	NaN	0.0944071	0.617128	0.919326	NaN	0.0861712	NaN	-0.168777	NaN	-1.027	0.17992	0.298539	NaN	-0.603194	0.673951	0.186198	-0.46656	0.0976915	NaN	0.115788	NaN	-0.167313
A0A0A0MRI2	SNX6	Sorting nexin OS=Homo sapiens OX=9606 GN=SNX6 PE=1 SV=1	16	5	47.8	112	0.437614	0.0552497	0.699578	0.00315398	0.492622	-0.0779009	NaN	-1.34706	-0.286555	NaN	0.0133867	-0.600662	0.117028	-0.218097	-0.00820446	NaN	-0.133512	0.46209	0.477486	0.290905	NaN	NaN	0.280309	0.286148	-0.439624	0.551938	0.247335	0.202781	NaN	NaN	-0.727658	0.0341606	-0.156999	-0.29052	-0.29806	-0.458158	-0.937483	-1.051	NaN	0.479676	0.0102224	NaN	0.518416
Q99969	RARRES2	Retinoic acid receptor responder protein 2 OS=Homo sapiens OX=9606 GN=RARRES2 PE=1 SV=1	72	5	18.6	1049	-0.427864	0.146438	-0.736859	0.0123593	1.62428	1.06511	-0.678958	-0.704162	0.00538635	-0.829198	-0.816009	0.157472	0.668216	0.685898	0.661977	0.226262	-0.562783	-0.701555	-0.712479	-0.466279	-0.410056	-0.173859	-0.549303	0.124363	0.325341	0.106902	0.207297	0.893833	0.791912	0.446228	0.8263	1.17921	1.48509	0.975944	1.23824	-0.459502	-0.379944	-0.671608	0.460851	-0.19452	-0.120695	-0.0571165	0.348221
P55060	CSE1L	Exportin-2 OS=Homo sapiens OX=9606 GN=CSE1L PE=1 SV=3	99	16	110.3	1605	0.545949	0.0229901	0.78383	0.00120324	-0.463685	-0.610182	-1.32455	-1.05466	-0.785782	-0.401178	-0.586107	-0.842169	0.560785	0.0310125	-0.687456	0.883157	0.120341	0.45186	0.350293	0.214732	-0.229239	0.0972233	-0.239743	0.759926	-0.703719	0.242202	0.100816	0.3581	-0.436636	-0.36679	-0.591754	-0.157793	-0.322451	-0.770338	-0.600986	-0.922187	-1.13431	-1.13795	-0.581322	0.896942	0.693078	0.553121	0.3827
P20908	COL5A1	Collagen alpha-1(V) chain OS=Homo sapiens OX=9606 GN=COL5A1 PE=1 SV=3	252	19	183.4	3470	-0.0617512	0.875449	-0.185408	0.643791	0.328382	-0.052557	1.21373	1.15356	0.59963	1.67219	0.0289135	-0.913207	-1.40768	-1.01023	-1.1789	-1.48052	-0.211256	-1.43073	-0.0224962	0.20118	-0.366058	1.50994	-0.0598516	-1.03401	-0.645627	0.54455	-0.124371	-0.882002	-0.239645	-1.08729	-1.04874	-1.50411	-1.2802	-1.19032	-1.11953	-0.840945	0.141312	-0.333302	-0.302555	-0.920809	-1.11172	-0.294245	-0.433876
Q9ULV4	CORO1C	Coronin-1C OS=Homo sapiens OX=9606 GN=CORO1C PE=1 SV=1	328	18	53.2	3236	0.616524	0.00160263	0.375852	0.0375847	-0.631329	-0.893297	-1.5273	-1.49835	-0.052784	0.184425	0.15625	-0.408817	-0.550508	-0.351358	-0.637075	-0.384169	-0.0567265	0.0404205	-0.0522442	0.177116	0.229979	0.0806236	0.326128	-0.100721	0.108952	-0.024168	0.00761795	-0.188704	-0.706095	-0.600577	-0.807077	-0.365833	-0.557865	-0.701693	-0.53002	0.0691795	-0.15317	-0.198006	0.0747719	0.0132561	0.0178852	-0.0991249	-0.137316
Q9BUJ2	HNRNPUL1	Heterogeneous nuclear ribonucleoprotein U-like protein 1 OS=Homo sapiens OX=9606 GN=HNRNPUL1 PE=1 SV=2	25	5	95.7	150	0.53302	0.0723869	0.581823	0.0467639	-1.13243	-0.942855	NaN	-0.52389	-0.752719	-1.10068	-0.693654	-0.896708	0.313504	0.112604	-0.371436	0.779884	0.277223	0.544856	0.427969	-0.662041	-0.472869	NaN	0.0876894	0.71412	-0.603919	0.230961	0.0513163	0.787478	-0.919948	NaN	-0.959253	0.303137	-0.104123	-0.633317	-0.455546	-1.5125	-0.929513	-0.226768	-0.105795	1.19362	0.444893	NaN	0.00473118
E9PAV3	NACA	Nascent polypeptide-associated complex subunit alpha, muscle-specific form OS=Homo sapiens OX=9606 GN=NACA PE=1 SV=1	128	7	205.3	2317	0.335639	0.25276	0.495935	0.0902124	-0.818471	-0.738526	-1.42424	-0.852592	-0.103899	-0.429164	0.00740242	-0.815804	1.19746	0.684546	0.94892	1.6246	0.310397	0.0801477	-0.0543404	0.225186	0.164149	-0.113825	0.129187	0.492014	0.665045	0.571188	0.563087	0.0265436	-0.499349	-0.499536	-0.833416	0.666809	0.376373	0.525376	0.626165	0.280847	-0.554677	-0.56217	-0.703077	0.400783	0.330152	0.315578	0.305012
P61160	ACTR2	Actin-related protein 2 OS=Homo sapiens OX=9606 GN=ACTR2 PE=1 SV=1	47	7	44.7	990	0.591449	0.000388687	0.53186	0.000597575	-0.935559	-0.415895	-0.898358	-1.02572	-0.239393	-0.0961351	0.139895	-0.57172	-0.188972	-0.136436	-0.465255	0.143903	0.428309	0.478456	0.431782	0.178244	0.0969896	0.187716	0.221137	0.269741	-0.315562	0.121797	0.108488	-0.211002	-0.166475	-0.172441	-0.894701	-0.0317993	-0.220897	-0.116378	-0.259956	-0.276846	-0.221213	-0.713162	-0.531752	0.252103	0.272169	0.0660696	0.160913
P22059	OSBP	Oxysterol-binding protein 1 OS=Homo sapiens OX=9606 GN=OSBP PE=1 SV=1	17	2	89.4	232	0.420536	0.109216	0.321921	0.222833	0.0223408	-0.00689125	NaN	0.0755739	-0.018404	0.680681	-0.0736179	-0.231821	0.586486	0.343362	0.25001	-0.179504	0.587043	0.673831	0.133545	1.91656	0.307911	NaN	0.490208	0.513651	0.615265	0.232462	0.051445	1.93446	-0.322236	NaN	-0.62149	0.464975	-0.325462	0.302563	-0.0640755	-0.0186005	0.245223	-0.503408	0.719266	0.743314	0.846152	NaN	0.26018
Q13263	TRIM28	Transcription intermediary factor 1-beta OS=Homo sapiens OX=9606 GN=TRIM28 PE=1 SV=5	196	22	88.5	2240	0.562486	0.0177451	0.634158	0.006242	-0.528671	-0.260458	-0.596584	-1.23136	-0.790001	-0.551531	-0.885886	-0.922905	0.386223	0.135447	-0.674969	1.18054	0.130316	0.4664	0.32386	0.239908	0.0019455	-0.0910416	0.0247097	0.665947	-0.031311	0.178047	-0.0665703	0.592659	-0.277762	-0.161308	-0.495852	0.14023	-0.211576	-0.972224	-0.578745	-0.575171	-0.349892	-0.57187	-0.00520897	1.2085	0.633371	0.405119	0.754755
P55263	ADK	Adenosine kinase OS=Homo sapiens OX=9606 GN=ADK PE=1 SV=2	31	1	40.5	412	0.788905	0.0119435	0.799383	0.00811285	-0.46479	-0.653553	-2.40037	-1.17366	-0.300947	-0.155993	-0.315824	-0.633741	0.725649	0.453316	-0.0657444	1.04362	0.460549	0.861403	1.10138	0.594769	0.431758	0.542514	0.107229	0.96153	-0.858039	0.560441	0.300887	0.182755	-0.399433	-0.586016	-0.910576	0.221913	0.132324	0.00814056	-0.131378	-1.01478	-1.1971	-0.94381	-0.498866	0.943392	0.774705	-0.0857439	0.139339
P11047	LAMC1	Laminin subunit gamma-1 OS=Homo sapiens OX=9606 GN=LAMC1 PE=1 SV=3	645	32	177.5	7432	0.420472	0.0877928	0.251673	0.313716	0.0743103	-0.225245	-0.0896053	-0.73876	-0.117325	0.410513	0.170612	0.281101	-0.798752	-0.207714	-0.410898	-1.18219	0.551353	1.12455	1.4533	-0.345181	-0.21731	0.0385685	0.299715	0.157024	-0.769556	0.164415	-0.429483	-0.104563	0.458103	-0.347479	-0.0545559	-0.130627	0.0232849	0.637671	0.464895	-0.276653	0.595234	-0.448656	0.0355949	-0.283009	0.740879	0.0493851	-0.103529
P31153	MAT2A	S-adenosylmethionine synthase isoform type-2 OS=Homo sapiens OX=9606 GN=MAT2A PE=1 SV=1	117	14	43.6	2006	0.426176	0.0249776	0.283366	0.128595	-0.995287	-0.720136	-1.04669	-1.00792	-0.272247	-0.133413	0.230644	-0.240542	0.00449181	0.12653	0.0340872	-0.0855055	-0.170562	0.116584	-0.0285559	0.260062	0.234571	-0.263062	0.363688	0.0922794	-0.107364	0.261047	0.165432	-0.0942783	-0.52799	-0.555497	-0.47378	0.00268555	-0.138775	-0.292173	-0.0920734	0.755756	0.465944	0.501522	0.159822	0.386056	0.0969067	-0.0721951	-0.0309858
P52926	HMGA2	High mobility group protein HMGI-C OS=Homo sapiens OX=9606 GN=HMGA2 PE=1 SV=1	45	4	11.8	194	0.628563	0.0859744	0.616717	0.0880764	-1.13132	-1.01986	-0.906446	-1.79335	-0.344544	-0.0741901	-0.0243187	-0.828474	0.46696	-0.441534	-0.614726	0.911688	-0.478555	1.0911	-0.153161	0.397602	-0.621874	0.0805149	0.716678	0.694736	-0.130323	-0.208456	0.209164	-0.47308	-0.54891	-0.788563	-1.79646	0.401109	-0.23415	-1.48132	-0.298959	0.887768	0.382389	-0.151296	-0.428038	0.169123	-0.337308	-0.532186	-0.487112
O15511	ARPC5	Actin-related protein 2/3 complex subunit 5 OS=Homo sapiens OX=9606 GN=ARPC5 PE=1 SV=3	17	6	16.3	121	0.172763	0.458984	0.663092	0.00398302	-0.908625	0.330952	NaN	NaN	0.0892401	-0.0911474	NaN	-0.020402	0.374704	-0.241781	NaN	0.756873	0.497577	0.0161457	NaN	0.497038	-0.0114174	NaN	NaN	0.360092	-0.0594492	NaN	0.162941	-0.257132	-0.839702	NaN	-0.684684	0.0837479	-0.492898	NaN	0.108595	-0.195483	-0.616476	NaN	0.0162535	0.177157	0.765433	NaN	NaN
V9GYM3	APOA2	Apolipoprotein A-II OS=Homo sapiens OX=9606 GN=APOA2 PE=1 SV=1	65	4	14.9	629	0.366347	0.17369	-0.0200159	0.951464	1.03698	0.820496	1.12685	1.10066	1.68843	-0.408854	-0.448092	0.412409	0.0991335	-0.0708342	0.152857	-0.768497	0.192418	0.585126	1.90801	0.294313	0.402811	0.960142	0.462426	0.433518	0.437908	0.864633	1.83492	0.540862	0.987586	0.469275	0.824792	-0.0987339	-0.269856	0.131196	0.159749	0.0350437	0.0767164	0.0300999	0.22322	0.0107164	0.451072	0.52664	0.540399
P46976	GYG1	Glycogenin-1 OS=Homo sapiens OX=9606 GN=GYG1 PE=1 SV=4	45	5	39.4	239	0.434123	0.0224769	0.0623329	0.769163	0.0892687	-0.286783	-0.510673	-0.269653	-0.127578	0.203546	0.0149698	0.0168362	-0.152421	-0.43057	-0.415189	-0.691439	1.38223	0.463199	0.301252	0.29022	0.501019	0.713854	-0.167885	-0.167065	-0.591273	-0.234076	-0.062499	0.090374	-0.187999	0.18909	-0.162732	0.15225	-0.060812	-0.0281477	0.218433	-0.282173	-0.380569	-0.405509	0.328908	0.169857	-0.232075	0.0567961	-0.254798
P61224	RAP1B	Ras-related protein Rap-1b OS=Homo sapiens OX=9606 GN=RAP1B PE=1 SV=1	81	5	20.8	487	0.589712	0.0125961	0.582977	0.0101929	-0.640701	-0.89783	-1.17618	-0.999922	-0.606245	-0.0427895	-1.10553	-0.664595	0.114164	0.269828	-0.817236	0.995173	0.265838	0.713039	0.677659	-0.228402	-0.0085125	0.0365295	-0.21823	0.647199	-0.779859	0.307553	-0.0335264	0.169082	-0.360926	-0.547673	-0.474554	-0.0801182	-0.368471	-0.622111	-0.258185	-0.861325	-0.906626	-0.685704	-0.183158	0.469854	0.100519	-0.335054	0.111852
A0A9L9PXM7	PRKAR2A	Protein kinase cAMP-dependent type II regulatory subunit alpha OS=Homo sapiens OX=9606 GN=PRKAR2A PE=1 SV=1	70	10	51.7	1767	0.566486	0.00700119	0.34138	0.086867	-0.8414	-0.7079	-0.866575	-2.04893	0.0462894	0.278668	-0.16396	-0.145728	-0.189861	-0.0948296	-0.539972	-0.081686	0.40668	0.235342	0.275155	0.165169	0.230437	0.293244	0.0514221	0.0775108	-0.101088	-0.222322	-0.0897684	-0.252624	-0.567074	-0.588303	-0.78766	0.0880575	0.0697393	-0.180636	0.114072	0.0654459	-0.107419	-0.34921	-0.101888	0.136366	0.159534	-0.0126238	-0.376927
P46060	RANGAP1	Ran GTPase-activating protein 1 OS=Homo sapiens OX=9606 GN=RANGAP1 PE=1 SV=1	16	2	63.5	196	0.643432	0.00703115	0.667194	0.00553422	-0.769549	-0.414335	-0.934425	-1.91357	-0.174049	-0.209785	-0.126811	NaN	0.492689	0.120202	-0.324221	NaN	0.34324	0.337185	0.0802469	0.491917	0.102362	0.0900517	-0.0980701	0.552427	0.0413637	0.239737	NaN	0.243135	-0.587032	-0.411396	NaN	-0.00684452	-0.219661	-0.711636	NaN	-0.168438	-0.364544	-0.682694	NaN	0.860076	0.310906	0.315079	-0.0185232
Q14011	CIRBP	Cold-inducible RNA-binding protein OS=Homo sapiens OX=9606 GN=CIRBP PE=1 SV=1	108	7	18.6	2817	0.750802	0.00368593	0.151642	0.564693	-0.249892	-0.371079	-1.25728	-1.34461	0.12771	-0.123251	0.0547886	-0.300006	-0.641407	-0.666033	-0.539597	-0.422053	0.492436	0.308348	0.592416	0.523196	-0.0962505	0.247269	0.164145	0.0653858	0.430565	0.131192	0.145138	-0.0913486	-0.171558	-0.347384	-0.400316	1.20493	1.05925	1.25616	0.961968	0.0038681	0.201799	-0.370268	0.153545	0.635065	0.141048	0.350248	-0.125017
O14561	NDUFAB1	Acyl carrier protein, mitochondrial OS=Homo sapiens OX=9606 GN=NDUFAB1 PE=1 SV=3	56	2	17.4	608	0.210692	0.160028	0.0400788	0.820016	0.355143	0.282101	-0.204576	0.360216	-0.0508442	-0.110828	-0.113076	-0.331874	0.124404	-0.235946	0.133001	0.127251	0.332578	0.936977	0.893394	0.453703	-0.110526	0.289893	0.253458	0.0099268	-0.405635	0.160316	-0.189421	0.271753	0.221231	0.615853	0.00276756	0.307457	-0.0824356	0.401721	0.0873737	0.0730791	-0.258077	0.314919	0.328033	0.430636	0.187315	0.163449	0.514763
O95865	DDAH2	N(G),N(G)-dimethylarginine dimethylaminohydrolase 2 OS=Homo sapiens OX=9606 GN=DDAH2 PE=1 SV=1	344	13	29.6	6451	0.466666	0.0109105	0.330752	0.0584146	0.175663	0.206093	-0.640804	-0.853889	0.384123	0.370113	0.273148	0.505129	-0.280905	-0.0699062	-0.283266	-0.215935	0.596479	0.938128	0.337479	0.913332	0.744211	0.590857	0.468622	0.120329	-0.29422	0.0880623	0.235483	0.106228	-0.414289	-0.26593	-0.357813	-0.1019	-0.303164	-0.313276	-0.117937	0.205908	-0.100027	-0.265331	0.0122356	0.292511	0.0211945	-0.00974083	-0.437515
Q14112	NID2	Nidogen-2 OS=Homo sapiens OX=9606 GN=NID2 PE=1 SV=3	447	25	151.2	6677	-0.255731	0.38079	-0.162795	0.60427	0.8141	0.0611076	1.74899	1.75819	-0.0664368	0.0741825	-0.0219994	0.0712662	-0.917706	-0.470081	-0.806053	-1.06025	0.376122	0.290863	0.670841	-0.16111	-0.499434	0.218683	0.0249214	-0.832428	-0.813604	-0.331636	-0.669718	-0.475929	-0.308954	-0.453663	-0.0505219	-0.558111	-0.00469208	-0.0159492	0.0386295	-0.684072	0.554428	-0.112349	0.411394	-0.56913	-0.544256	-0.460646	-0.0842514
P61457	PCBD1	Pterin-4-alpha-carbinolamine dehydratase OS=Homo sapiens OX=9606 GN=PCBD1 PE=1 SV=2	98	5	12	950	0.460331	0.0231413	0.326264	0.0981963	-0.683014	-0.451394	-1.44689	-1.1017	0.380355	-0.215183	0.0443878	-0.222924	0.575076	0.345562	0.44044	0.480548	0.651213	0.296747	0.462688	0.208428	0.0421562	-0.00476074	-0.0171137	0.19321	0.641293	0.440145	0.449469	-0.633347	-0.317172	-0.47992	-0.348205	-0.157056	-0.0829849	-0.142431	0.129299	-0.381775	-0.404889	-0.371532	-0.112912	-0.322186	-0.140276	0.119196	0.0380764
P05783	KRT18	Keratin, type I cytoskeletal 18 OS=Homo sapiens OX=9606 GN=KRT18 PE=1 SV=2	129	12	48	755	1.05113	0.0113419	0.524207	0.191993	-0.845405	-1.60773	-1.4207	-1.08136	0.259124	0.288544	0.122026	-0.186498	-0.170389	0.570658	-0.0510292	0.729425	-0.729356	0.066102	3.26309	0.716473	0.0997486	1.13947	0.0414705	0.373639	1.02412	0.831197	1.62588	-0.618747	-0.505589	-1.11993	-1.04218	-0.0537167	0.526828	-0.183578	0.137037	-1.51507	-2.05311	-1.01676	-1.17876	-0.505368	-0.130339	-0.306606	-0.429927
Q15811	ITSN1	Intersectin-1 OS=Homo sapiens OX=9606 GN=ITSN1 PE=1 SV=3	12	3	195.3	33	0.525042	0.0105713	0.369562	0.0717139	-1.15931	-0.726196	-1.23454	-1.05918	0.197824	0.166698	0.105874	NaN	-0.158035	-0.020484	-0.0669432	NaN	0.250445	-0.113744	0.00740147	0.262433	0.270948	0.207619	0.26371	0.178064	0.205682	-0.236435	NaN	-0.217941	-0.515569	-0.158155	NaN	0.00874424	0.265016	-0.198881	NaN	-0.112846	-0.285023	5.44e-05	NaN	0.350483	0.456141	0.37615	-0.119436
P50502	ST13	Hsc70-interacting protein OS=Homo sapiens OX=9606 GN=ST13 PE=1 SV=2	675	13	41.3	7249	0.309767	0.205628	0.178126	0.490573	-0.965593	-0.602661	-1.31729	-1.90017	0.493361	0.439949	0.334898	0.0766525	0.590748	0.412033	0.279093	0.659595	-0.0621777	-0.0884247	-0.124613	0.625956	0.584774	0.179935	0.144932	0.105307	0.56496	0.0659828	0.036377	-0.0844078	-0.443811	-0.185049	-0.581366	0.01614	0.107733	-0.297258	0.0342979	0.422287	0.280291	0.0491257	-0.00122643	0.260057	0.0232182	0.028017	-0.387476
Q8WU90	ZC3H15	Zinc finger CCCH domain-containing protein 15 OS=Homo sapiens OX=9606 GN=ZC3H15 PE=1 SV=1	13	3	48.6	290	0.746906	0.0119435	0.691306	0.0169166	0.314148	-0.655034	-1.59197	-1.87028	-0.0452337	-0.491302	NaN	NaN	0.291401	0.0269737	NaN	0.737227	0.399996	0.130835	0.237036	1.21191	0.266078	0.0510397	0.437698	0.318731	0.384757	NaN	NaN	-0.241262	-0.492378	-0.548562	NaN	-0.0743675	-0.454632	NaN	NaN	0.310987	-0.231425	-0.283192	-0.387816	0.664413	0.626415	0.209409	0.26513
A0A8I5KW48	PTPN11	Protein tyrosine phosphatase non-receptor type 11 OS=Homo sapiens OX=9606 GN=PTPN11 PE=1 SV=1	38	9	77.1	402	0.526743	0.00135489	0.537609	0.000671863	-0.538684	-0.243846	0.0852451	-0.479607	-0.0325212	0.0958471	0.455493	-0.109096	0.135894	-0.709538	-0.515437	-0.457183	0.451073	0.261357	0.371201	0.306322	0.636257	0.156376	0.360509	0.488929	0.207829	0.0222893	0.411382	0.0307779	-0.220377	0.675858	-0.239665	-0.0620394	-0.678004	-0.239116	-0.316815	-0.153903	-0.652116	-0.0239697	-0.276543	0.400974	0.728742	0.0677834	0.322328
P62280	RPS11	Small ribosomal subunit protein uS17 OS=Homo sapiens OX=9606 GN=RPS11 PE=1 SV=3	103	6	18.4	510	0.609378	0.0213406	0.907469	0.000696401	-1.13792	-0.588469	-1.16901	-1.23028	-0.837355	-0.436249	0.154353	-1.12468	0.337486	0.0968475	-0.18358	1.11702	0.572102	0.507786	0.604402	-0.0777931	0.0803051	-0.269821	-0.0521746	0.697933	-0.192701	0.243367	0.00474453	0.419588	-0.184595	-0.128632	-0.594525	0.196653	-0.382051	-0.605452	-0.346105	-1.18871	-1.27824	-1.11085	-0.49996	1.10913	0.787567	0.129536	0.578628
P01008	SERPINC1	Antithrombin-III OS=Homo sapiens OX=9606 GN=SERPINC1 PE=1 SV=1	87	6	52.6	201	0.19761	0.255772	0.187335	0.292321	-0.301559	-0.25333	-0.232031	-0.307714	-0.908737	-1.10673	-1.17049	-0.665406	-0.466691	0.73774	0.144783	-0.560585	-0.796255	-0.321363	-0.118479	-0.517221	0.0130615	-0.0355177	0.0357456	-0.294618	-0.426179	0.0186787	-0.0506706	-0.514725	-0.350118	-0.563685	-0.460052	-0.573553	-0.185755	-0.232271	-0.514797	-0.445229	-0.533671	-0.740371	-0.706676	-0.507447	-0.319378	-0.234426	-0.220448
P60842	EIF4A1	Eukaryotic initiation factor 4A-I OS=Homo sapiens OX=9606 GN=EIF4A1 PE=1 SV=1	171	5	46.1	1488	0.490418	0.0491126	0.741827	0.00294867	-0.273434	-0.239528	-0.784652	-0.80172	-0.771487	-0.57287	-1.29929	-0.906231	0.231286	-0.0941896	-1.08418	0.880615	0.20506	0.200683	0.261765	-0.0178795	-0.0460567	0.0395269	-0.108506	0.34521	-0.919894	0.182894	0.0124273	0.486125	-0.420544	-0.10241	-0.595464	0.203935	-0.242187	-0.926228	-0.495114	-0.860516	-1.40698	-0.997325	-0.492517	0.995181	0.730559	0.307678	0.627026
P05997	COL5A2	Collagen alpha-2(V) chain OS=Homo sapiens OX=9606 GN=COL5A2 PE=1 SV=3	82	11	144.8	420	-0.633969	0.0655722	-0.772514	0.0229243	0.458784	-0.0829744	1.3738	1.42837	1.12453	1.55287	-0.10954	-0.559443	-0.402473	-0.466093	0.0508041	-1.19491	-1.52349	-1.68059	-0.346726	-0.306242	-0.317635	0.986639	-0.0805044	-0.484372	-0.722739	0.611682	-0.200441	0.210499	0.106285	0.00515938	-0.0988359	-1.38094	-1.03499	-0.157442	-0.575424	-0.956092	0.420546	-0.396323	0.12773	-0.763977	-1.5311	-0.336303	-0.371567
A0A096LPE2	SAA2-SAA4	SAA2-SAA4 readthrough OS=Homo sapiens OX=9606 GN=SAA2-SAA4 PE=3 SV=1	97	3	23.3	1081	-0.162083	0.440395	-0.229522	0.282181	0.928192	0.727049	0.905896	0.776088	-0.289292	-0.481509	-0.393599	-0.0561953	-0.258692	-0.322589	-0.202637	-0.874512	-0.434011	0.0606747	-0.428678	-0.329636	-0.0197554	0.027565	0.135105	-0.103582	-0.396626	-0.0531693	0.179213	0.325781	0.748746	0.275341	0.513336	-0.229243	-0.269395	0.0280418	-0.1339	0.0424213	0.101723	-0.0134563	0.0711117	-0.370413	0.176744	0.183771	0.370845
O75663	TIPRL	TIP41-like protein OS=Homo sapiens OX=9606 GN=TIPRL PE=1 SV=2	83	9	31.4	398	0.362775	0.0221255	0.176644	0.264637	-0.353202	-0.622228	-0.87179	-0.878792	-0.155335	0.315789	0.343172	-0.0639954	-0.199447	-0.201042	-0.030797	-0.217454	-0.255775	0.220306	0.113056	0.309499	0.15524	0.393564	0.133621	0.109701	-0.195987	0.132111	0.184656	-0.415291	-0.712369	-0.335513	-0.678407	0.0741243	-0.0677452	0.104196	0.0139761	-0.00453377	-0.173619	-0.0327616	-0.124355	-0.342607	-0.42303	0.0263739	-0.230365
P49006	MARCKSL1	MARCKS-related protein OS=Homo sapiens OX=9606 GN=MARCKSL1 PE=1 SV=2	138	6	19.5	3415	-0.075399	0.857831	0.175189	0.688744	0.0251236	-0.140688	-1.95537	-0.734138	0.616249	-0.280815	-0.189348	-0.527282	1.98956	1.28092	1.55393	2.51537	0.0286579	-0.170992	-0.490688	0.423748	0.153786	-0.474604	-0.292813	1.09279	0.915668	0.687201	1.10525	0.976746	0.341827	-0.328072	-0.230947	1.38926	1.0143	0.483822	1.34344	1.06739	0.590216	-0.148573	-0.207422	1.45407	0.804323	0.49509	-0.129634
K7EKW2	OLFM2	Olfactomedin 2 OS=Homo sapiens OX=9606 GN=OLFM2 PE=1 SV=9	16	3	53.8	51	-0.309143	0.252846	-0.310907	0.274146	0.422663	0.490252	-0.0718374	-0.264321	0.106357	NaN	0.301716	NaN	-0.402505	-0.176618	-0.461437	-0.827668	-1.07388	-0.588216	-0.771711	-0.705648	NaN	-0.0912418	-0.0340853	0.0381041	-0.375835	0.0251675	NaN	-0.235518	NaN	-0.349158	NaN	-0.335402	-0.755471	-0.0384026	NaN	1.25749	0.84547	0.68046	0.200147	-0.199527	-0.229783	0.219222	0.550201
A0A1W2PR46	GFAP	Glial fibrillary acidic protein OS=Homo sapiens OX=9606 GN=GFAP PE=1 SV=1	301	15	57.3	937	0.418582	0.0190819	0.511441	0.0036172	NaN	-1.62847	-0.698208	-1.88262	-1.30988	-1.67553	-1.18654	-1.54504	-1.23488	-1.30518	-1.12835	-1.46236	-1.48522	-1.09202	-1.33959	NaN	-1.02522	-0.44693	-1.2932	-0.792994	-0.553124	-0.943943	-0.530148	NaN	-1.00232	-1.26769	-1.61581	-1.38185	-1.36436	-1.31538	-1.451	-1.64609	-1.3498	-1.72189	-1.65989	NaN	-1.22919	-0.326042	-1.23401
Q13308	PTK7	Inactive tyrosine-protein kinase 7 OS=Homo sapiens OX=9606 GN=PTK7 PE=1 SV=2	122	15	118.3	1047	0.696789	9.72381e-05	0.511631	0.00145433	0.433989	-0.0493984	-0.0572891	-0.0293102	-0.507652	-0.481539	-0.744308	-0.563734	-0.707351	-0.457376	-0.710503	-0.954953	0.414803	0.422812	0.981618	0.53302	0.112253	0.703052	0.26916	-0.298341	-0.0897617	0.241948	-0.0528603	-0.387099	-0.315805	-0.454773	-0.258485	-0.482696	-0.245806	-0.363589	-0.216101	-0.43444	-0.276464	-0.642624	-0.481347	0.076292	-0.0145187	0.294967	0.228667
P15391	CD19	B-lymphocyte antigen CD19 OS=Homo sapiens OX=9606 GN=CD19 PE=1 SV=6	122	1	61.1	25	0.0998987	0.652566	0.0477112	0.853043	1.30672	0.945536	1.13591	1.63451	0.275483	0.0927973	-0.192899	0.349013	0.177302	0.44998	0.291697	-0.254664	0.497504	0.819269	0.664634	0.70392	0.458028	0.327605	1.01415	0.249365	1.08773	0.290653	0.679797	0.815849	0.940928	0.36015	0.730946	0.124352	0.46164	0.211878	0.352632	0.165481	0.532423	0.662869	0.19046	0.566028	0.683446	0.735342	1.30522
O00533	CHL1	Neural cell adhesion molecule L1-like protein OS=Homo sapiens OX=9606 GN=CHL1 PE=1 SV=4	63	11	135	427	-0.18662	0.527381	-0.148835	0.635895	NaN	0.539301	NaN	0.644987	0.106266	-0.00119114	-0.0512352	-0.070344	-0.795435	-0.03337	-0.494987	-0.766251	-0.200066	-0.39446	-0.453812	NaN	-0.36867	NaN	-0.141795	-0.515533	-0.096818	-0.129807	-0.208656	NaN	-0.106884	NaN	-0.700573	-1.57571	-1.04939	-1.18819	-1.03368	0.592903	0.65878	0.29951	0.168057	NaN	-0.269562	NaN	-0.139196
P23528	CFL1	Cofilin-1 OS=Homo sapiens OX=9606 GN=CFL1 PE=1 SV=3	970	13	18.5	14043	0.938178	0.00073587	0.783403	0.00239615	0.0340347	-0.0201874	-1.65488	-2.23737	0.24243	0.0843029	0.495371	-0.505507	0.0483589	0.0212765	-0.232452	0.42679	0.927729	1.14411	0.65152	1.11256	0.979881	0.896578	0.388231	0.287348	0.168638	0.408453	0.331898	0.365177	-0.054987	-0.102247	-0.364643	0.00551987	0.052618	-0.14221	-0.172752	0.0117588	-0.720772	-0.895704	-0.457678	1.00117	0.591843	0.782383	0.114683
P12814	ACTN1	Alpha-actinin-1 OS=Homo sapiens OX=9606 GN=ACTN1 PE=1 SV=2	1118	29	103	16824	0.156855	0.373711	0.174054	0.335454	-0.56094	-0.559721	-0.269377	-0.785999	-0.117342	0.265959	0.421238	0.312094	0.233006	0.346544	0.472855	-0.284895	0.450556	-0.0294456	0.366428	-0.259327	-0.12569	0.0980968	-0.024641	0.376911	-0.481892	0.51993	0.35178	-0.81954	-0.750214	-0.561243	-0.722681	-0.123144	-0.0841351	-0.171885	-0.066349	-0.1632	-0.436651	-0.184681	-0.236368	-0.594185	-0.361012	-0.270023	-0.287746
K7EPJ4	CILP2	Cartilage intermediate layer protein 2 OS=Homo sapiens OX=9606 GN=CILP2 PE=1 SV=1	15	1	126.8	308	-0.270343	0.560554	-0.07299	0.895095	0.140492	-0.36165	0.272389	-0.737529	NaN	0.396379	-0.323854	NaN	NaN	0.161872	-1.10267	NaN	-1.03553	-0.321929	-0.741985	-0.850045	0.601073	-0.152937	-0.29035	NaN	-1.10536	-0.284925	NaN	0.479877	-0.257985	0.092267	NaN	NaN	-1.58205	-1.04743	NaN	0.328719	0.386957	-0.0660143	NaN	0.258761	0.536486	0.206841	0.0946727
G3XAH0	SEPTIN5	Septin OS=Homo sapiens OX=9606 GN=SEPTIN5 PE=1 SV=1	109	2	43.8	0	-0.630693	0.140296	-0.764071	0.0743747	0.136614	-0.0448055	0.965165	1.03639	-0.883921	-0.978621	0.0796766	-0.406395	-0.208422	1.53832	1.40994	0.726122	-0.977287	-0.37614	-1.42189	-0.762259	-0.417153	-0.539112	0.677279	-1.04755	-0.778419	1.91178	-0.11764	-0.257025	1.41679	-0.604792	0.901773	-0.459681	1.55134	0.889899	0.175024	0.115914	-0.153036	2.60961	-0.542834	-1.09396	-0.804307	-0.563334	0.0584793
O60832	DKC1	H/ACA ribonucleoprotein complex subunit DKC1 OS=Homo sapiens OX=9606 GN=DKC1 PE=1 SV=3	23	1	57.6	199	0.499129	0.0425841	0.87538	0.000524182	0.0487556	-0.00997639	-0.536383	-0.78696	-0.426402	-0.72873	-1.19311	-1.349	0.530072	0.60749	-0.383223	0.212228	-0.0985107	0.283468	0.116137	0.15575	-0.140832	0.140703	0.0314627	0.635293	0.645164	-0.050787	0.0919294	1.03044	-0.0188599	-0.180612	-0.599038	0.00127315	-0.376372	-0.642546	-0.578043	-0.786247	-1.27066	-0.862161	-0.496898	1.23327	0.595032	0.530645	0.490668
Q02543	RPL18A	Large ribosomal subunit protein eL20 OS=Homo sapiens OX=9606 GN=RPL18A PE=1 SV=2	34	6	20.7	330	0.505485	0.127176	0.406324	0.225424	-0.822499	-0.266096	-1.81496	-1.19285	-0.670468	-0.585151	-1.15886	-0.883378	0.785051	0.184733	-0.278789	1.47986	0.871262	0.388081	0.443806	-0.354398	-0.0753098	-0.436082	-0.320298	0.914955	-1.00964	0.466821	-0.116978	0.597206	-0.00700283	0.270915	-0.545386	0.653601	-0.0966606	-0.710646	-0.260833	-1.20053	-0.795902	-0.9685	-0.147731	1.1493	0.770048	-0.114962	0.524323
P61604	HSPE1	10 kDa heat shock protein, mitochondrial OS=Homo sapiens OX=9606 GN=HSPE1 PE=1 SV=2	528	5	10.9	5229	0.217378	0.457843	0.00146071	0.997557	0.0669861	0.262003	-1.26376	-2.47748	0.0760422	-0.157732	-0.388365	-0.188856	1.03824	0.780472	0.694563	1.0213	-0.0269146	0.5376	0.402061	0.421419	0.213053	-0.421366	-0.348484	0.222258	0.430677	0.141172	0.327812	0.660452	0.113348	0.0310116	-0.228868	0.528278	0.565325	0.396862	0.685091	0.506079	-0.563307	0.0115814	-0.319494	0.559114	0.13208	-0.157515	0.206161
O60664	PLIN3	Perilipin-3 OS=Homo sapiens OX=9606 GN=PLIN3 PE=1 SV=3	96	14	47	1475	0.380023	0.048535	0.240297	0.210382	-0.352793	-0.54564	-0.986393	-1.32999	0.222796	0.263287	0.556774	0.410322	0.158019	0.176359	0.331684	0.25935	0.486836	-0.212348	0.318255	0.664739	0.457278	0.535331	0.331983	0.156552	0.124105	0.343533	0.207449	-0.0114202	-0.273683	-0.216093	-0.369012	0.0109835	0.251493	0.252724	0.255753	0.0635424	-0.0404139	0.0836353	-0.296043	0.331981	0.102742	0.140522	-0.309361
P08254	MMP3	Stromelysin-1 OS=Homo sapiens OX=9606 GN=MMP3 PE=1 SV=2	10	1	53.9	24	0.401929	0.0627966	0.827427	0.000215271	-1.09026	-1.15107	NaN	NaN	-0.173983	-0.545721	0.0639429	-0.679813	0.199838	-0.366426	-0.436886	0.355188	-0.0602322	0.157187	NaN	0.174244	0.0624933	NaN	NaN	0.260723	-0.338592	-0.0555029	-0.0450373	-0.0929012	-1.12413	NaN	-0.536785	0.110208	-0.353977	-0.30851	0.00649262	-0.697203	-0.564548	NaN	-0.761296	0.564225	0.275979	NaN	NaN
Q9H5P4	PDZD7	PDZ domain-containing protein 7 OS=Homo sapiens OX=9606 GN=PDZD7 PE=1 SV=2	9	1	111.7	0	0.475272	0.124733	0.538786	0.100439	-0.234315	-0.591381	-0.37217	0.997114	-1.13781	NaN	-1.24729	NaN	-0.0859823	NaN	-0.767858	NaN	-0.338718	NaN	0.0772142	0.0189304	NaN	-0.0212021	0.332375	-0.0637312	NaN	0.312306	NaN	-0.389838	NaN	-0.781476	NaN	-0.594492	NaN	-1.18322	NaN	-0.77739	NaN	0.550607	NaN	0.0908833	0.0351162	-0.302398	0.298016
Q9H2U2	PPA2	Inorganic pyrophosphatase 2, mitochondrial OS=Homo sapiens OX=9606 GN=PPA2 PE=1 SV=2	57	3	37.9	373	0.295055	0.146113	0.168971	0.424042	-0.766874	-0.256535	-1.17911	-0.492317	-0.296282	-0.319707	NaN	0.0463057	-0.360133	NaN	NaN	0.151305	-0.264822	NaN	0.155359	-0.0956802	0.0926514	-0.260218	0.19627	-0.202973	NaN	NaN	-0.347565	-0.245901	-0.218508	-0.92884	0.171041	-0.0870304	NaN	NaN	0.261007	0.265468	NaN	-0.537424	0.0543499	0.135249	-0.305054	-0.109535	0.492725
Q9NQW7	XPNPEP1	Xaa-Pro aminopeptidase 1 OS=Homo sapiens OX=9606 GN=XPNPEP1 PE=1 SV=3	55	15	69.9	456	0.529467	0.00727486	0.425573	0.0224997	-1.00833	-0.694385	-1.17928	-0.885717	-0.433824	0.00983238	0.0489273	-0.23704	-0.343175	0.880241	-0.392977	-0.48973	0.413845	0.439379	0.725625	0.019989	0.0187206	0.167736	0.119116	-0.110135	-0.330964	0.0967865	-0.0676298	-0.0382605	-0.319739	-0.244807	-0.537177	-0.0314817	0.227633	0.0476751	0.128816	-0.501472	-0.505512	-0.604991	0.0282249	0.324707	0.282887	0.0995226	0.229983
O60925	PFDN1	Prefoldin subunit 1 OS=Homo sapiens OX=9606 GN=PFDN1 PE=1 SV=2	142	6	14.2	905	0.462315	0.0330205	0.258331	0.233396	-0.595889	-0.328892	-0.934759	-1.17981	0.636759	0.247652	0.344042	-0.00929642	0.713764	0.46509	0.416388	0.927982	0.489931	0.344309	0.212999	0.887041	0.630896	0.28077	0.489563	0.362295	1.28478	0.385183	0.362141	0.105076	-0.212914	0.0736141	-0.190965	0.376629	0.715744	0.109875	0.501835	0.537691	0.394531	0.321033	0.162726	0.471531	0.190094	0.477437	0.0993338
P22234	PAICS	Bifunctional phosphoribosylaminoimidazole carboxylase/phosphoribosylaminoimidazole succinocarboxamide synthetase OS=Homo sapiens OX=9606 GN=PAICS PE=1 SV=3	481	19	47	6383	0.0285783	0.919105	0.143814	0.607631	-1.13783	-0.756802	-1.22155	-1.78215	-0.0168171	0.246048	0.721415	-0.0154896	0.480745	0.571697	0.406359	0.46941	-0.680084	-0.455553	-0.347292	-0.103909	0.36508	-0.200569	0.0429363	0.329586	-0.855947	0.340631	0.0140934	-0.131065	-0.606815	-0.359991	-0.624472	0.509529	0.29937	-0.122419	0.306608	0.346357	0.20825	0.147366	-0.00305939	0.239868	0.128241	-0.00632095	-0.161997
Q9BRP8	PYM1	Partner of Y14 and mago OS=Homo sapiens OX=9606 GN=PYM1 PE=1 SV=1	61	5	22.6	1569	0.230723	0.288648	0.429036	0.0476214	-0.334401	-0.653973	-0.901699	-0.465292	0.571948	-0.0734186	0.140118	-0.062171	0.959987	0.433229	0.580115	0.889125	0.00816727	0.0476179	0.0931854	0.83902	0.351787	0.232741	0.071249	0.396149	0.825931	0.507245	0.158132	-0.0173864	-0.621182	0.0792818	-0.472432	0.437385	0.489223	0.032855	-0.0647812	-0.575832	-0.226715	-0.537659	-0.368666	0.415893	0.294512	0.529758	-0.236901
Q14686	NCOA6	Nuclear receptor coactivator 6 OS=Homo sapiens OX=9606 GN=NCOA6 PE=1 SV=3	12	1	219	0	0.0583748	0.849395	-0.058051	0.86516	-0.570683	0.220659	NaN	-1.16047	0.625039	NaN	0.459053	0.384199	0.74672	NaN	0.274459	1.25065	0.640613	NaN	0.00342941	0.550322	NaN	NaN	-0.1723	0.589401	NaN	0.237738	0.29358	0.443614	NaN	NaN	0.168089	0.997548	NaN	0.371509	1.1287	0.887557	NaN	0.101117	0.371156	0.829422	0.503548	NaN	0.0711126
P43251	BTD	Biotinidase OS=Homo sapiens OX=9606 GN=BTD PE=1 SV=2	26	3	61.1	379	0.00789263	0.972066	-0.555799	0.00892793	0.516249	0.289725	NaN	-0.779109	-0.445466	-0.394401	-0.398521	0.104385	-0.535769	-0.0309	-0.0230951	-0.277535	-0.905607	-0.801921	-0.352279	-0.541492	-0.092742	NaN	0.600598	0.00612831	-0.0587807	0.255068	0.175012	-0.35557	0.177635	NaN	0.00521374	0.0576963	0.435809	0.312945	0.36431	0.282848	0.382988	0.846414	0.65269	-0.577578	-0.177866	NaN	0.570929
P26038	MSN	Moesin OS=Homo sapiens OX=9606 GN=MSN PE=1 SV=3	1927	29	67.8	28375	0.159147	0.503897	0.14555	0.565049	-0.879322	-1.0303	-1.192	-1.98078	0.299601	0.390488	0.281275	0.138414	0.307411	0.344114	0.443153	-0.110455	-0.539181	-0.652378	-0.192528	-0.0229607	0.189468	0.197653	-0.141571	0.121807	-0.320784	0.196781	0.174938	-0.206354	-0.799217	-0.276085	-0.440294	0.0243816	-0.113564	-0.214642	-0.0772877	-0.169485	-0.40646	-0.451948	-0.393068	-0.221655	-0.207403	-0.0323238	-0.561527
Q9BW30	TPPP3	Tubulin polymerization-promoting protein family member 3 OS=Homo sapiens OX=9606 GN=TPPP3 PE=1 SV=1	293	13	19	4443	0.283606	0.459157	0.238034	0.564128	0.0334206	-0.349012	-1.41963	-0.922824	0.543913	-0.223522	-0.0565548	0.468601	0.49231	0.551115	0.517128	0.697449	0.37841	0.127087	0.0463009	0.24194	0.447334	0.483561	-0.376463	0.415354	1.04718	0.390696	0.222963	0.637316	0.44022	0.610388	0.601023	1.03078	1.35019	1.1964	1.65685	-1.26735	-0.658392	-0.660976	-0.370785	0.870529	0.666592	0.917397	0.574232
P47813	EIF1AX	Eukaryotic translation initiation factor 1A, X-chromosomal OS=Homo sapiens OX=9606 GN=EIF1AX PE=1 SV=2	71	6	16.5	612	0.711951	0.00759569	0.803335	0.00198843	-0.389708	-0.627955	-1.61114	-1.52778	-0.0308304	-0.3559	-0.16908	-0.616083	0.209893	0.0427046	-0.495677	0.626156	0.620173	0.38369	0.969028	0.650901	0.27231	0.261152	0.138555	0.388446	-0.518623	0.00871372	0.123834	0.460251	-0.13335	-0.0198765	-0.272246	0.225045	-0.163337	-0.634545	0.0744457	-0.74069	-1.12552	-1.04396	-0.605521	0.963984	0.614549	0.57742	0.44032
X5DQS5	CADM1	Cell adhesion molecule 1 (Fragment) OS=Homo sapiens OX=9606 GN=CADM1 PE=1 SV=1	103	5	48.6	1452	0.466808	0.0190356	0.23003	0.242586	0.809628	0.13395	-0.138859	-0.380414	-0.863143	-1.05916	-0.754991	-0.69515	-0.263277	-0.0483541	-0.172816	-0.661842	-0.615778	0.21276	-0.025383	0.22856	0.408767	0.251235	-0.000940323	-0.37151	0.550269	0.394688	0.348989	-0.842554	-0.62593	-0.5785	-0.781202	-0.57101	-0.432925	0.0633287	-0.339051	-0.27574	-0.146791	-0.456421	-0.142788	-0.843218	-0.628039	-0.132586	-0.166024
Q14257	RCN2	Reticulocalbin-2 OS=Homo sapiens OX=9606 GN=RCN2 PE=1 SV=1	184	9	36.9	5744	0.356688	0.0262442	0.213222	0.179684	-0.0647783	-0.0282087	-0.729568	-0.478311	-0.659361	-0.606902	-0.735353	-0.475899	0.0338383	0.299144	-0.592331	0.462852	-0.16314	0.371641	-0.130734	0.704334	0.0789165	-0.27825	-0.127941	0.166001	0.224225	-0.172887	-0.0255671	-0.0454874	-0.108615	-0.554617	-0.51	-0.406631	-0.0726347	-0.693979	-0.357825	-0.224182	-0.137463	-0.379325	-0.32536	0.271394	0.0830498	-0.188638	-0.131075
P28482	MAPK1	Mitogen-activated protein kinase 1 OS=Homo sapiens OX=9606 GN=MAPK1 PE=1 SV=3	120	9	41.4	1151	0.12484	0.34004	0.191436	0.144328	-0.422715	-0.291082	-0.555073	-0.353844	-0.0819178	0.188577	0.15903	-0.0592003	-0.0659332	-0.0913181	-0.398664	0.127098	-0.129884	0.0391502	-0.0629044	0.286339	0.194698	-0.122252	0.0595713	0.187539	-0.62785	-0.0812731	-0.0611868	-0.128932	-0.452005	-0.301974	-0.514852	-0.034832	0.0111675	-0.193075	-0.0357971	0.274542	0.105425	-0.00835323	0.0830688	0.0871954	0.0581589	-0.227588	-0.195811
P62837	UBE2D2	Ubiquitin-conjugating enzyme E2 D2 OS=Homo sapiens OX=9606 GN=UBE2D2 PE=1 SV=1	58	1	16.7	720	0.244583	0.291089	0.107733	0.666878	-0.0415897	-0.329338	NaN	-1.62605	0.234647	0.286019	0.480756	0.173376	0.271432	NaN	0.290634	-0.216531	0.355386	NaN	-0.162753	0.451579	0.536023	NaN	0.193917	0.077426	NaN	0.0775537	0.0462208	-0.116799	-0.503005	NaN	-0.417378	0.119979	NaN	-0.436888	-0.25806	0.326059	NaN	0.272201	-0.109564	0.108698	-0.534638	NaN	-0.366801
P00558	PGK1	Phosphoglycerate kinase 1 OS=Homo sapiens OX=9606 GN=PGK1 PE=1 SV=3	1554	27	44.6	20819	0.647492	0.00252239	0.409327	0.0405982	-0.451136	-0.605215	-1.25257	-1.67308	-0.182768	0.10964	-0.112122	-0.13096	-0.463589	-0.165459	-0.637716	-0.584675	0.312605	0.217646	0.684229	0.552511	0.127981	0.532013	-0.0847435	0.0738525	-0.790838	-0.062149	-0.0778675	-0.114544	-0.255524	-0.130243	-0.491133	0.148668	0.146246	-0.0578613	0.250814	-0.230156	-0.411406	-0.577303	-0.472845	0.287073	0.285591	0.0563927	-0.27655
J3QQ67	RPL18	Ribosomal protein L18 (Fragment) OS=Homo sapiens OX=9606 GN=RPL18 PE=1 SV=1	48	6	21.8	361	0.593259	0.0104435	0.667833	0.00300135	-0.75081	-0.871847	-0.32059	-0.920593	-0.834119	-0.831254	-1.28289	-1.06484	0.21943	0.052556	-0.823837	0.631133	0.605296	0.265396	0.286511	-0.320068	0.0196438	-0.25592	-0.293134	0.482018	-0.466062	0.0955238	-0.12455	0.10412	-0.403301	-0.538878	-0.653194	0.143878	-0.306521	-1.05452	-0.627181	-1.11806	-0.422013	-1.3226	-0.261965	0.733713	0.582106	-0.00440025	0.394504
P20073	ANXA7	Annexin A7 OS=Homo sapiens OX=9606 GN=ANXA7 PE=1 SV=3	12	1	52.7	134	0.554044	0.015193	0.340898	0.127328	-0.465876	-0.351163	NaN	-1.1922	-0.149111	NaN	-0.586483	-0.273452	-0.152677	0.00342941	-0.52491	NaN	0.0783167	0.288187	0.21952	0.122135	NaN	NaN	-0.351604	0.60524	-0.199512	0.258098	0.27357	0.213828	NaN	NaN	-0.516808	0.384162	0.326191	0.081234	0.330924	-0.672687	-0.792447	-0.696405	NaN	0.45388	-0.0732069	NaN	-0.0235777
P10451	SPP1	Osteopontin OS=Homo sapiens OX=9606 GN=SPP1 PE=1 SV=1	71	8	35.4	1134	0.0647926	0.869948	0.362766	0.342666	1.91963	1.63125	-1.62011	-1.61753	-0.917348	-0.4222	-0.605441	-0.65514	-1.23661	-1.38744	-1.14895	-1.41097	-0.946499	-1.35455	-0.336672	-0.484312	-0.580083	0.257774	-0.306699	-0.821414	-1.00994	-0.222445	-0.330752	-1.10021	-1.23389	-0.508334	-1.48485	-1.35801	-1.89684	-1.30333	-2.01057	-1.46045	-2.19316	-1.66373	0.621874	-0.852403	-0.427077	-1.07558	-0.872113
A0A994J5B1	EPB41L2	Erythrocyte membrane protein band 4.1 like 2 OS=Homo sapiens OX=9606 GN=EPB41L2 PE=1 SV=1	49	8	118.4	241	0.449029	0.00216369	0.520557	0.000232509	-0.188359	-0.469468	-0.36161	NaN	0.012805	-0.0740643	-0.17252	-0.00592232	0.109958	-0.0472355	-0.170671	-0.0897989	0.64475	-0.14422	NaN	0.461954	0.318001	0.474225	NaN	0.0589933	0.725582	0.130843	0.179132	-0.258857	-0.369576	-0.65552	-0.920223	-0.283488	-0.481586	-0.748132	-0.724524	-0.284561	-0.262589	NaN	-0.505636	0.113492	-0.00977039	0.2699	NaN
P51659	HSD17B4	Peroxisomal multifunctional enzyme type 2 OS=Homo sapiens OX=9606 GN=HSD17B4 PE=1 SV=3	40	11	79.6	207	0.360446	0.219272	0.575324	0.0499175	-0.581032	-0.807315	NaN	-1.17936	-0.859947	-0.871514	-1.16041	-0.92169	0.31834	0.40057	-0.103827	1.09963	-0.00111294	0.200406	0.911185	-0.594175	-0.504855	NaN	-0.343984	0.580729	-0.85581	-0.0328445	0.00258732	0.350991	-0.528895	NaN	-0.58203	-0.0101995	-0.278604	-0.397087	-0.369087	-1.22187	-1.6248	-1.11407	-0.819106	0.682937	0.0734043	NaN	0.147575
A0A087WY31	YTHDF3	YTH domain-containing family protein OS=Homo sapiens OX=9606 GN=YTHDF3 PE=1 SV=1	51	2	64.5	621	0.260904	0.158667	0.135735	0.48826	-0.445995	-0.425158	-0.460233	-1.56649	0.228317	-0.00166607	0.244339	-0.182047	0.382609	0.138874	0.11956	0.0586967	-0.50331	-0.243287	-0.395455	0.464997	0.277888	0.161453	0.264151	0.41625	0.147061	0.23613	0.293967	0.291416	-0.34715	-0.0306482	-0.298248	0.522786	0.241986	0.0605383	0.107214	0.52325	0.525518	0.3435	-0.0107927	0.487433	0.0481262	0.480778	0.049881
P13611	VCAN	Versican core protein OS=Homo sapiens OX=9606 GN=VCAN PE=1 SV=3	682	17	372.6	6715	-0.337558	0.353682	-0.436622	0.237202	1.59114	0.465881	0.434824	-0.38579	0.52997	0.0167713	0.842358	0.702978	-0.895639	-0.521883	-0.782402	-1.07329	-1.02126	0.23436	-0.305738	-0.303692	0.220257	0.711653	0.641045	-0.513214	-0.849792	-0.658131	-1.02079	0.297758	-0.168537	-0.382912	-0.0653687	-1.09721	-0.713734	-0.191843	-0.329542	0.617546	1.18983	1.20745	0.871899	-0.355331	-1.05986	-0.324144	-0.545034
P49721	PSMB2	Proteasome subunit beta type-2 OS=Homo sapiens OX=9606 GN=PSMB2 PE=1 SV=1	286	10	22.8	3269	0.0916251	0.588228	-0.0129155	0.948343	-0.780577	-0.282944	-0.606913	-1.01977	-0.00647354	0.262003	0.45118	0.485661	0.10153	0.174685	0.371313	-0.13283	-0.129732	-0.197104	-0.253052	-0.132191	0.201048	-0.0450039	0.193533	-0.0221195	-0.0604687	0.302937	0.248823	-0.45499	-0.396706	-0.234491	-0.224407	-0.0563736	-0.0598755	-0.0345631	0.0933208	0.285614	0.0971909	0.268877	0.116426	-0.397808	-0.201527	-0.0153389	-0.21941
Q99584	S100A13	Protein S100-A13 OS=Homo sapiens OX=9606 GN=S100A13 PE=1 SV=1	104	5	11.5	1039	0.706284	0.0927261	0.289958	0.509658	-0.649508	-0.503023	-1.74514	-1.28332	-0.118956	0.326548	-0.497893	0.137102	0.140619	0.0124588	0.277091	0.254622	0.371752	-0.40416	1.04047	0.415419	0.767727	0.492983	-0.196282	0.403118	0.865107	0.411393	0.256326	0.255194	-0.388731	-0.0920868	-0.0337515	1.17177	1.54864	1.46381	1.08243	-1.27054	-1.54571	-1.40366	-1.13659	0.460957	0.0540762	0.578911	0.0572662
A0A8J9AD82	ELOC	Elongin-C OS=Homo sapiens OX=9606 GN=ELOC PE=1 SV=1	27	4	14.9	302	0.624489	0.00231116	0.521529	0.00679765	-0.167198	-0.248192	-0.369148	-1.563	-0.121825	0.0158186	-0.184142	-0.493164	0.250003	-0.44401	-0.75662	0.376031	0.731781	0.818961	0.876456	0.61905	0.0560455	0.450914	0.057559	0.213286	-0.265018	-0.060523	-0.0257921	0.200125	-0.21546	0.0792742	-0.520375	0.208588	-0.107523	-0.428943	-0.345245	-0.520967	-0.620843	-0.731307	-0.203249	0.667458	0.417545	0.317677	0.261593
O95206	PCDH8	Protocadherin-8 OS=Homo sapiens OX=9606 GN=PCDH8 PE=1 SV=2	10	1	112.9	221	0.422369	0.277888	0.0421371	0.927271	NaN	NaN	-0.610162	-0.820242	NaN	-1.13147	-0.748845	-0.606226	NaN	0.348969	0.592388	0.128019	NaN	-0.593475	-0.698812	NaN	-0.551765	-0.273685	-0.0304699	NaN	1.39007	0.783152	0.506364	NaN	1.29803	0.268337	0.275716	NaN	0.45816	0.742945	0.404292	NaN	-0.0687122	-0.0447798	-0.180671	NaN	NaN	1.31847	1.76487
P21127	CDK11B	Cyclin-dependent kinase 11B OS=Homo sapiens OX=9606 GN=CDK11B PE=1 SV=4	28	2	92.6	475	0.55129	0.027265	0.30644	0.217355	-0.195176	-0.0175123	-0.99436	-0.939623	0.0756111	-0.450294	-0.0933657	-0.243092	0.491059	0.228081	0.707392	-0.230702	-0.593146	-0.169399	-0.314654	0.718765	0.239181	0.20491	0.303442	0.604262	0.955197	0.309264	2.28288	-0.0626459	-0.404777	-0.680629	-0.103921	0.113391	0.148757	0.109808	-0.367162	0.623716	0.252515	-0.114535	0.0301428	0.393732	0.36111	0.392941	0.310682
P49189	ALDH9A1	4-trimethylaminobutyraldehyde dehydrogenase OS=Homo sapiens OX=9606 GN=ALDH9A1 PE=1 SV=3	140	14	53.8	719	0.392501	0.0859332	0.484389	0.0315042	-1.13542	-0.541541	-0.296605	-0.243824	-0.298244	0.0772991	0.522476	-0.108178	-0.436272	-0.260253	-0.320981	-0.0292673	0.424126	0.468067	0.468542	-0.0339985	0.0225716	0.155931	-0.053771	0.348583	-0.431107	0.146353	-0.0126963	-0.522788	-0.464492	-0.531809	-0.742324	0.229582	0.272476	0.278255	0.698647	-0.887094	-0.93769	-0.314673	-0.0887909	-0.0927658	-0.0461426	-0.120085	-0.074873
P09104	ENO2	Gamma-enolase OS=Homo sapiens OX=9606 GN=ENO2 PE=1 SV=3	1120	14	47.2	28861	0.319923	0.0957086	0.219187	0.259948	-1.07944	-0.712944	-1.11442	-1.01813	0.074585	0.279686	0.121243	0.174061	-0.259188	0.011797	0.0907021	-0.530117	-0.316908	0.73226	-0.419626	-0.229235	0.122313	-0.20846	0.320646	-0.0406456	-0.138744	0.0365314	0.0290432	-0.351385	-0.547104	-0.447487	-0.543039	0.132236	-0.0498753	0.0806656	0.204842	0.0454483	-0.18327	-0.206909	-0.245321	-0.335768	-0.25486	-0.219162	-0.307909
Q9UQ35	SRRM2	Serine/arginine repetitive matrix protein 2 OS=Homo sapiens OX=9606 GN=SRRM2 PE=1 SV=2	137	27	299.4	1564	0.269339	0.206639	0.15949	0.47967	-0.612356	-0.49201	-1.12639	-1.42507	-0.0187702	-0.0534725	-0.0138779	-0.14904	0.590414	0.446393	0.606787	0.810311	-0.417441	-0.220736	0.0287151	0.0742493	0.206184	-0.0352707	-0.0944347	0.386103	1.03015	0.204105	0.48378	-0.0317211	-0.170749	0.000189781	-0.383487	0.103163	0.236964	-0.117906	-0.147101	0.0169716	0.00146294	-0.358745	-0.24054	0.285433	-0.0218792	0.288903	-0.30367
P47756	CAPZB	F-actin-capping protein subunit beta OS=Homo sapiens OX=9606 GN=CAPZB PE=1 SV=5	483	13	30.6	9015	0.137901	0.577446	-0.00503572	0.988536	-0.887812	-0.816631	-1.10911	-1.81392	0.156199	0.39695	0.472027	0.156923	0.544308	0.508007	0.719225	0.280483	-0.0894947	-0.273735	-0.0494423	0.00456428	0.0833626	0.00958061	0.0236988	0.231304	-0.196856	0.300829	0.195866	-0.335287	-0.52648	-0.410799	-0.490343	0.394201	0.270266	0.159048	0.326059	0.328842	0.0812778	0.146048	-0.038805	-0.330265	-0.315989	-0.0987759	-0.487919
P21796	VDAC1	Voltage-dependent anion-selective channel protein 1 OS=Homo sapiens OX=9606 GN=VDAC1 PE=1 SV=2	97	9	30.8	1380	0.115461	0.692023	0.215755	0.464009	-0.758931	-0.0997229	-0.958164	-0.368088	-0.669257	-0.569618	-0.658751	-1.1046	0.269786	0.77635	-0.812629	1.32491	0.183707	0.70354	0.620991	-0.578424	-0.421885	-0.712967	-0.593696	0.446016	-1.22998	-0.0930882	-0.380461	0.178467	0.133701	-0.691686	-0.798404	0.195388	-0.196287	-0.55585	-0.0937614	-1.17355	-0.880806	-0.556436	-0.462829	0.644804	-0.178312	-0.684587	0.0575943
P50990	CCT8	T-complex protein 1 subunit theta OS=Homo sapiens OX=9606 GN=CCT8 PE=1 SV=4	264	27	59.6	2650	0.345441	0.0740447	0.487791	0.0108908	-0.818192	-0.600616	-0.576206	-1.42884	-0.272669	-0.211927	0.163847	-0.545673	0.332161	0.255638	-0.233065	0.804373	0.388506	0.39612	0.316616	0.0741711	0.0421085	-0.169081	-0.0130234	0.448439	-0.543156	0.0852089	-0.0962982	0.149788	-0.41453	-0.076601	-0.572056	0.0202122	-0.206646	-0.327623	-0.0927315	-0.429983	-0.357344	-0.521963	-0.370657	0.606443	0.349318	-0.020483	0.135817
O94760	DDAH1	N(G),N(G)-dimethylarginine dimethylaminohydrolase 1 OS=Homo sapiens OX=9606 GN=DDAH1 PE=1 SV=3	476	15	31.1	8125	0.436396	0.0119435	0.367988	0.02625	-0.617495	-0.51088	-0.644636	-0.99361	-0.449743	-0.275131	-0.178133	0.00987434	-0.561426	-0.5418	-0.36331	-0.940527	0.0697174	0.472723	-0.238234	0.0195732	0.384233	-0.138908	-0.058672	-0.378916	-0.413752	-0.243479	-0.23518	-0.532093	-0.364866	-0.500311	-0.366554	-0.145685	-0.186872	0.204649	0.412695	-0.100531	-0.21003	-0.183315	-0.161825	-0.464632	-0.201704	-0.282249	-0.0517044
O75506	HSBP1	Heat shock factor-binding protein 1 OS=Homo sapiens OX=9606 GN=HSBP1 PE=1 SV=1	128	4	8.5	1654	0.0434768	0.867121	0.110962	0.677679	0.373074	0.950871	-0.746625	-1.02176	0.993653	0.770611	1.09635	1.1882	1.20307	0.571302	1.11526	1.84655	0.276749	0.120171	0.28779	0.985095	1.06002	0.418063	0.927958	0.888688	1.3487	0.933167	0.877355	0.922685	0.625137	0.388784	0.471657	0.719045	0.81736	0.759543	0.931954	1.19306	0.452116	0.668802	0.650979	0.775769	0.924159	0.591579	0.577555
P30048	PRDX3	Thioredoxin-dependent peroxide reductase, mitochondrial OS=Homo sapiens OX=9606 GN=PRDX3 PE=1 SV=3	136	7	27.7	1524	0.186647	0.33795	0.239947	0.22371	-0.724897	-0.0833721	-0.650487	-1.16603	-0.463039	0.110752	-0.228559	-0.0676842	0.00392723	-0.01968	0.30929	0.081851	0.05056	0.648676	0.965889	-0.313891	-0.346241	-0.117776	-0.226155	-0.144314	-0.823709	-0.217823	-0.0785351	0.0903454	-0.271506	-0.212814	-0.444451	0.168501	-0.0227242	0.0759525	0.498787	-0.326265	-0.698729	-0.274012	-0.333871	-0.0473614	0.102625	-0.162222	0.0573235
O95782	AP2A1	AP-2 complex subunit alpha-1 OS=Homo sapiens OX=9606 GN=AP2A1 PE=1 SV=3	55	4	107.5	286	0.339574	0.0564612	0.285066	0.110148	-0.0881357	-0.184266	-0.459437	NaN	0.0143242	0.248076	NaN	NaN	-0.403164	-0.399086	NaN	NaN	0.270206	0.420216	NaN	0.192915	0.00420189	0.470271	NaN	-0.0283689	-0.224114	NaN	NaN	-0.0287886	-0.242306	-0.200582	NaN	-0.0495262	0.133982	NaN	NaN	-0.366562	-0.291602	NaN	NaN	0.276754	0.282744	0.0416975	NaN
P62899	RPL31	Large ribosomal subunit protein eL31 OS=Homo sapiens OX=9606 GN=RPL31 PE=1 SV=1	52	6	14.5	382	0.430888	0.0872181	0.680963	0.0066359	-0.632924	-0.676797	-1.20565	-0.419412	-0.428367	-0.261472	-0.893229	-0.806062	0.823083	0.471225	0.539983	1.06133	0.619386	0.326722	0.463753	0.234314	0.328159	-0.0867968	0.114813	0.501702	-0.351602	0.239429	0.123956	0.445107	-0.0243435	-0.200766	-0.958807	0.497699	-0.306746	-0.155454	0.08741	-0.972348	-0.698139	-1.04007	-0.527999	0.854773	0.641833	-0.0732155	0.361745
P49736	MCM2	DNA replication licensing factor MCM2 OS=Homo sapiens OX=9606 GN=MCM2 PE=1 SV=4	53	10	101.8	1457	0.394662	0.298747	0.534	0.160825	-1.81768	-1.12916	-1.84493	-0.767708	-0.262253	-2.5647	-0.235572	-1.39709	0.660666	-0.046834	-0.0876408	0.88498	-0.803727	0.420806	-0.106224	-0.791508	-1.12421	-1.16961	-0.240432	0.418026	-0.284244	0.186767	-0.0549498	0.71566	-1.66328	-0.445306	-0.8182	0.17394	-0.375572	-0.636202	-0.804683	-0.647652	-0.272325	-0.465059	-0.136419	1.70247	0.0836124	-0.299631	0.464987
P83916	CBX1	Chromobox protein homolog 1 OS=Homo sapiens OX=9606 GN=CBX1 PE=1 SV=1	607	9	21.4	12234	-0.120746	0.668424	-0.29348	0.29082	-0.687321	-0.199224	-1.66585	-1.96409	0.45554	0.562656	0.525681	0.24468	0.598644	0.208797	0.598499	0.592056	-0.897644	-0.789631	-0.797743	0.167799	0.294941	-0.270876	-0.0795956	-0.0742893	0.609381	-0.0311489	-0.12851	-0.267088	-0.481308	-0.087183	-0.255554	-0.0811214	-0.0418606	0.0343323	-0.290062	0.43997	0.278067	0.305309	0.37615	-0.412273	-0.347559	-0.251678	-0.844271
Q9NYL9	TMOD3	Tropomodulin-3 OS=Homo sapiens OX=9606 GN=TMOD3 PE=1 SV=1	18	5	39.6	462	0.378634	0.191548	0.674919	0.0192314	-1.21987	-1.12162	NaN	-0.166665	-0.416125	-0.415678	0.0324965	0.132932	-0.0113859	NaN	0.226412	0.35917	-0.669447	NaN	0.430429	-0.0158138	0.221025	NaN	0.618141	-0.0127459	NaN	0.268087	0.109131	-0.698444	-0.729219	NaN	-0.422174	-0.438386	NaN	0.319893	0.18726	-1.55564	NaN	-1.01961	-0.394873	-0.306718	-0.608496	NaN	0.603251
O00299	CLIC1	Chloride intracellular channel protein 1 OS=Homo sapiens OX=9606 GN=CLIC1 PE=1 SV=4	195	12	26.9	3712	0.722101	0.00335145	0.654101	0.00522701	-0.234921	-0.341586	-1.14323	-0.861107	-0.289635	-0.085948	-0.503077	-0.608039	-0.205365	-0.0738411	-0.693111	0.194614	0.314013	0.314297	1.47042	1.14114	0.16033	0.732071	0.129645	0.167147	-0.805006	-0.0962238	-0.0261955	0.285343	-0.411361	-0.391246	-0.692091	-0.143457	0.000225067	-0.688436	-0.316073	-1.08786	-1.06211	-1.03246	-0.640113	0.87923	0.561807	0.0874577	0.164291
A0A1W2PQU7	GFAP	Glial fibrillary acidic protein (Fragment) OS=Homo sapiens OX=9606 GN=GFAP PE=1 SV=1	106	1	3.4	1091	0.334826	0.265915	0.288581	0.354192	-0.0757046	-0.881738	-0.631568	-1.44383	1.72743	0.592323	0.739693	0.226982	1.32572	0.637237	-0.0393448	0.661747	1.11275	0.244998	0.319297	1.71608	0.551655	0.232269	0.272614	1.04986	0.712951	-0.0560379	0.129009	1.13334	-0.183381	-0.197272	0.0653114	0.659903	0.341352	-0.0407372	-0.011939	0.254304	0.206614	0.0427999	0.089304	1.05232	0.176176	0.257175	-0.334095
P09874	PARP1	Poly [ADP-ribose] polymerase 1 OS=Homo sapiens OX=9606 GN=PARP1 PE=1 SV=4	654	42	113	9527	0.635221	0.00925307	0.615856	0.00844444	-0.86319	-0.608027	-1.46951	-1.77223	-0.827917	-0.829842	-0.834612	-1.05087	0.363167	-0.167141	-0.625948	1.00087	-0.383322	-0.319221	-0.311657	-0.069685	-0.0926208	-0.246458	-0.118927	0.917755	0.00645828	0.356737	0.203566	0.247892	-0.284971	-0.164059	-0.663643	0.531862	0.163811	-0.182201	0.110088	-0.00313187	-0.361334	-0.232744	-0.3123	0.688158	0.358725	0.488947	0.480551
P48634	PRRC2A	Protein PRRC2A OS=Homo sapiens OX=9606 GN=PRRC2A PE=1 SV=3	13	3	228.7	77	0.22494	0.440592	0.292867	0.321153	-0.727062	-0.855348	NaN	NaN	0.299336	-0.871341	0.362737	-0.558932	0.481091	0.225657	0.627061	NaN	-0.491282	-0.218568	NaN	0.208945	0.259462	NaN	NaN	0.301069	0.703146	0.272026	-0.139098	-0.161757	-0.0403538	NaN	-0.938309	0.396522	0.466621	-0.0485449	-0.384129	0.487691	0.501035	NaN	NaN	0.0524883	-0.0486841	NaN	NaN
O14980	XPO1	Exportin-1 OS=Homo sapiens OX=9606 GN=XPO1 PE=1 SV=1	89	16	123.3	1030	0.211111	0.232441	0.41503	0.018527	0.372264	0.119275	-0.0998755	-1.21897	-0.386434	-0.146139	-0.0628042	-0.42949	0.106516	-0.123993	-0.41172	0.569017	0.196184	0.364319	0.312152	0.120789	-0.0244904	0.0938282	0.0662127	0.286079	-0.775711	0.0695114	0.0436954	0.222669	-0.268001	0.129611	-0.364103	-0.0670347	-0.30781	-0.515433	-0.324673	-0.396011	-0.680486	-0.616427	-0.20357	0.655447	0.511393	0.197175	0.323517
Q05682	CALD1	Caldesmon OS=Homo sapiens OX=9606 GN=CALD1 PE=1 SV=3	54	9	93.2	677	0.604549	0.00163679	0.43754	0.0137882	-0.549232	-0.482624	-0.305489	-0.661646	-0.271263	0.452184	0.284661	0.614319	-0.191112	0.144688	0.231561	-0.0963249	0.904036	0.468557	1.02305	0.982237	0.43892	0.875947	0.451401	-0.016531	0.539992	0.0573931	0.163955	-0.333055	-0.709866	-0.829049	-0.809457	-0.807198	-0.351974	-0.663799	-0.44264	-0.277521	-0.143817	-0.34765	-0.0516186	-0.0538034	-0.152099	-0.346736	-0.219368
D3YTI2	ACP1	acid phosphatase OS=Homo sapiens OX=9606 GN=ACP1 PE=1 SV=1	55	1	9.4	233	0.115705	0.632825	0.0693727	0.797893	0.346642	0.468679	-0.603933	0.501592	-0.308718	-0.296106	-0.383811	-0.306069	0.618297	0.676668	0.505255	0.440386	0.403831	0.556319	0.249956	0.0394402	-0.165253	0.1207	-0.48463	0.440056	0.72019	0.414901	0.497887	0.447073	0.339522	0.583757	0.398964	-0.58575	-0.460985	-0.62051	-0.506583	-0.681047	-0.659789	-0.532483	-0.810822	0.491806	0.378796	0.529829	0.31441
P47897	QARS1	Glutamine--tRNA ligase OS=Homo sapiens OX=9606 GN=QARS1 PE=1 SV=1	20	1	87.7	122	0.532881	0.0245629	0.435152	0.0595907	-0.601758	-0.566026	-0.754938	-1.35587	0.591012	0.311314	NaN	0.286924	-0.156089	-0.0113344	NaN	0.402815	0.611637	0.156192	0.379083	1.02312	0.489095	0.229241	0.0803251	0.595052	-0.17205	NaN	0.0831642	0.55354	-0.278553	-0.406829	-0.501859	0.557261	0.0222006	NaN	0.15917	0.0567198	-0.135682	0.119028	-0.16413	0.834058	0.337452	0.153064	0.110298
Q09666	AHNAK	Neuroblast differentiation-associated protein AHNAK OS=Homo sapiens OX=9606 GN=AHNAK PE=1 SV=2	176	28	628.7	833	1.00112	0.00136739	0.663032	0.0214238	-0.534468	-0.830018	-0.89857	-1.03177	1.19879	0.80328	0.676636	0.343266	-0.201761	-0.156454	-0.300976	0.159801	1.95229	0.0428772	2.15735	1.69444	0.0348492	1.56456	0.355185	0.178047	1.12792	0.519866	0.677	0.0546608	-0.699623	-0.367455	-0.364285	-0.800476	-0.163109	-0.780284	-0.397652	-0.827748	-1.22796	-1.06122	-1.34474	0.42297	-0.0847359	0.0646992	-0.50588
Q15366	PCBP2	Poly(rC)-binding protein 2 OS=Homo sapiens OX=9606 GN=PCBP2 PE=1 SV=1	307	4	38.6	3820	0.549827	0.0113419	0.546909	0.00854138	-0.307889	-0.485269	-0.839743	-0.620852	-0.257425	-0.292054	-0.447217	-0.55178	0.354127	0.0379114	-0.311212	0.98685	0.491784	0.368961	0.546445	0.771227	0.389795	0.162802	0.0990334	0.668459	-0.214279	0.198793	0.058403	0.675976	-0.587834	-0.0850725	-0.557648	0.266778	-0.103958	-0.409084	-0.451143	-0.365186	-0.87058	-0.677595	-0.261552	1.25934	0.458537	0.0972996	0.49681
P56159	GFRA1	GDNF family receptor alpha-1 OS=Homo sapiens OX=9606 GN=GFRA1 PE=1 SV=2	10	3	51.4	21	-0.0710654	0.861407	-0.290529	0.468523	-0.770526	-0.283558	NaN	NaN	0.382704	-0.881019	NaN	-0.178326	0.933018	-0.064827	NaN	NaN	-1.36094	-1.71323	NaN	0.281462	0.481896	NaN	NaN	0.315905	0.611431	NaN	0.0234785	-0.63203	-0.0259714	NaN	-0.672243	-0.469513	-0.641022	NaN	0.00612926	-1.1131	-1.15307	NaN	NaN	-0.947595	-1.0799	NaN	NaN
Q96C90	PPP1R14B	Protein phosphatase 1 regulatory subunit 14B OS=Homo sapiens OX=9606 GN=PPP1R14B PE=1 SV=3	124	7	15.9	4182	0.239886	0.165618	0.14386	0.432428	-0.235035	-0.00934982	-0.570649	-0.917993	0.0205774	0.0117836	0.329659	0.00665093	-0.16186	0.0646696	0.0133419	-0.0780401	0.609891	0.469209	-0.0369167	0.342063	0.029685	0.146157	-0.00278759	-0.336352	0.525481	-0.25871	-0.248029	-0.537013	-0.637358	-0.399672	-0.568023	-0.71245	-0.305902	-0.647034	-0.549644	0.15412	0.271198	0.0887547	-0.0426111	-0.15104	-0.642897	-0.224634	-0.669933
A6NE02	BTBD17	BTB/POZ domain-containing protein 17 OS=Homo sapiens OX=9606 GN=BTBD17 PE=3 SV=1	35	4	52.4	819	-0.149858	0.711122	0.10765	0.811976	-0.604912	0.597002	-0.59919	-0.923389	1.36589	0.69031	1.23278	1.61489	-0.814429	-0.816608	-0.557919	-1.27584	-0.748038	-0.87641	-0.718064	-0.236854	1.54416	0.259363	1.53527	-0.216892	-1.05795	-0.437975	-0.778849	-0.419561	-0.409133	-0.74039	-0.460619	-0.0870132	-0.360889	0.179863	0.550419	0.143796	1.04183	0.519941	0.257674	-0.326393	-0.238216	0.0918064	-0.0591002
P61927	RPL37	Large ribosomal subunit protein eL37 OS=Homo sapiens OX=9606 GN=RPL37 PE=1 SV=2	57	3	11.1	32	0.185698	0.61232	0.150232	0.701833	-1.34388	-0.768249	-1.95728	-2.73459	-0.138745	-0.0297947	0.27533	-0.686554	1.00489	0.696262	0.4181	1.39762	0.307499	-0.154083	-0.0109549	-0.183207	0.0398121	-0.421423	-0.266304	0.523595	-0.974349	-0.111311	-0.25123	0.484173	-0.120356	-0.290183	-0.861068	0.740306	0.0752392	-0.396633	0.132053	0.0670128	0.0527592	-0.219787	-0.130981	0.765852	0.258759	-0.22251	-0.0780048
P46013	MKI67	Proliferation marker protein Ki-67 OS=Homo sapiens OX=9606 GN=MKI67 PE=1 SV=2	15	3	358.5	69	0.261528	0.315376	0.149581	0.595405	NaN	-0.431392	0.43832	-1.1994	0.218283	-0.399825	0.0283012	-1.15016	0.577163	0.466282	0.276348	0.43493	-0.317049	-0.174421	-0.57731	NaN	0.478577	-0.43463	0.382409	0.969954	1.00741	0.632612	-0.0260315	NaN	-0.0213661	-0.0846577	-0.486451	0.293209	-0.16909	-0.0811663	-0.361577	0.160235	0.170439	-0.232545	-0.793447	NaN	0.139192	-0.199578	0.378401
H0YAH3	GALNT7	Polypeptide N-acetylgalactosaminyltransferase OS=Homo sapiens OX=9606 GN=GALNT7 PE=1 SV=2	27	1	75.4	44	-0.0789212	0.786503	-0.246378	0.39291	1.90182	1.87744	0.177211	0.242505	0.187491	-0.0767994	-0.506142	-0.388232	0.146242	0.453297	0.458083	-0.491363	-0.627283	-0.325631	-0.0895491	0.496259	0.0665226	0.974199	0.107839	0.289526	0.35148	0.932809	0.605453	0.338178	0.138961	-0.038703	-0.276348	0.0200052	-0.292953	-0.177232	0.0330544	0.0266514	0.0550508	0.173388	0.129094	0.412692	-0.330029	0.271433	0.634019
Q71U36	TUBA1A	Tubulin alpha-1A chain OS=Homo sapiens OX=9606 GN=TUBA1A PE=1 SV=1	1897	1	50.1	41070	0.197802	0.535687	0.855934	0.00678965	-0.0543318	-0.201809	-0.183391	-0.554517	-0.403986	-0.964942	-0.878726	-0.488141	0.512772	0.273031	-0.93233	2.07319	0.217628	0.652938	-0.342649	0.00400734	-0.123027	-0.49935	0.250171	1.36166	-1.36245	0.212419	0.151554	0.656265	-0.501719	0.0207424	-0.221848	0.119487	-0.42227	-1.19645	-0.254478	-0.948996	-1.2663	-1.3049	-0.604467	0.885294	0.811561	0.116179	0.112877
P15311	EZR	Ezrin OS=Homo sapiens OX=9606 GN=EZR PE=1 SV=4	1217	23	69.4	12760	0.434017	0.150471	0.198581	0.539514	-1.31638	-1.08292	-1.70304	-2.41543	0.0897388	0.390335	0.607681	0.129028	-0.107901	-0.0738297	0.0768986	-0.282717	-0.940647	-0.365507	1.02124	0.224066	-0.0422974	-0.0213985	0.20093	-0.219053	-0.182457	-0.0296841	-0.0854988	-0.45686	-0.604303	-0.504055	-0.539061	0.0340576	-0.0103931	0.10495	0.237377	0.627962	0.553837	0.490456	0.039341	-0.44735	-0.27957	-0.323042	-0.477713
Q9Y2W1	THRAP3	Thyroid hormone receptor-associated protein 3 OS=Homo sapiens OX=9606 GN=THRAP3 PE=1 SV=2	119	18	108.6	785	0.233751	0.292575	0.135748	0.569922	-0.788755	-0.500869	-1.00113	-2.0243	0.0207577	-0.214193	-0.024992	-0.626976	0.274395	-0.0417747	-0.0317783	0.298513	-0.666363	-0.451461	-0.872291	-0.141123	-0.0775928	-0.44646	-0.270723	0.302492	0.78718	0.0936413	0.0412846	-0.0141096	-0.391817	-0.334777	-0.640718	0.134735	0.139008	-0.182423	-0.277853	0.220205	0.193142	-0.0300179	0.0196457	0.137403	-0.139202	-0.141461	-0.363798
E7EVH7	NA	Kinesin light chain OS=Homo sapiens OX=9606 PE=3 SV=2	14	5	82.4	121	0.692767	0.000965599	0.929337	1.71955e-05	0.385761	-0.621084	NaN	-0.578485	-0.0849657	-1.09649	-0.840102	-0.79438	-0.0347357	0.207791	-0.570953	0.354686	0.465469	0.315929	-0.0472364	0.562024	0.706451	NaN	0.310045	0.651696	0.306002	0.171749	0.146481	-0.0344038	-0.240123	NaN	-0.809407	-0.203032	-0.24243	-0.812691	-0.707067	-0.99424	-0.298076	-0.745012	-0.586849	0.609971	0.835233	NaN	0.352794
P49908	SELENOP	Selenoprotein P OS=Homo sapiens OX=9606 GN=SELENOP PE=1 SV=3	19	4	43.2	97	-0.273345	0.267631	-0.0721188	0.7957	0.780273	0.325252	1.29055	0.797581	NaN	-0.750802	-0.500043	-0.110007	NaN	0.65141	-0.17133	-1.05295	-0.61165	-0.284751	-0.54203	-0.302483	-0.131209	0.167367	-0.0314541	NaN	-0.0901022	0.360019	-0.00722122	0.156941	-0.116415	0.0303221	0.27552	NaN	0.203383	-0.291063	-0.351539	-0.49599	0.124578	-0.324476	-0.0860691	-0.490854	-0.0366821	0.215282	0.236316
P11142	HSPA8	Heat shock cognate 71 kDa protein OS=Homo sapiens OX=9606 GN=HSPA8 PE=1 SV=1	2324	12	70.9	33449	0.232951	0.294292	0.380821	0.0861852	-1.30217	-0.898916	-1.50334	-1.8196	-0.404568	-0.432058	-0.433966	-0.579847	0.199148	-0.0154247	-0.0889397	0.232252	-0.500111	-0.284504	-0.783831	-0.345293	-0.452881	-0.648956	-0.559145	-0.0535488	0.353317	-0.295427	-0.327303	-0.904846	-1.40424	-1.09229	-1.31437	-0.605637	-0.535774	-0.814804	-0.720661	-0.169783	-0.373936	-0.374496	-0.637184	-0.446053	-0.622337	-0.672777	-0.857677
Q01459	CTBS	Di-N-acetylchitobiase OS=Homo sapiens OX=9606 GN=CTBS PE=1 SV=1	39	5	43.7	333	0.0211586	0.934118	-0.0672454	0.804803	0.102472	-0.0868702	0.402996	0.754293	-0.00252533	-0.356162	-0.45615	0.971357	-0.407173	-0.509824	-0.0473785	-1.17362	-0.255134	-0.411963	-0.105637	-0.0971804	-0.187255	0.187654	0.192872	-0.0108585	0.190637	-0.0246696	0.0130806	-0.255116	0.251754	0.0282001	0.456625	0.377451	0.686039	0.423904	0.585026	-0.851815	-0.444747	-0.286688	-0.0382347	-0.339797	0.109448	0.313433	0.498877
O00231	PSMD11	26S proteasome non-ATPase regulatory subunit 11 OS=Homo sapiens OX=9606 GN=PSMD11 PE=1 SV=3	34	7	47.4	1049	0.681056	0.0166945	0.705767	0.0102163	-0.275556	-0.594779	-1.18828	NaN	-0.949762	-0.726579	-1.10756	-1.56081	0.238664	0.226908	-0.750428	NaN	0.378558	0.526823	NaN	0.0315905	-0.133422	-0.0919733	NaN	0.423625	-1.10528	0.237652	-0.157428	0.392863	-0.276764	-0.218043	-0.842237	-0.0397358	-0.155835	-1.10032	-0.789055	-1.14823	-1.24015	NaN	NaN	0.765216	0.627892	0.239591	NaN
P26992	CNTFR	Ciliary neurotrophic factor receptor subunit alpha OS=Homo sapiens OX=9606 GN=CNTFR PE=1 SV=2	67	4	40.6	669	0.364431	0.0113419	-0.0283729	0.863088	0.249719	-0.230698	-0.595775	-0.732607	-0.204735	-0.517756	-0.138422	-0.559567	0.0420933	-0.135954	-0.321349	-0.613415	0.550345	-0.137337	-0.165355	-0.0375395	0.276361	-0.0691938	0.104755	-0.327653	0.0342999	0.372772	-0.037981	0.144678	-0.0636406	-0.203947	-0.366779	-0.248783	-0.369068	-0.220359	-0.473376	0.153761	-0.064394	-0.086071	-0.270529	-0.200583	-0.335111	0.261969	-0.135856
Q15714	TSC22D1	TSC22 domain family protein 1 OS=Homo sapiens OX=9606 GN=TSC22D1 PE=1 SV=3	44	2	109.6	25	0.661637	0.00117659	0.628244	0.00120324	0.457104	0.898521	-0.136329	-0.849795	1.23759	0.846344	0.651546	0.840796	0.71022	0.708408	0.589178	0.926689	1.71716	1.59018	1.30452	1.56055	1.26372	1.33248	1.20359	0.641119	1.37637	0.759538	0.835681	0.713553	0.469925	0.391293	0.31302	0.369369	0.790951	0.360225	0.275913	0.795606	0.34627	0.367972	0.578953	1.16305	1.01735	1.41545	0.766973
Q9BQ61	TRIR	Telomerase RNA component interacting RNase OS=Homo sapiens OX=9606 GN=TRIR PE=1 SV=1	46	4	18.4	615	0.557095	0.122807	0.282274	0.456142	-0.760377	-0.764478	-1.92545	-2.90167	0.636301	0.165116	0.266502	-0.419014	1.27138	0.912879	0.733305	1.37595	-0.109304	-0.00162125	0.0649643	0.911557	0.683388	0.238165	0.416862	0.612516	1.08996	0.447167	0.482313	0.110542	-0.504951	-0.239055	-0.510962	0.414077	0.576802	-0.196793	0.126953	0.781027	0.781162	0.0593214	-0.188191	0.607147	0.197532	0.325081	-0.344116
P06396	GSN	Gelsolin OS=Homo sapiens OX=9606 GN=GSN PE=1 SV=1	579	19	85.6	6675	0.260167	0.188368	0.309955	0.116434	-0.992554	-1.00115	-0.538168	-1.12713	0.091774	0.148535	0.0841312	0.17799	-1.01306	-0.88693	-0.681564	-1.27189	-0.00524521	-0.925541	0.0762119	-0.524221	-0.809364	0.299173	-0.351643	-0.395382	-0.653481	-0.250792	-0.0237255	-1.05807	-0.82144	-0.715672	-0.773205	-0.691589	-0.456654	-0.686678	-0.349127	-0.986015	-1.30381	-1.05131	-0.959805	-0.89049	-0.508934	-0.464025	-0.328997
F2Z3N3	OLFML2B	Olfactomedin like 2B OS=Homo sapiens OX=9606 GN=OLFML2B PE=1 SV=1	12	3	84.1	61	-0.760909	0.0130672	-0.416995	0.178084	1.18029	0.566655	0.445378	0.110321	0.421693	-0.309864	-0.576126	NaN	0.176015	0.252707	-0.255702	NaN	-0.822313	-0.702992	-1.64994	-0.446514	-0.413498	-0.296862	-1.14492	0.237869	0.626807	-0.985366	NaN	0.0628557	-0.547819	-0.0301971	NaN	0.306184	-0.225994	-0.128111	NaN	-0.567163	0.131393	-0.736299	NaN	0.317262	-0.614929	0.0650415	-1.16436
O75396	SEC22B	Vesicle-trafficking protein SEC22b OS=Homo sapiens OX=9606 GN=SEC22B PE=1 SV=5	16	3	24.7	72	0.564898	0.0113419	0.468449	0.0232611	-0.699328	-0.739846	-0.802135	-1.11309	NaN	-0.269809	-0.930482	-0.39572	NaN	-0.479056	-0.645311	0.656913	0.657138	0.136168	0.46397	0.395308	-0.294141	-0.0255699	-0.211778	NaN	-0.616918	-0.229696	-0.0433741	-0.0696907	-1.03061	-0.343582	-0.407286	NaN	-0.473814	-0.346825	-0.0478411	-0.535295	-1.07684	-0.824018	-0.278767	0.504392	0.0880671	-0.533336	-0.00298309
P34096	RNASE4	Ribonuclease 4 OS=Homo sapiens OX=9606 GN=RNASE4 PE=1 SV=3	15	2	16.8	265	-0.402294	0.119092	-0.625999	0.0143112	NaN	1.13997	NaN	0.0482273	0.458008	0.266091	0.328636	0.470766	-0.261527	-0.389697	-0.172758	-1.24907	-1.16147	-1.26068	-0.654067	NaN	-0.315296	NaN	0.125972	-0.0185575	0.236504	0.0609646	-0.0592318	NaN	0.427693	NaN	-0.119467	0.084219	0.446631	0.323505	0.037528	0.517892	0.489291	0.159801	0.487391	NaN	-0.647192	NaN	-0.0589933
Q8WX77	IGFBPL1	Insulin-like growth factor-binding protein-like 1 OS=Homo sapiens OX=9606 GN=IGFBPL1 PE=1 SV=1	379	9	29	6962	-0.805264	0.00865991	-1.24696	7.48714e-05	1.1442	1.27063	-0.400703	-0.507332	1.09945	0.291172	0.855017	0.573978	0.520472	0.948772	0.870264	-0.0283012	-1.41424	-1.13281	-1.18776	-0.65497	0.0207043	0.0687981	-0.118982	0.385252	0.904068	0.187286	0.16923	0.409702	0.199036	0.11573	-0.0125923	0.421595	0.0812874	1.02189	0.845787	1.5547	1.30519	1.17843	1.12898	-0.820602	-0.629555	0.118086	0.142006
Q9UNS2	COPS3	COP9 signalosome complex subunit 3 OS=Homo sapiens OX=9606 GN=COPS3 PE=1 SV=3	23	8	47.8	145	0.292403	0.0612759	0.390848	0.011756	NaN	-0.397574	NaN	-0.621932	-0.825811	-0.114036	NaN	-0.234423	-0.63362	-0.145421	NaN	0.0255661	-0.043107	0.0439053	-0.314485	NaN	0.0558414	NaN	0.0753994	-0.304965	-0.362405	NaN	0.241788	NaN	-0.258885	NaN	-0.348969	-0.528679	-0.265758	NaN	-0.183748	-0.368391	-0.248461	-0.322244	-0.170394	NaN	0.18899	NaN	-0.0411224
P55290	CDH13	Cadherin-13 OS=Homo sapiens OX=9606 GN=CDH13 PE=1 SV=1	7	1	78.2	57	-0.084729	0.771881	-0.573831	0.032299	0.0662479	0.597113	NaN	NaN	-0.425214	-0.515323	NaN	0.0330725	-0.124494	0.282013	NaN	0.499697	-0.453005	-0.414795	NaN	-0.225649	0.358625	NaN	NaN	-0.205955	0.585996	NaN	0.123153	-0.110757	0.460101	NaN	-0.180635	-0.178939	0.823938	NaN	-0.180931	1.20584	0.841084	NaN	1.11178	0.105069	-0.632533	NaN	NaN
P01023	A2M	Alpha-2-macroglobulin OS=Homo sapiens OX=9606 GN=A2M PE=1 SV=3	182	30	163.2	1076	0.199492	0.503842	0.392614	0.186156	0.55073	-0.297853	-0.265676	-0.0758934	-0.218812	-0.0655708	-0.771603	-0.669026	-1.60163	-1.40671	-0.966095	-1.85784	-0.972034	-0.530844	0.372545	-0.487923	-0.782957	0.368183	0.000849724	-0.98232	-1.47658	-0.0728168	-0.250505	-0.522057	-0.16984	0.289394	-0.512244	-1.00727	-1.48457	-0.846882	-0.907704	-1.1837	-1.52386	-1.61811	-1.32284	-0.510841	-0.152426	0.182823	0.366403
P34932	HSPA4	Heat shock 70 kDa protein 4 OS=Homo sapiens OX=9606 GN=HSPA4 PE=1 SV=4	935	41	94.3	9852	0.41249	0.0360781	0.312661	0.104754	-1.3735	-0.975853	-1.71433	-1.73995	-0.232517	0.00379181	0.061554	-0.249359	-0.0357952	-0.253893	-0.204447	0.114992	-0.0878143	-0.132656	-0.171207	-0.189352	0.0402145	-0.302717	-0.0836067	-0.0686493	-0.311895	-0.0696316	-0.134661	-0.525436	-0.634216	-0.483027	-0.699728	-0.266905	-0.458424	-0.419687	-0.283579	-0.217854	-0.481586	-0.50853	-0.523491	-0.174519	-0.253668	-0.223259	-0.26712
P28799	GRN	Progranulin OS=Homo sapiens OX=9606 GN=GRN PE=1 SV=2	11	2	63.5	39	0.186455	0.277362	0.0288825	0.893591	-0.458418	-0.41431	-0.448081	-0.901896	-0.0672474	-0.232876	NaN	NaN	-0.0345688	-0.173647	NaN	NaN	-0.545008	-0.302425	-0.0844507	-0.148205	-0.371036	0.0605793	0.111192	-0.165926	0.0509481	NaN	NaN	0.180968	0.492488	0.0392036	NaN	-0.0780535	0.11739	NaN	NaN	-0.259696	-0.354695	-0.315632	NaN	0.0858288	0.0572147	0.158692	0.210273
P17096	HMGA1	High mobility group protein HMG-I/HMG-Y OS=Homo sapiens OX=9606 GN=HMGA1 PE=1 SV=3	92	4	11.7	851	0.481933	0.251292	0.693406	0.0980478	-0.985983	-1.79753	-1.71586	-1.68853	-0.974571	-1.2973	-1.63331	-1.27306	0.689936	-0.882511	-0.315012	1.63618	-1.33704	-0.413802	-1.22395	-0.765389	-0.731106	-0.549781	-0.417814	1.06931	0.123268	-0.217159	0.380295	0.409056	0.131252	-0.490148	-0.675704	1.09061	0.0722466	-0.639418	0.347992	-1.21479	-1.7701	-1.9092	-1.67159	1.82647	0.278704	-0.123898	0.507143
Q9NZ53	PODXL2	Podocalyxin-like protein 2 OS=Homo sapiens OX=9606 GN=PODXL2 PE=1 SV=1	20	2	65	453	-0.158759	0.660763	-0.231684	0.532824	NaN	0.493121	NaN	0.212706	-0.177643	-0.76836	NaN	-0.668748	0.0526037	0.61755	NaN	-0.668132	-1.18485	0.0365944	-0.208677	NaN	0.675894	NaN	-0.311	-0.684466	0.219428	NaN	-0.719898	NaN	-0.0707769	NaN	-0.936035	-0.380005	-0.0517521	NaN	-1.22152	0.758319	0.627923	0.496727	0.63095	NaN	-0.678976	NaN	-0.19792
A0A6Q8PH20	CAST	Calpastatin OS=Homo sapiens OX=9606 GN=CAST PE=1 SV=1	61	5	81	1347	0.33413	0.110877	0.294598	0.160436	-0.409634	-0.19535	0.256685	-0.685266	-0.229429	0.657528	-0.490058	0.640474	-0.0221176	0.156699	-0.0966949	0.495917	0.453083	0.221243	0.93085	0.58573	-0.0358715	0.768917	0.00621891	-0.276557	0.538967	0.324928	0.23011	0.0372019	0.209549	-0.215483	-0.115746	-0.133095	0.54142	0.0204773	0.446797	-0.799285	-0.31496	-0.857474	-0.623466	0.66781	0.123872	0.206389	0.0708704
P06702	S100A9	Protein S100-A9 OS=Homo sapiens OX=9606 GN=S100A9 PE=1 SV=1	75	6	13.2	744	0.142016	0.740364	1.23754	0.003386	0.200701	0.402708	0.0611944	NaN	-0.759736	NaN	-0.975161	NaN	-1.19165	-0.760797	-1.01041	-1.12265	-0.69725	-0.864328	NaN	-0.325613	NaN	-0.0789013	NaN	-0.7272	0.394584	-0.717248	NaN	-0.384517	NaN	-0.00481892	NaN	-1.17699	-0.772706	-0.86282	NaN	-0.562198	-1.09632	NaN	-1.16993	-0.180882	0.174791	0.539692	NaN
P60953	CDC42	Cell division control protein 42 homolog OS=Homo sapiens OX=9606 GN=CDC42 PE=1 SV=2	50	3	21.2	639	0.574977	0.0170951	0.738086	0.00264872	-0.874715	NaN	NaN	-1.57014	-0.548437	-0.0989847	-0.614576	-0.820315	0.142521	-0.135313	-1.05504	0.549663	NaN	0.436971	0.597998	-0.0403566	-0.0591412	NaN	-0.246752	0.48705	-0.378654	-0.000761032	-0.144361	0.0227194	-0.465586	NaN	-0.721354	-0.18187	-0.595161	-0.82653	-0.527663	NaN	-0.881716	-1.02133	-0.704017	0.575377	NaN	NaN	-0.098896
Q14566	MCM6	DNA replication licensing factor MCM6 OS=Homo sapiens OX=9606 GN=MCM6 PE=1 SV=1	36	7	92.8	777	0.485031	0.127355	0.240845	0.470921	0.391529	0.696859	0.26505	-2.24592	-0.842338	-0.75982	0.634228	-0.972136	0.167535	-0.504552	0.648853	-0.0488415	-0.180234	-0.0127697	0.0995359	0.0449228	0.24063	0.585013	0.261492	0.376137	0.283169	1.17266	0.10936	0.744973	0.316505	1.12716	-0.477983	0.0178528	-0.239848	0.671253	-0.848735	1.14698	1.34923	0.955937	0.799579	1.18569	0.429257	1.10274	0.609276
Q9NXG2	THUMPD1	THUMP domain-containing protein 1 OS=Homo sapiens OX=9606 GN=THUMPD1 PE=1 SV=2	105	14	39.3	828	0.415894	0.0327958	0.237191	0.22226	-0.918137	-0.578862	-1.28451	-1.59412	-0.208035	0.0883865	0.20984	-0.00145912	-0.00291443	0.352523	0.0242062	-0.0953169	-0.139395	0.0708647	-0.118413	0.0791531	0.365955	0.234403	0.280396	0.0396585	-0.25997	0.171522	0.176281	-0.271328	-0.499008	-0.456807	-0.730043	-0.068552	0.131113	-0.287621	-0.0636168	0.153185	0.185496	0.0214243	-0.0346537	-0.0706596	0.0529451	0.056222	-0.206945
A0A7I2YQ74	UGP2	UTP--glucose-1-phosphate uridylyltransferase OS=Homo sapiens OX=9606 GN=UGP2 PE=1 SV=1	259	20	51.7	3818	0.212454	0.234487	0.0497122	0.811976	-0.642515	-0.431305	-1.0069	-0.858645	-0.38512	0.21232	0.313456	0.233572	-0.300596	-0.00681496	0.0685482	-0.578445	0.807491	-0.179663	0.242464	-0.225439	0.0174332	-0.1387	0.0488415	-0.272867	-0.969345	0.0336323	-0.127432	-0.312376	-0.309685	-0.201801	-0.477602	0.0368862	0.10465	0.0882664	0.173204	-0.0697212	-0.141344	-0.0465679	-0.153368	-0.382908	-0.17734	-0.153051	-0.14856
P17174	GOT1	Aspartate aminotransferase, cytoplasmic OS=Homo sapiens OX=9606 GN=GOT1 PE=1 SV=3	505	21	46.2	7646	0.19262	0.254575	0.16416	0.347573	-0.784464	-0.494967	-0.866816	-1.34342	-0.108717	0.302938	0.0339794	0.286745	-0.109875	-0.0248947	0.195633	-0.480768	0.0998421	-0.104992	-0.198948	-0.251047	0.223066	0.017416	0.162176	-0.160761	-0.768166	0.0668144	-0.0783195	-0.0819168	-0.0533066	0.0902462	-0.0502758	-0.0536518	-0.116673	0.126585	0.174677	-0.113813	-0.193279	-0.124014	-0.241596	-0.222134	0.0087738	0.0775528	0.0336113
P53990	IST1	IST1 homolog OS=Homo sapiens OX=9606 GN=IST1 PE=1 SV=1	101	8	39.7	963	0.61553	0.00512947	0.34788	0.0928201	-0.487466	-0.226097	-1.27464	-1.95004	-0.0642214	-0.0079546	0.0833406	-0.204928	0.222699	0.265016	0.530622	0.342304	0.447828	0.131797	0.490151	0.518074	0.562289	0.282628	0.286212	0.405429	0.39178	0.426945	0.287279	-0.132335	-0.411335	-0.22091	-0.248044	0.122546	0.0347357	0.277673	0.321156	-0.0293217	-0.33722	-0.179195	-0.195641	0.418511	0.164546	-0.0159807	-0.0271301
Q8WUW1	BRK1	Protein BRICK1 OS=Homo sapiens OX=9606 GN=BRK1 PE=1 SV=1	24	2	8.7	156	0.0241264	0.918911	0.312913	0.15084	-0.50037	-0.320994	NaN	-1.93726	0.0379868	-0.063262	0.149231	0.426392	0.0933256	0.0921106	0.236004	0.111706	-0.442498	-0.72133	-0.656443	-0.00945759	0.149142	NaN	-0.125273	0.0471134	0.214098	0.257133	0.0059309	-0.193656	-0.539593	NaN	-0.0945482	-0.278934	-0.164788	-0.107792	-0.0809746	-0.162831	-0.102709	0.0871229	-0.458859	-0.0950594	-0.0208731	NaN	-0.58795
Q6EMK4	VASN	Vasorin OS=Homo sapiens OX=9606 GN=VASN PE=1 SV=1	46	5	71.7	779	0.114941	0.576162	0.095967	0.662307	0.986579	0.862226	1.17224	0.510108	0.315458	0.41661	0.0824356	-0.488036	-0.627175	0.417523	-0.156307	-0.428089	-0.0926895	0.691629	0.496606	0.443126	0.130028	0.531595	0.598601	0.0781841	0.383733	0.419544	0.392267	0.233214	0.553506	0.431233	-0.53719	-0.328901	0.639908	0.0862417	-0.0524197	0.343492	0.708232	-0.199183	-0.216412	0.0526304	0.251668	0.214832	0.287545
Q15102	PAFAH1B3	Platelet-activating factor acetylhydrolase IB subunit alpha1 OS=Homo sapiens OX=9606 GN=PAFAH1B3 PE=1 SV=1	76	8	25.7	766	0.51999	0.00292356	0.707826	6.65413e-05	-0.53369	-0.464231	-0.582853	-0.236245	-0.22817	-0.128834	0.0897141	-0.555599	0.239071	0.0770054	-0.463011	0.735806	0.340307	1.07368	0.572778	0.624059	0.159917	0.220809	0.564137	0.47868	-0.29371	-0.0143518	0.113468	-0.23483	-0.635666	-0.249066	-0.929833	-0.218538	-0.41502	-0.514934	-0.536382	-0.550542	-0.549341	-0.71606	-0.186259	0.427046	0.324125	-0.0154562	0.113617
Q8WXD2	SCG3	Secretogranin-3 OS=Homo sapiens OX=9606 GN=SCG3 PE=1 SV=3	281	20	53	3291	-0.522227	0.141729	-0.933305	0.0088276	0.519981	0.909164	-0.254732	-0.647383	0.461676	0.0496788	0.207821	0.166613	0.303242	0.143623	-0.27354	-0.644735	-2.22781	-1.65271	-2.02571	-0.507925	0.481928	0.089201	-0.174477	0.229538	0.985235	0.111713	-0.190519	-0.454443	0.128269	-0.61549	-0.554625	-0.512081	-0.702251	-0.164709	-0.45352	1.00124	0.86355	0.821461	0.786165	-1.31643	-1.0817	-0.25942	-0.157566
P53618	COPB1	Coatomer subunit beta OS=Homo sapiens OX=9606 GN=COPB1 PE=1 SV=3	20	2	107.1	204	0.480174	0.137044	0.645558	0.0446522	-0.0760822	-0.291737	-1.03556	-0.639599	-0.398952	0.163013	-1.02384	-0.889834	0.363384	-0.171116	-1.37422	1.20817	0.818094	0.604021	1.35838	0.421035	-0.536864	0.17608	-0.486395	0.443855	-1.03004	-0.0205011	-0.284931	0.782947	-0.209783	-0.331667	-0.25751	0.294464	-0.174067	-0.611542	-0.188457	-1.15601	-1.07144	-1.96756	-0.610788	1.39467	0.407196	0.0461245	0.183587
A0A286YFF7	PPT1	Palmitoyl-protein thioesterase 1 OS=Homo sapiens OX=9606 GN=PPT1 PE=1 SV=1	57	5	37.1	832	0.152142	0.525883	-0.0828665	0.756905	-0.023839	0.0994406	-0.461601	-0.611459	0.0349751	-0.158398	0.107397	0.0440636	0.177489	0.265714	0.420064	-0.884141	-1.48054	-0.803488	-0.1579	-0.229553	0.412254	0.357146	0.530999	0.423452	0.335648	0.899194	0.478575	0.413042	0.00867081	0.532789	0.284911	0.369449	0.194792	0.761823	0.371421	-0.0734997	-0.507865	-0.206419	-0.176991	0.0345554	-0.203303	0.659394	0.95109
P30086	PEBP1	Phosphatidylethanolamine-binding protein 1 OS=Homo sapiens OX=9606 GN=PEBP1 PE=1 SV=3	762	11	21	11106	0.124492	0.525073	-0.00629059	0.980615	-0.00858879	-0.108032	-0.931074	-1.55244	0.277956	0.472809	0.366653	0.406174	0.213863	0.351198	0.367609	-0.194365	-0.176802	0.43083	-0.0555992	0.260513	0.468328	0.225044	0.210665	-0.168718	-0.176739	0.070055	-0.0282249	-0.153648	-0.324825	-0.163002	-0.226892	0.0457859	-0.0322285	0.021471	-0.0283241	0.429987	0.217604	0.346992	0.246962	-0.0691509	-0.0844002	0.0749741	-0.577394
P49418	AMPH	Amphiphysin OS=Homo sapiens OX=9606 GN=AMPH PE=1 SV=1	10	3	76.2	207	0.0131244	0.961968	0.22201	0.38495	NaN	0.428089	NaN	-0.497187	NaN	-0.246181	NaN	0.0590668	NaN	0.522983	NaN	-0.433527	0.0281696	0.205236	-0.421041	NaN	-0.0261903	NaN	0.251214	NaN	-0.55842	NaN	0.418353	NaN	-0.773258	NaN	-0.133328	NaN	0.00360775	NaN	-0.857197	-0.0337572	0.0255613	-0.26981	-0.545322	NaN	-0.0953865	NaN	-0.0737209
Q9Y2H0	DLGAP4	Disks large-associated protein 4 OS=Homo sapiens OX=9606 GN=DLGAP4 PE=1 SV=3	30	3	107.9	318	0.641381	0.0292699	0.579866	0.0444783	-1.82842	-1.14107	-1.72976	-2.14421	0.568258	0.59995	0.566569	-0.1256	0.324291	0.0717058	-0.245948	0.541495	-0.0103226	0.243331	0.0352001	0.682253	0.776624	0.151434	0.183106	0.637722	0.133795	0.0683508	-0.0104809	0.129791	-0.686529	-0.413124	-0.833341	0.169077	-0.262972	-0.548189	-0.259645	-0.017951	-0.298528	-0.612896	-0.151589	0.63268	0.186296	0.0436172	-0.321187
Q9HBR0	SLC38A10	Solute carrier family 38 member 10 OS=Homo sapiens OX=9606 GN=SLC38A10 PE=1 SV=2	24	3	119.7	254	0.337505	0.0976495	0.369105	0.0612571	1.08683	0.219067	0.527231	0.513761	NaN	-0.11943	-0.200629	-0.266132	NaN	-0.460934	-0.307853	-0.747833	0.0580072	0.041194	-0.0602961	0.872421	0.151471	0.499599	0.301903	NaN	0.960799	0.425479	0.368546	0.406503	-0.117607	-0.161386	-0.55404	NaN	0.573338	-0.208252	-0.25481	-0.141538	-0.129272	-0.11169	-0.0571947	0.334674	0.230709	0.317134	0.347041
P68104	EEF1A1	Elongation factor 1-alpha 1 OS=Homo sapiens OX=9606 GN=EEF1A1 PE=1 SV=1	878	10	50.1	9572	0.797647	0.023615	1.05961	0.00264872	-0.665031	-0.848263	-1.76323	-1.6846	-0.619255	-0.558556	-1.29385	-1.236	0.650877	0.334385	-0.894703	1.56607	0.672024	0.587263	0.797907	0.315853	-0.322266	0.289549	-0.366991	0.976839	-0.805666	0.235079	-0.0332832	0.589508	-0.535643	-0.360062	-0.86062	0.293615	-0.0621624	-0.98682	-0.480652	-1.63049	-1.50812	-1.57047	-0.592665	1.40851	0.798979	0.413481	0.68313
P51809	VAMP7	Vesicle-associated membrane protein 7 OS=Homo sapiens OX=9606 GN=VAMP7 PE=1 SV=3	10	2	24.9	25	0.710681	0.0680756	0.679236	0.0935594	-0.235762	-0.494249	NaN	-2.7357	-0.781419	-0.615323	NaN	NaN	-0.654887	-0.741182	NaN	NaN	0.00788307	0.0534582	0.15966	0.0282736	-0.232856	NaN	-0.438258	0.0886297	-1.13393	NaN	NaN	0.736708	-0.169147	NaN	NaN	-0.684558	-0.685544	NaN	NaN	-0.821781	-1.22857	-1.16301	NaN	0.933508	0.774306	NaN	0.121115
P07311	ACYP1	Acylphosphatase-1 OS=Homo sapiens OX=9606 GN=ACYP1 PE=1 SV=2	203	8	11.3	2659	-0.133912	0.512919	-0.138686	0.514466	-0.0405121	-0.333521	-1.42156	-1.48655	0.252628	0.432346	0.27956	0.460732	0.195807	0.0798016	0.345219	0.129364	-0.654747	-0.163074	-0.700541	-0.0239563	0.18458	-0.605179	-0.0991631	-0.162306	0.0891819	-0.192871	-0.159414	0.026701	-0.314793	0.00259209	-0.0443001	-0.189587	-0.107176	0.0488605	-0.0681725	0.001688	0.156076	-0.0126972	-0.00384331	-0.0139027	-0.482908	-0.303291	-0.589685
P51688	SGSH	N-sulphoglucosamine sulphohydrolase OS=Homo sapiens OX=9606 GN=SGSH PE=1 SV=1	15	3	56.7	38	0.27112	0.306872	0.202004	0.476728	0.417459	0.268086	NaN	NaN	-0.492012	-1.04175	-0.659301	NaN	-0.411029	0.53705	0.154222	NaN	0.698795	0.709959	NaN	-0.00397587	-0.0814514	NaN	NaN	-0.281469	-0.545482	0.327596	NaN	-0.546689	-0.587173	NaN	NaN	-0.359838	-0.262936	-0.222762	NaN	-0.369497	-0.417559	NaN	NaN	-0.509443	-0.63936	NaN	NaN
[truncated: 922 more rows]
[truncated: 8 more columns]

## Sheet: HSV-1.D100
Supplementary_Table_G: List of deregulated/measured secreted proteins in HSV-1- and TBEV-infected cerebral organoids (HSV-1_D100).
[truncated: 1,628 more rows]
[truncated: 10 more columns]

## Sheet: TBEV.D60
Supplementary_Table_G: List of deregulated/measured secreted proteins in HSV-1- and TBEV-infected cerebral organoids (TBEV_D60).
[truncated: 1,676 more rows]
[truncated: 8 more columns]

## Sheet: TBEV.D100
Supplementary_Table_G: List of deregulated/measured secreted proteins in HSV-1- and TBEV-infected cerebral organoids (TBEV_D100).
[truncated: 1,609 more rows]
[truncated: 9 more columns]
